# Supplementary material for: Crystal structure of ethyl 2-{2-[(1Z)-1-hy­droxy-3-(4-nitro­phen­yl)-3-oxoprop-1-en-1-yl]phen­oxy}acetate
Source: Acta Crystallogr E Crystallogr Commun. 2015 Nov 7;71(Pt 12):o917–8. doi: 10.1107/S2056989015020794 (PMC4719879; doi:10.1107/S2056989015020794)
Supplement: Supplementary file 1 [file e-71-0o917-sup1.cif]

##############################################################################
#                                                                            #
# This CIF contains the data in a paper accepted for publication in          #
# Acta Crystallographica Section E. It conforms to the requirements of       #
# Notes for Authors for Acta Crystallographica Section E, and has been       #
# peer reviewed under the auspices of the IUCr Commission on Journals.       #
#                                                                            #
# Full details of the Crystallographic Information File format               #
# are given in the paper "The Crystallographic Information File (CIF):       #
# a New Standard Archive File for Crystallography" by S. R. Hall, F. H.      #
# Allen and I. D. Brown [Acta Cryst. (1991), A47, 655-685].                  #
#                                                                            #
# The current version of the core CIF dictionary is obtainable from          #
# ftp://ftp.iucr.org/pub/cif_core.dic.                                       #
#                                                                            #
# Software is freely available for graphical display of the structure(s)     #
# in this CIF. For information consult the CIF software page                 #
# http://www.iucr.org/resources/cif/software.                                #
#                                                                            #
# This file may be used for bona fide research purposes within the           #
# scientific community so long as proper attribution is given to the journal # 
# article from which it was obtained.                                        #
#                                                                            #
##############################################################################
data_global
_audit_creation_method     'APEX2 v2014.11-0'
_journal_date_recd_electronic     2015-10-30
_journal_date_accepted     2015-11-02
_journal_name_full     'Acta Crystallographica, Section E'
_journal_year     2015
_journal_volume     71
_journal_issue     12
_journal_page_first     o917
_journal_page_last     o918
_journal_paper_category     HO
_journal_paper_doi     10.1107/S2056989015020794
_journal_coeditor_code     QM2113
_publ_contact_author_name
;
Mustafa R. Albayati
;
_publ_contact_author_address
;
Kirkuk University,
College of Science,
Department of Chemistry,
Kirkuk,
Iraq
;
_publ_contact_author_email     'shaabankamel@yahoo.com'
_publ_contact_author_fax     ?
_publ_contact_author_phone     ?
_publ_section_title
;\
Crystal structure of ethyl
2-{2-[(1<i>Z</i>)-1-hydroxy-3-(4-nitrophenyl)-3-oxoprop-1-en-1-yl]phenoxy}\
acetate
;
loop_
    _publ_author_name
    _publ_author_address
    'Mohamed, Shaaban K.'
;
Chemistry and Environmental Division,
Manchester Metropolitan University,
Manchester M1 5GD,
England
Chemistry Department,
Faculty of Science,
Minia University,
61519 El-Minia,
Egypt
;
    'Joel T. Mague'
;
Department of Chemistry,
Tulane University,
New Orleans,
LA 70118,
USA
;
    'Akkurt, Mehmet'
;
Department of Physics,
Faculty of Sciences,
Erciyes University,
38039 Kayseri,
Turkey
;
    'Eman A. Ahmed'
;
Department of Chemistry,
Faculty of Science,
Sohag University,
82524 Sohag,
Egypt
;
    'Mustafa R. Albayati'
;
Kirkuk University,
College of Science,
Department of Chemistry,
Kirkuk,
Iraq
;
data_I
_database_code_depnum_ccdc_archive 'CCDC 1434730'
_audit_creation_method     'SHELXL-2014/7'
_chemical_name_systematic
;\
Ethyl
2-{2-[(1<i>Z</i>)-1-hydroxy-3-(4-nitrophenyl)-3-oxoprop-1-en-1-\
yl]phenoxy}acetate
;
_chemical_name_common     ?
_chemical_formula_moiety     'C19 H17 N O7'
_chemical_formula_sum     'C19 H17 N O7'
_chemical_formula_iupac     'C19 H17 N O7'
_chemical_formula_weight     371.33
_chemical_melting_point     ?
_shelx_space_group_comment
;
The symmetry employed for this shelxl refinement is uniquely defined
by the following loop, which should always be used as a source of
symmetry information in preference to the above space-group names.
They are only intended as comments.
;
_space_group_crystal_system     monoclinic
_space_group_name_H-M_alt     'P 21/n'
_space_group_name_Hall     '-P 2yn'
loop_
    _space_group_symop_operation_xyz
    'x, y, z'
    '-x+1/2, y+1/2, -z+1/2'
    '-x, -y, -z'
    'x-1/2, -y-1/2, z-1/2'
_cell_length_a     4.7818(10)
_cell_length_b     16.260(3)
_cell_length_c     21.948(5)
_cell_angle_alpha     90
_cell_angle_beta     95.933(3)
_cell_angle_gamma     90
_cell_volume     1697.4(6)
_cell_formula_units_Z     4
_cell_measurement_reflns_used     2496
_cell_measurement_theta_min     2.2473
_cell_measurement_theta_max     26.6786
_cell_measurement_temperature     150.(2)
_exptl_crystal_description     column
_exptl_crystal_colour     'pale yellow'
_exptl_crystal_size_max     0.242
_exptl_crystal_size_mid     0.078
_exptl_crystal_size_min     0.029
_exptl_crystal_density_diffrn     1.453
_exptl_crystal_density_meas     ?
_exptl_crystal_density_method     'not measured'
_exptl_crystal_F_000     776
_exptl_absorpt_coefficient_mu     0.112
_exptl_absorpt_correction_type     multi-scan
_exptl_absorpt_process_details
;
(<i>SADABS</i>; Bruker, 2014)
;
_shelx_estimated_absorpt_T_min     0.973
_shelx_estimated_absorpt_T_max     0.997
_exptl_absorpt_correction_T_min     0.60
_exptl_absorpt_correction_T_max     1.00
_exptl_special_details
;
The diffraction data were collected in three sets of 363 frames (0.5\% width in
\w) at \f = 0, 120 and 240\%. A scan time of 120 sec/frame was used.
;
_diffrn_ambient_temperature     150(2)
_diffrn_radiation_type     MoK\a
_diffrn_radiation_wavelength     0.71073
_diffrn_radiation_monochromator     graphite
_diffrn_measurement_device_type     'Bruker SMART APEX CCD'
_diffrn_measurement_method     '\f and \w scans'
_diffrn_detector_area_resol_mean     8.3660
_diffrn_reflns_number     15039
_diffrn_reflns_av_R_equivalents     0.1164
_diffrn_reflns_theta_min     1.562
_diffrn_reflns_theta_max     27.858
_diffrn_reflns_theta_full     27.000
_diffrn_measured_fraction_theta_max     0.977
_diffrn_measured_fraction_theta_full     0.994
_diffrn_reflns_limit_h_min     -6
_diffrn_reflns_limit_h_max     6
_diffrn_reflns_limit_k_min     -20
_diffrn_reflns_limit_k_max     20
_diffrn_reflns_limit_l_min     -28
_diffrn_reflns_limit_l_max     28
_refine_special_details
;
Refinement of <i>F</i>^2^ against ALL reflections. The weighted <i>R</i>-factor
<i>wR</i> and goodness of fit <i>S</i> are based on <i>F</i>^2^, conventional
<i>R</i>-factors <i>R</i> are based on <i>F</i>, with <i>F</i> set to zero for
negative <i>F</i>^2^. The threshold expression of <i>F</i>^2^ >
\s(<i>F</i>^2^) is used only for calculating <i>R</i>-factors(gt) <i>etc</i>.
and is not relevant to the choice of reflections for refinement.
<i>R</i>-factors based on <i>F</i>^2^ are statistically about twice as large
as those based on <i>F</i>, and <i>R</i>- factors based on ALL data will be
even larger. H-atoms attached to carbon were placed in calculated positions
(C---H = 0.95 - 0.99 \%A). All were included as riding contributions with
isotropic displacement parameters 1.2 - 1.5 times those of the attached atoms.
From the equivalence of the C7---C8 and C8---C9 bond distances, the near
equivalence of the C7---O3 and C9---O4 bond distances and the observance of
only one peak attributable to a hydrogen attached to C8 in a difference map,
it was concluded that the compound exists as the keto-enol tautomer with the
enol hydrogen disordered between O3 and O4. Contoured difference maps
calculated in the region between O3 and O4 showed an elongated region of
density consistent with this assumption. The two components of the disordered
hydrogen (H3a and H4a) were placed in positions consistent with forming
intramolecular O---H...O hydrogen bonds and allowed to ride on the respective
oxygen atoms.
;
_reflns_number_total     3952
_reflns_number_gt     1800
_reflns_threshold_expression     'I > 2\s(I)'
_refine_ls_structure_factor_coef     Fsqd
_refine_ls_matrix_type     full
_refine_ls_R_factor_all     0.1769
_refine_ls_R_factor_gt     0.0721
_refine_ls_wR_factor_gt     0.1481
_refine_ls_wR_factor_ref     0.1936
_refine_ls_goodness_of_fit_ref     1.003
_refine_ls_restrained_S_all     1.003
_refine_ls_number_reflns     3952
_refine_ls_number_parameters     245
_refine_ls_number_restraints     0
_refine_ls_hydrogen_treatment     constr
_refine_ls_weighting_scheme     calc
_refine_ls_weighting_details
              'w=1/[\s^2^(Fo^2^)+(0.0701P)^2^+0.4312P] where P=(Fo^2^+2Fc^2^)/3'
_atom_sites_solution_hydrogens     mixed
_atom_sites_solution_primary     direct
_atom_sites_solution_secondary     difmap
_refine_ls_shift/su_max     0.000
_refine_ls_shift/su_mean     0.000
_refine_diff_density_max     0.228
_refine_diff_density_min     -0.292
_refine_ls_extinction_method     none
_refine_ls_extinction_coef     .
loop_
    _atom_type_symbol
    _atom_type_description
    _atom_type_scat_dispersion_real
    _atom_type_scat_dispersion_imag
    _atom_type_scat_source
    'C' 'C' 0.0033 0.0016
                         'International Tables Vol C Tables 4.2.6.8 and 6.1.1.4'
    'H' 'H' 0.0000 0.0000
                         'International Tables Vol C Tables 4.2.6.8 and 6.1.1.4'
    'N' 'N' 0.0061 0.0033
                         'International Tables Vol C Tables 4.2.6.8 and 6.1.1.4'
    'O' 'O' 0.0106 0.0060
                         'International Tables Vol C Tables 4.2.6.8 and 6.1.1.4'
_computing_data_collection
;
<i>APEX2</i> (Bruker, 2014)
;
_computing_cell_refinement
;
<i>SAINT</i> (Bruker, 2014)
;
_computing_data_reduction
;
<i>SAINT</i> (Bruker, 2014)
;
_computing_structure_solution
;
<i>SHELXT</i> (Sheldrick, 2015a)
;
_computing_structure_refinement
;
<i>SHELXL2014</i> (Sheldrick, 2015b)
;
_computing_molecular_graphics
;
<i>DIAMOND</i> (Brandenburg & Putz, 2012)
;
_computing_publication_material
;
<i>SHELXTL</i> (Sheldrick, 2008)
;
loop_
    _atom_site_type_symbol
    _atom_site_label
    _atom_site_fract_x
    _atom_site_fract_y
    _atom_site_fract_z
    _atom_site_U_iso_or_equiv
    _atom_site_adp_type
    _atom_site_calc_flag
    _atom_site_occupancy
    _atom_site_disorder_assembly
    _atom_site_disorder_group
    O O1 1.3713(6) 0.88831(19) 0.52969(13) 0.0660(9) Uani d 1 . .
    O O2 1.3341(6) 0.75575(19) 0.52420(12) 0.0568(8) Uani d 1 . .
    O O3 0.2970(5) 0.93367(15) 0.30167(11) 0.0469(7) Uani d 1 . .
    H H3A 0.1539 0.9368 0.2746 0.070 Uiso d 0.4 A 1
    O O4 -0.0854(5) 0.88128(16) 0.23034(12) 0.0559(8) Uani d 1 . .
    H H4A 0.0513 0.9093 0.2485 0.084 Uiso d 0.6 B 2
    O O5 -0.0494(5) 0.63587(13) 0.28606(10) 0.0391(6) Uani d 1 . .
    O O6 0.3347(6) 0.58820(15) 0.37708(13) 0.0575(8) Uani d 1 . .
    O O7 0.1989(6) 0.45723(15) 0.36325(12) 0.0539(8) Uani d 1 . .
    N N1 1.2619(7) 0.8252(2) 0.50788(14) 0.0482(9) Uani d 1 . .
    C C1 0.5850(7) 0.8492(2) 0.36892(15) 0.0324(8) Uani d 1 . .
    C C2 0.7260(7) 0.9186(2) 0.39276(17) 0.0412(9) Uani d 1 . .
    H H2 0.6703 0.9715 0.3775 0.049 Uiso calc 1 . .
    C C3 0.9464(8) 0.9116(2) 0.43836(17) 0.0451(10) Uani d 1 . .
    H H3 1.0410 0.9591 0.4551 0.054 Uiso calc 1 . .
    C C4 1.0263(7) 0.8345(2) 0.45906(15) 0.0368(9) Uani d 1 . .
    C C5 0.8938(7) 0.7638(2) 0.43615(16) 0.0398(9) Uani d 1 . .
    H H5 0.9535 0.7112 0.4510 0.048 Uiso calc 1 . .
    C C6 0.6703(7) 0.7720(2) 0.39061(15) 0.0372(9) Uani d 1 . .
    H H6 0.5753 0.7244 0.3742 0.045 Uiso calc 1 . .
    C C7 0.3471(7) 0.8596(2) 0.31935(15) 0.0321(8) Uani d 1 . .
    C C8 0.1895(7) 0.7929(2) 0.29482(15) 0.0329(8) Uani d 1 . .
    H H8 0.2333 0.7388 0.3091 0.039 Uiso calc 1 . .
    C C9 -0.0329(7) 0.8058(2) 0.24920(15) 0.0331(8) Uani d 1 . .
    C C10 -0.2205(7) 0.7428(2) 0.21933(15) 0.0327(8) Uani d 1 . .
    C C11 -0.4082(7) 0.7682(2) 0.16947(15) 0.0384(9) Uani d 1 . .
    H H11 -0.4063 0.8241 0.1568 0.046 Uiso calc 1 . .
    C C12 -0.5941(7) 0.7148(2) 0.13854(16) 0.0440(10) Uani d 1 . .
    H H12 -0.7185 0.7339 0.1049 0.053 Uiso calc 1 . .
    C C13 -0.6003(8) 0.6340(2) 0.15610(16) 0.0448(10) Uani d 1 . .
    H H13 -0.7287 0.5969 0.1347 0.054 Uiso calc 1 . .
    C C14 -0.4184(8) 0.6064(2) 0.20538(16) 0.0437(10) Uani d 1 . .
    H H14 -0.4233 0.5505 0.2177 0.052 Uiso calc 1 . .
    C C15 -0.2297(7) 0.6604(2) 0.23651(15) 0.0353(8) Uani d 1 . .
    C C16 -0.0496(8) 0.5517(2) 0.30174(16) 0.0397(9) Uani d 1 . .
    H H16A -0.0199 0.5176 0.2656 0.048 Uiso calc 1 . .
    H H16B -0.2324 0.5363 0.3160 0.048 Uiso calc 1 . .
    C C17 0.1850(8) 0.5374(2) 0.35214(16) 0.0384(9) Uani d 1 . .
    C C18 0.4091(8) 0.4278(2) 0.41157(17) 0.0489(10) Uani d 1 . .
    H H18A 0.5634 0.4683 0.4186 0.059 Uiso calc 1 . .
    H H18B 0.4899 0.3751 0.3990 0.059 Uiso calc 1 . .
    C C19 0.2724(9) 0.4159(3) 0.46874(18) 0.0589(12) Uani d 1 . .
    H H19A 0.1949 0.4683 0.4812 0.088 Uiso calc 1 . .
    H H19B 0.4117 0.3959 0.5013 0.088 Uiso calc 1 . .
    H H19C 0.1205 0.3755 0.4615 0.088 Uiso calc 1 . .
loop_
    _atom_site_aniso_label
    _atom_site_aniso_U_11
    _atom_site_aniso_U_22
    _atom_site_aniso_U_33
    _atom_site_aniso_U_12
    _atom_site_aniso_U_13
    _atom_site_aniso_U_23
    O1 0.0585(19) 0.076(2) 0.0572(19) -0.0132(17) -0.0234(15) -0.0046(17)
    O2 0.0511(18) 0.073(2) 0.0420(16) 0.0133(15) -0.0162(13) 0.0053(15)
    O3 0.0465(15) 0.0384(15) 0.0514(17) -0.0023(12) -0.0164(13) 0.0115(12)
    O4 0.0570(18) 0.0470(17) 0.0582(18) -0.0019(14) -0.0211(14) 0.0137(14)
    O5 0.0443(15) 0.0320(14) 0.0364(14) 0.0022(11) -0.0179(12) 0.0032(11)
    O6 0.0611(18) 0.0403(16) 0.0629(19) -0.0073(14) -0.0321(15) 0.0070(14)
    O7 0.0628(18) 0.0381(16) 0.0534(17) 0.0016(13) -0.0295(14) 0.0066(13)
    N1 0.0387(19) 0.073(3) 0.0314(18) -0.0048(19) -0.0042(15) -0.0007(18)
    C1 0.0299(18) 0.037(2) 0.0298(18) 0.0020(16) -0.0013(15) 0.0016(16)
    C2 0.039(2) 0.041(2) 0.042(2) 0.0028(17) -0.0036(18) 0.0011(17)
    C3 0.044(2) 0.047(3) 0.042(2) -0.0021(19) -0.0090(18) -0.0069(19)
    C4 0.0300(19) 0.053(2) 0.0271(19) 0.0017(17) 0.0007(15) -0.0004(17)
    C5 0.036(2) 0.045(2) 0.037(2) 0.0052(17) -0.0063(17) 0.0045(18)
    C6 0.037(2) 0.039(2) 0.035(2) -0.0024(16) -0.0027(16) 0.0030(17)
    C7 0.0322(19) 0.034(2) 0.0304(19) 0.0040(16) 0.0028(16) 0.0043(16)
    C8 0.0305(19) 0.036(2) 0.0309(19) 0.0050(15) -0.0027(15) 0.0032(15)
    C9 0.0340(19) 0.035(2) 0.0303(19) 0.0039(16) 0.0014(16) 0.0063(16)
    C10 0.0294(19) 0.040(2) 0.0269(18) 0.0037(15) -0.0052(14) -0.0012(15)
    C11 0.0312(19) 0.046(2) 0.035(2) 0.0057(17) -0.0073(16) 0.0066(17)
    C12 0.037(2) 0.058(3) 0.034(2) 0.0027(19) -0.0115(17) 0.0007(19)
    C13 0.043(2) 0.051(3) 0.037(2) -0.0009(19) -0.0102(18) -0.0066(19)
    C14 0.047(2) 0.042(2) 0.039(2) 0.0005(18) -0.0119(18) 0.0003(18)
    C15 0.0322(19) 0.045(2) 0.0265(18) 0.0078(17) -0.0056(15) -0.0019(17)
    C16 0.040(2) 0.036(2) 0.039(2) 0.0007(17) -0.0130(17) 0.0023(17)
    C17 0.045(2) 0.030(2) 0.037(2) 0.0020(17) -0.0077(18) 0.0056(17)
    C18 0.052(2) 0.048(2) 0.043(2) 0.006(2) -0.0136(19) 0.0080(19)
    C19 0.057(3) 0.068(3) 0.048(3) 0.007(2) -0.013(2) 0.000(2)
_geom_special_details
;
All e.s.d.'s (except the e.s.d. in the dihedral angle between two l.s. planes)
are estimated using the full covariance matrix. The cell e.s.d.'s are taken
into account individually in the estimation of e.s.d.'s in distances, angles
and torsion angles; correlations between e.s.d.'s in cell parameters are only
used when they are defined by crystal symmetry. An approximate (isotropic)
treatment of cell e.s.d.'s is used for estimating e.s.d.'s involving l.s.
planes.
;
loop_
    _geom_bond_atom_site_label_1
    _geom_bond_atom_site_label_2
    _geom_bond_site_symmetry_2
    _geom_bond_distance
    _geom_bond_publ_flag
    O1 N1 . 1.226(4) ?
    O2 N1 . 1.224(4) ?
    O3 C7 . 1.281(4) ?
    O3 H3A . 0.8600 ?
    O4 C9 . 1.311(4) ?
    O4 H4A . 0.8601 ?
    O5 C15 . 1.375(4) ?
    O5 C16 . 1.412(4) ?
    O6 C17 . 1.189(4) ?
    O7 C17 . 1.327(4) ?
    O7 C18 . 1.464(4) ?
    N1 C4 . 1.480(4) ?
    C1 C6 . 1.388(4) ?
    C1 C2 . 1.390(5) ?
    C1 C7 . 1.500(5) ?
    C2 C3 . 1.381(5) ?
    C2 H2 . 0.9500 ?
    C3 C4 . 1.374(5) ?
    C3 H3 . 0.9500 ?
    C4 C5 . 1.381(5) ?
    C5 C6 . 1.392(5) ?
    C5 H5 . 0.9500 ?
    C6 H6 . 0.9500 ?
    C7 C8 . 1.396(5) ?
    C8 C9 . 1.399(4) ?
    C8 H8 . 0.9500 ?
    C9 C10 . 1.470(5) ?
    C10 C15 . 1.394(5) ?
    C10 C11 . 1.404(4) ?
    C11 C12 . 1.371(5) ?
    C11 H11 . 0.9500 ?
    C12 C13 . 1.371(5) ?
    C12 H12 . 0.9500 ?
    C13 C14 . 1.390(5) ?
    C13 H13 . 0.9500 ?
    C14 C15 . 1.387(5) ?
    C14 H14 . 0.9500 ?
    C16 C17 . 1.510(5) ?
    C16 H16A . 0.9900 ?
    C16 H16B . 0.9900 ?
    C18 C19 . 1.486(5) ?
    C18 H18A . 0.9900 ?
    C18 H18B . 0.9900 ?
    C19 H19A . 0.9800 ?
    C19 H19B . 0.9800 ?
    C19 H19C . 0.9800 ?
loop_
    _geom_angle_atom_site_label_1
    _geom_angle_atom_site_label_2
    _geom_angle_atom_site_label_3
    _geom_angle_site_symmetry_1
    _geom_angle_site_symmetry_3
    _geom_angle
    _geom_angle_publ_flag
    C7 O3 H3A . . 112.1 ?
    C9 O4 H4A . . 103.8 ?
    C15 O5 C16 . . 117.3(3) ?
    C17 O7 C18 . . 118.2(3) ?
    O2 N1 O1 . . 124.2(3) ?
    O2 N1 C4 . . 118.4(3) ?
    O1 N1 C4 . . 117.4(3) ?
    C6 C1 C2 . . 119.4(3) ?
    C6 C1 C7 . . 121.6(3) ?
    C2 C1 C7 . . 118.9(3) ?
    C3 C2 C1 . . 120.6(3) ?
    C3 C2 H2 . . 119.7 ?
    C1 C2 H2 . . 119.7 ?
    C4 C3 C2 . . 118.7(3) ?
    C4 C3 H3 . . 120.6 ?
    C2 C3 H3 . . 120.6 ?
    C3 C4 C5 . . 122.5(3) ?
    C3 C4 N1 . . 119.8(3) ?
    C5 C4 N1 . . 117.7(3) ?
    C4 C5 C6 . . 118.1(3) ?
    C4 C5 H5 . . 121.0 ?
    C6 C5 H5 . . 121.0 ?
    C1 C6 C5 . . 120.6(3) ?
    C1 C6 H6 . . 119.7 ?
    C5 C6 H6 . . 119.7 ?
    O3 C7 C8 . . 122.5(3) ?
    O3 C7 C1 . . 115.5(3) ?
    C8 C7 C1 . . 122.1(3) ?
    C7 C8 C9 . . 120.0(3) ?
    C7 C8 H8 . . 120.0 ?
    C9 C8 H8 . . 120.0 ?
    O4 C9 C8 . . 118.2(3) ?
    O4 C9 C10 . . 115.0(3) ?
    C8 C9 C10 . . 126.8(3) ?
    C15 C10 C11 . . 117.2(3) ?
    C15 C10 C9 . . 125.7(3) ?
    C11 C10 C9 . . 117.0(3) ?
    C12 C11 C10 . . 122.0(3) ?
    C12 C11 H11 . . 119.0 ?
    C10 C11 H11 . . 119.0 ?
    C13 C12 C11 . . 120.0(3) ?
    C13 C12 H12 . . 120.0 ?
    C11 C12 H12 . . 120.0 ?
    C12 C13 C14 . . 119.9(3) ?
    C12 C13 H13 . . 120.1 ?
    C14 C13 H13 . . 120.1 ?
    C15 C14 C13 . . 120.1(4) ?
    C15 C14 H14 . . 120.0 ?
    C13 C14 H14 . . 120.0 ?
    O5 C15 C14 . . 121.9(3) ?
    O5 C15 C10 . . 117.3(3) ?
    C14 C15 C10 . . 120.8(3) ?
    O5 C16 C17 . . 108.0(3) ?
    O5 C16 H16A . . 110.1 ?
    C17 C16 H16A . . 110.1 ?
    O5 C16 H16B . . 110.1 ?
    C17 C16 H16B . . 110.1 ?
    H16A C16 H16B . . 108.4 ?
    O6 C17 O7 . . 125.6(3) ?
    O6 C17 C16 . . 126.7(3) ?
    O7 C17 C16 . . 107.7(3) ?
    O7 C18 C19 . . 109.0(3) ?
    O7 C18 H18A . . 109.9 ?
    C19 C18 H18A . . 109.9 ?
    O7 C18 H18B . . 109.9 ?
    C19 C18 H18B . . 109.9 ?
    H18A C18 H18B . . 108.3 ?
    C18 C19 H19A . . 109.5 ?
    C18 C19 H19B . . 109.5 ?
    H19A C19 H19B . . 109.5 ?
    C18 C19 H19C . . 109.5 ?
    H19A C19 H19C . . 109.5 ?
    H19B C19 H19C . . 109.5 ?
loop_
    _geom_torsion_atom_site_label_1
    _geom_torsion_atom_site_label_2
    _geom_torsion_atom_site_label_3
    _geom_torsion_atom_site_label_4
    _geom_torsion_site_symmetry_1
    _geom_torsion_site_symmetry_2
    _geom_torsion_site_symmetry_3
    _geom_torsion_site_symmetry_4
    _geom_torsion
    _geom_torsion_publ_flag
    C6 C1 C2 C3 . . . . -1.1(5) ?
    C7 C1 C2 C3 . . . . -179.9(3) ?
    C1 C2 C3 C4 . . . . 1.0(6) ?
    C2 C3 C4 C5 . . . . -0.2(6) ?
    C2 C3 C4 N1 . . . . 180.0(3) ?
    O2 N1 C4 C3 . . . . -177.9(3) ?
    O1 N1 C4 C3 . . . . 2.6(5) ?
    O2 N1 C4 C5 . . . . 2.3(5) ?
    O1 N1 C4 C5 . . . . -177.2(3) ?
    C3 C4 C5 C6 . . . . -0.4(6) ?
    N1 C4 C5 C6 . . . . 179.4(3) ?
    C2 C1 C6 C5 . . . . 0.5(5) ?
    C7 C1 C6 C5 . . . . 179.2(3) ?
    C4 C5 C6 C1 . . . . 0.2(5) ?
    C6 C1 C7 O3 . . . . -177.2(3) ?
    C2 C1 C7 O3 . . . . 1.6(5) ?
    C6 C1 C7 C8 . . . . 3.6(5) ?
    C2 C1 C7 C8 . . . . -177.7(3) ?
    O3 C7 C8 C9 . . . . -0.1(5) ?
    C1 C7 C8 C9 . . . . 179.1(3) ?
    C7 C8 C9 O4 . . . . 0.5(5) ?
    C7 C8 C9 C10 . . . . -179.2(3) ?
    O4 C9 C10 C15 . . . . -171.6(3) ?
    C8 C9 C10 C15 . . . . 8.1(6) ?
    O4 C9 C10 C11 . . . . 7.8(5) ?
    C8 C9 C10 C11 . . . . -172.5(3) ?
    C15 C10 C11 C12 . . . . 0.0(5) ?
    C9 C10 C11 C12 . . . . -179.5(3) ?
    C10 C11 C12 C13 . . . . 0.0(6) ?
    C11 C12 C13 C14 . . . . 0.1(6) ?
    C12 C13 C14 C15 . . . . -0.4(6) ?
    C16 O5 C15 C14 . . . . 4.2(5) ?
    C16 O5 C15 C10 . . . . -177.2(3) ?
    C13 C14 C15 O5 . . . . 178.9(3) ?
    C13 C14 C15 C10 . . . . 0.4(6) ?
    C11 C10 C15 O5 . . . . -178.8(3) ?
    C9 C10 C15 O5 . . . . 0.6(5) ?
    C11 C10 C15 C14 . . . . -0.3(5) ?
    C9 C10 C15 C14 . . . . 179.2(3) ?
    C15 O5 C16 C17 . . . . 173.6(3) ?
    C18 O7 C17 O6 . . . . 2.1(6) ?
    C18 O7 C17 C16 . . . . -178.9(3) ?
    O5 C16 C17 O6 . . . . 4.0(6) ?
    O5 C16 C17 O7 . . . . -175.0(3) ?
    C17 O7 C18 C19 . . . . 97.7(4) ?
loop_
    _geom_hbond_atom_site_label_D
    _geom_hbond_atom_site_label_H
    _geom_hbond_atom_site_label_A
    _geom_hbond_site_symmetry_A
    _geom_hbond_distance_DH
    _geom_hbond_distance_HA
    _geom_hbond_distance_DA
    _geom_hbond_angle_DHA
    C8 H8 O5 . 0.95 2.18 2.796(4) 122
    C16 H16A O3 2_545 0.99 2.35 3.295(5) 160
    O3 H3A O4 . 0.86 1.69 2.435(3) 144
    O4 H4A O3 . 0.86 1.62 2.435(3) 158
_shelx_hkl_file
;
   1   0   0    0.80    1.10
   1   0   0   -0.50    2.10
  -1   0   0   -0.10    2.00
   2   0   0  149.69   11.70
  -2   0   0  150.68   12.60
   2   0   0  183.38   12.70
   3   0   0    0.20    3.30
  -3   0   0    0.00    1.30
  -3   0   0   -0.90    3.30
  -4   0   0   -0.60    4.50
   4   0   0    6.50    3.90
  -5   0   0   16.90    6.80
   5   0   0   -1.40    3.90
   6   0   0    4.10    3.70
  -6   0   0   12.30    5.80
   0  -1   0    0.10    0.40
   0  -1   0   -0.90    0.30
   0   1   0   -0.50    0.50
  -1  -1   0   33.80    3.70
   1  -1   0   36.90    3.70
  -1   1   0   23.70    2.80
   1   1   0   28.90    2.80
  -1   1   0   26.50    3.60
   1   1   0   31.10    3.50
  -2  -1   0  380.36   31.50
   2  -1   0  487.15   31.70
  -2   1   0  363.96   31.50
  -2   1   0  427.56   30.80
   2   1   0  462.25   30.90
   2   1   0  481.25   31.60
   3  -1   0   97.79    8.30
  -3  -1   0   77.39    8.20
  -3   1   0   79.09    6.60
   3   1   0   83.29    6.70
   3   1   0   88.99    8.00
  -3   1   0   72.79    8.10
  -4  -1   0    3.90    4.90
   4  -1   0   -2.90    3.40
   4   1   0    0.20    3.40
  -4   1   0    1.10    4.90
   5  -1   0   17.50    5.50
  -5  -1   0   15.90    6.60
  -5   1   0   27.20    8.00
   5   1   0   10.90    5.10
   6  -1   0   -2.00    3.50
  -6  -1   0  -11.60    3.40
  -6   1   0    3.80    5.50
   6   1   0  -12.10    3.10
   0  -2   0  388.16   29.60
   0  -2   0  463.55   29.70
   0   2   0  408.56   29.80
  -1  -2   0  547.85   37.10
   1  -2   0  529.45   37.10
  -1   2   0  490.15   36.80
   1   2   0  519.75   37.00
  -1   2   0  509.15   37.10
   1   2   0  524.15   36.90
   2  -2   0   10.40    3.30
  -2  -2   0    5.10    2.90
  -2   2   0    8.30    2.00
   2   2   0    6.70    2.80
  -2   2   0    6.90    3.00
   2   2   0    7.80    1.90
  -3  -2   0   53.29    6.70
   3  -2   0   62.49    6.80
   3   2   0   64.79    6.50
  -3   2   0   51.49    6.80
   3   2   0   56.29    4.90
  -3   2   0   54.09    4.90
   4  -2   0    7.90    4.40
  -4  -2   0    8.20    4.70
   4   2   0    8.60    4.00
  -4   2   0    7.50    5.40
  -5  -2   0    2.10    5.20
   5  -2   0    2.30    4.50
   5   2   0   -1.90    3.80
  -5   2   0    2.40    6.40
  -6  -2   0   -0.10    4.20
   6  -2   0   -0.70    3.50
   6   2   0   -6.50    3.30
  -6   2   0    3.80    4.70
   0  -3   0    0.40    1.50
   0  -3   0   -1.10    1.50
   0   3   0   -1.70    1.90
   1  -3   0  124.29    9.90
  -1  -3   0  144.39   10.00
   1   3   0  132.79    9.70
  -1   3   0  118.69    9.80
  -1   3   0  109.09    9.60
   1   3   0  123.59    9.70
  -2  -3   0  159.78   12.20
   2  -3   0  149.39   12.30
   2   3   0  153.98   12.00
  -2   3   0  149.19   12.30
  -2   3   0  144.29   11.50
   2   3   0  156.18   11.60
  -3  -3   0    7.00    3.60
   3  -3   0    6.90    3.90
  -3   3   0    5.30    2.00
   3   3   0    5.80    1.60
   3   3   0    7.10    3.20
  -3   3   0    7.40    3.70
  -4  -3   0    3.20    4.20
   4  -3   0   -1.70    4.00
  -4   3   0    7.60    5.00
   4   3   0   -2.10    3.20
  -5  -3   0   -2.10    5.00
   5  -3   0    3.00    4.50
  -5   3   0   -6.90    5.40
   5   3   0    1.60    3.50
  -6  -3   0   10.50    4.80
   6  -3   0    0.90    3.10
   6   3   0    0.10    3.70
  -6   3   0   10.20    5.90
   0  -4   0  503.35   35.60
   0  -4   0  501.05   35.60
   0   4   0  501.65   35.90
  -1  -4   0    8.30    2.30
   1  -4   0    5.70    2.50
  -1  -4   0    6.70    3.10
  -1   4   0   10.70    2.80
   1   4   0   14.50    3.00
  -1   4   0   12.40    3.20
   2  -4   0  187.38   15.40
  -2  -4   0  202.08   15.30
  -2   4   0  212.38   15.60
  -2   4   0  191.08   14.80
   2   4   0  193.58   15.00
   2   4   0  187.68   14.70
   3  -4   0  105.89   10.60
  -3  -4   0   96.79   10.10
   3   4   0  110.39    9.10
   3   4   0  132.89   10.20
  -3   4   0  116.89   10.70
  -3   4   0  120.29    9.30
   4  -4   0   -1.90    4.20
  -4  -4   0   -6.40    3.40
   4   4   0   -3.30    3.00
  -4   4   0   -1.20    4.70
   5  -4   0   -8.00    4.20
  -5  -4   0    0.00    5.10
   5   4   0   -6.50    2.90
  -5   4   0   -2.20    6.10
  -6  -4   0   -4.30    3.20
   6  -4   0   -0.10    3.00
   6   4   0   -3.40    3.90
  -6   4   0    5.10    5.80
   0  -5   0    0.40    1.90
   0  -5   0    0.60    2.00
   0   5   0    2.70    2.70
  -1  -5   0   50.99    5.10
  -1  -5   0   42.80    4.60
   1  -5   0   40.90    5.00
  -1   5   0   38.20    4.50
  -1   5   0   39.90    5.20
   1   5   0   55.29    5.10
  -2  -5   0    3.80    2.60
   2  -5   0    4.50    2.90
  -2   5   0    3.30    3.00
   2   5   0    1.70    2.10
  -2   5   0    6.90    3.10
   2   5   0    4.80    2.40
   3  -5   0   11.30    5.10
  -3  -5   0   12.40    3.90
   3   5   0   17.80    3.60
   3   5   0   14.30    2.80
  -3   5   0   15.00    4.60
  -3   5   0   16.00    3.30
  -4  -5   0   -4.20    3.70
   4  -5   0    0.60    3.10
  -4   5   0   -4.70    5.30
   4   5   0    0.80    3.10
   5  -5   0   -1.00    3.50
  -5  -5   0    6.70    4.90
   5   5   0    2.00    4.40
  -5   5   0   -1.00    7.00
   6   5   0   -4.40    2.50
   0  -6   0 1451.25  101.19
   0  -6   0 1400.26  101.29
   0   6   0 1467.65  101.79
  -1  -6   0   21.10    3.60
   1  -6   0   14.90    3.40
  -1  -6   0   17.30    2.90
   1   6   0   19.80    3.90
  -1   6   0   21.90    3.80
  -1   6   0   15.40    3.00
   2  -6   0  106.99   10.30
  -2  -6   0  131.29   10.40
   2   6   0  117.49    9.90
  -2   6   0  121.39   10.40
   2   6   0  117.29    9.80
  -2   6   0  122.39   10.10
   3  -6   0   24.30    5.30
  -3  -6   0   39.80    5.30
  -3   6   0   38.60    5.80
   3   6   0   33.70    4.00
   3   6   0   32.80    4.50
  -3   6   0   41.20    4.70
   4  -6   0   15.10    5.40
  -4  -6   0   12.70    4.70
  -4   6   0   32.00    7.70
   4   6   0   27.30    5.10
  -5  -6   0    0.10    4.60
   5  -6   0   -2.50    3.20
   5   6   0    6.80    4.40
  -5   6   0    2.00    6.60
   6   6   0   -9.20    2.90
   0  -7   0    1.80    2.10
   0  -7   0    0.90    2.10
   0   7   0    1.20    3.10
  -1  -7   0  188.98   13.10
   1  -7   0  153.38   13.10
  -1  -7   0  153.58   12.70
   1   7   0  169.88   13.40
  -1   7   0  155.98   12.70
  -1   7   0  178.38   13.70
   2  -7   0   98.29   10.20
  -2  -7   0  136.29   10.40
   2   7   0  122.19    9.60
  -2   7   0  113.79   10.20
  -2   7   0  126.19   10.40
   2   7   0  105.99    9.80
  -3  -7   0   -0.80    3.00
   3  -7   0   -5.20    3.30
  -3   7   0   -1.80    2.50
   3   7   0   -6.10    1.80
  -3   7   0    1.30    3.20
   3   7   0    2.00    1.90
   4  -7   0   -0.40    4.60
  -4  -7   0   -1.50    3.70
   4   7   0    1.30    3.30
  -4   7   0    2.30    5.20
  -5  -7   0    1.90    4.20
   5  -7   0    2.70    5.10
   5   7   0    6.30    4.00
   0  -8   0   26.50    3.70
   0  -8   0   21.10    3.70
   0   8   0   25.20    5.10
   1  -8   0  160.18   11.80
   1  -8   0  139.59   12.20
  -1  -8   0  145.39   11.90
  -1  -8   0  155.48   12.10
  -1   8   0  157.78   12.80
   1   8   0  144.99   12.50
   2  -8   0   47.80    6.40
  -2  -8   0   56.79    5.80
  -2   8   0   50.79    6.40
  -2   8   0   55.09    5.90
   2   8   0   50.79    5.80
   2   8   0   47.30    5.30
  -3  -8   0    2.60    2.90
   3  -8   0   -2.70    4.00
  -3   8   0    3.50    3.50
  -3   8   0   -0.30    3.00
   3   8   0    3.00    2.30
   3   8   0    1.80    2.10
  -4  -8   0   76.09    8.50
   4  -8   0   50.59    9.20
  -4   8   0   99.89   10.70
   4   8   0   57.79    7.40
   5  -8   0    1.40    5.00
  -5  -8   0    5.00    4.00
   5   8   0   -1.20    7.60
   0  -9   0    0.90    2.00
   0  -9   0    0.00    2.30
   0   9   0   -3.40    3.70
   1  -9   0   55.39    6.40
  -1  -9   0   58.59    6.10
   1  -9   0   65.29    5.80
  -1  -9   0   58.89    6.10
  -1   9   0   62.39    7.20
   1   9   0   69.19    6.90
  -2  -9   0   39.90    5.10
   2  -9   0   40.40    6.00
  -2   9   0   39.70    5.10
   2   9   0   45.80    4.90
  -2   9   0   32.30    5.80
   2   9   0   40.60    5.20
   3  -9   0   20.90    6.30
  -3  -9   0   14.30    4.40
   3   9   0   11.90    3.40
  -3   9   0   11.70    4.10
  -3   9   0   14.10    4.30
   3   9   0   14.50    3.60
  -4  -9   0    0.40    4.10
   4  -9   0    8.20    6.20
   4   9   0    9.90    3.70
   5  -9   0    7.50    6.10
  -5  -9   0   -3.80    2.80
   0 -10   0  168.08   13.60
   0 -10   0  172.38   13.40
   0  10   0  180.88   14.80
  -1 -10   0   40.60    5.10
  -1 -10   0   47.20    5.10
   1 -10   0   31.60    5.30
   1 -10   0   48.60    4.80
   1  10   0   48.50    6.40
  -1  10   0   40.60    6.40
   2 -10   0   12.80    4.90
  -2 -10   0   13.70    3.90
   2  10   0   20.10    4.50
  -2  10   0   18.20    3.90
  -2  10   0   12.60    4.90
  -3 -10   0    1.10    3.00
   3 -10   0   -3.80    4.90
   3  10   0    1.70    2.50
   3  10   0    0.30    2.20
  -3  10   0    1.60    4.50
  -4 -10   0    2.10    3.40
   4 -10   0   -4.90    5.40
   5 -10   0   -1.90    5.70
  -5 -10   0   -0.30    3.80
   0 -11   0    0.60    2.20
   0 -11   0    0.20    2.40
   0  11   0   -1.30    4.70
  -1 -11   0  189.38   15.00
   1 -11   0  184.68   15.50
   1 -11   0  189.18   14.70
  -1 -11   0  186.68   15.00
  -1  11   0  184.78   16.40
   1  11   0  208.98   16.50
  -2 -11   0    4.30    3.20
  -2 -11   0    0.30    2.00
   2 -11   0    1.80    4.70
   2  11   0    3.70    4.30
  -2  11   0    5.70    5.10
  -2  11   0    3.40    2.70
   3 -11   0    1.90    5.50
  -3 -11   0   11.20    4.20
   3  11   0   10.10    4.20
   3  11   0   11.10    5.00
  -3  11   0    0.60    5.10
   4 -11   0   66.39   10.60
  -4 -11   0   45.50    7.20
   5 -11   0   12.80    6.00
  -5 -11   0    0.10    2.90
   0 -12   0    4.40    2.40
   0 -12   0   -0.40    2.30
   0  12   0    4.30    5.00
  -1 -12   0    3.60    2.60
   1 -12   0    4.40    2.60
   1 -12   0    4.40    3.40
  -1 -12   0    4.50    2.60
   1  12   0   10.40    5.50
  -1  12   0   -2.40    5.10
  -2 -12   0   40.00    5.60
  -2 -12   0   31.60    4.80
   2 -12   0   38.60    7.60
  -2  12   0   38.10    8.00
   2  12   0   39.20    7.40
   3 -12   0    7.00    6.00
  -3 -12   0    1.20    3.40
   3  12   0   14.30    4.90
  -3  12   0   12.00    5.60
   4 -12   0   11.80    7.60
  -4 -12   0   15.20    4.90
   5 -12   0   10.10    5.50
  -5 -12   0    2.80    2.90
   0 -13   0    2.80    2.80
   0 -13   0   -2.00    1.70
   0  13   0    0.00    4.50
   1 -13   0    5.90    4.20
  -1 -13   0    5.70    2.80
  -1 -13   0    2.40    2.80
   1  13   0    3.70    4.90
  -1  13   0   15.40    6.00
   2 -13   0   -0.80    4.90
  -2 -13   0   10.40    3.90
   2  13   0    7.60    5.40
  -2  13   0    8.70    6.20
  -3 -13   0   -1.80    3.20
   3 -13   0   -1.40    7.40
  -3  13   0    6.80    5.80
   3  13   0   -4.70    3.60
  -4 -13   0   17.00    5.20
   4 -13   0   14.30    6.60
   0 -14   0   -3.60    2.30
   0 -14   0    1.00    2.40
   0  14   0   -2.70    5.70
  -1 -14   0   36.60    5.80
   1 -14   0   43.10    7.30
  -1  14   0   26.10    7.70
   1  14   0   32.40    7.90
   2 -14   0    8.70    6.10
  -2 -14   0    0.80    3.30
  -2  14   0    4.40    6.80
   2  14   0    0.10    4.70
  -3 -14   0    1.10    3.50
   3 -14   0    8.40    6.90
  -3  14   0    4.40    6.40
   3  14   0   18.60    5.80
   4 -14   0    5.90    6.90
  -4 -14   0    2.10    3.90
   0  15   0  -14.00    4.40
  -1 -15   0   -0.20    3.30
   1 -15   0    2.80    5.20
   1  15   0   -1.20    6.00
  -1  15   0   -5.40    6.00
   2 -15   0   21.90    7.30
  -2 -15   0   17.30    4.80
  -2  15   0   15.70    6.80
   2  15   0    7.50    5.50
   3 -15   0    0.80    6.60
  -3 -15   0   -0.20    3.40
  -3  15   0    6.40    6.60
   3  15   0   12.00    6.30
  -4 -15   0   -7.00    2.70
   4 -15   0    0.10    5.60
   0  16   0   -2.50    6.20
   1  16   0    2.60    6.80
  -1  16   0    7.20    6.60
   2 -16   0   10.10    6.40
  -2 -16   0    7.60    4.20
   2  16   0    4.30    5.90
  -2  16   0    1.10    7.30
   3 -16   0    0.20    6.70
  -3 -16   0    0.00    3.50
  -3  16   0    9.10    6.50
  -4 -16   0   -6.60    2.30
   4 -16   0   -5.10    4.10
   0  17   0    5.50    6.90
   1  17   0    1.40    6.80
  -1  17   0   -0.60    5.10
   2 -17   0   16.60    7.80
   2  17   0   23.90    6.90
  -2  17   0   16.60    8.30
  -3 -17   0    0.30    4.50
   3 -17   0    0.50    5.40
  -3  17   0  -12.60    5.70
   0  18   0   -3.20    5.50
  -1  18   0    7.10    6.10
   1  18   0    5.50    7.00
   2  18   0   13.80    7.50
  -2  18   0    6.60    7.00
  -3  18   0   -1.00    5.80
   0  19   0   -3.00    5.50
   1  19   0   11.10    7.10
  -1  19   0    2.40    5.30
  -2  19   0   18.00    7.70
   2  19   0   -1.00    5.20
   0  20   0   -0.70    6.70
  -1  20   0    5.40    5.80
   1  20   0   19.10    7.80
   2  20   0   17.90    6.70
  -2  20   0   -2.00    4.00
   6   0  -1    1.50    3.50
  -6   0   1    1.90    5.30
  -5   0   1   51.39    9.00
   5   0  -1   31.00    6.70
  -4   0   1   -2.90    3.60
   4   0  -1    3.60    3.70
   3   0  -1  742.63   51.39
  -3   0   1  758.12   50.59
  -3   0   1  626.64   51.39
   2   0  -1    2.00    2.90
   2   0  -1   -0.70    1.50
  -2   0   1   -1.70    2.60
   1   0  -1   28.40    3.30
   1   0  -1   24.50    2.70
  -1   0   1   20.40    2.90
   0   0  -1   -1.40    0.40
   0   0  -1   -1.40    0.40
   0   0  -1   -0.90    0.40
  -1   0  -1   37.20    4.20
   1   0   1   49.40    4.50
  -2   0  -1    0.80    1.20
  -2   0  -1   -0.30    2.50
   2   0   1    5.70    3.10
  -3   0  -1    4.30    3.50
   3   0   1    7.20    3.70
  -4   0  -1    1.20    4.70
   4   0   1   -2.70    3.10
   5   0   1  108.39   11.70
  -5   0  -1  124.19   13.30
   6   0   1   -5.00    3.20
  -6   0  -1   -0.10    5.30
  -6  -1   1    1.60    4.80
   6  -1  -1    3.80    4.10
  -6   1   1   -7.00    4.80
   6   1  -1    2.10    4.00
   5  -1  -1   12.70    5.00
  -5  -1   1   13.80    6.40
   5   1  -1   18.90    5.40
  -5   1   1   19.10    6.90
  -4  -1   1   11.70    4.50
   4  -1  -1   12.80    4.40
   4   1  -1   12.00    4.10
  -4   1   1    6.20    5.30
  -3  -1   1   -2.80    2.80
   3  -1  -1    1.00    3.40
   3   1  -1    5.30    3.50
   3   1  -1    0.90    1.50
  -3   1   1   -1.50    1.70
  -3   1   1    5.20    3.60
   2  -1  -1   27.00    4.20
  -2  -1   1   17.80    3.60
  -2   1   1   20.90    3.90
   2   1  -1   15.60    2.80
  -2   1   1   18.50    2.90
   2   1  -1   24.00    4.00
   1  -1  -1  129.19    9.10
  -1  -1   1  105.59    9.00
   1   1  -1  122.99    9.00
   1   1  -1  118.89    8.80
  -1   1   1  108.99    8.90
  -1   1   1  113.29    8.70
   0  -1   1   37.60    2.90
   0  -1  -1   37.90    2.80
   0   1   1   34.10    2.80
   0   1  -1   32.60    2.90
   1  -1   1   17.60    2.90
  -1  -1  -1   15.40    2.80
  -1   1  -1   12.20    1.80
   1   1   1   17.10    2.90
  -1   1  -1   14.60    2.80
   1   1   1   11.60    1.80
  -2  -1  -1   20.20    3.70
   2  -1   1   23.40    4.10
   2   1   1   16.60    2.10
  -2   1  -1   16.80    3.70
   2   1   1   23.50    4.00
  -2   1  -1   16.10    2.10
  -3  -1  -1  141.09   13.50
   3  -1   1  182.58   13.70
  -3   1  -1  157.38   12.60
   3   1   1  178.78   13.60
  -3   1  -1  168.38   14.00
  -4  -1  -1   13.30    5.50
   4  -1   1   10.20    4.30
  -4   1  -1    3.70    4.50
   4   1   1   16.40    5.10
  -5  -1  -1   48.30    8.50
   5  -1   1   27.80    6.40
   5   1   1   32.70    6.50
  -5   1  -1   39.40    8.80
  -6  -1  -1   -3.50    3.70
   6  -1   1    2.60    4.50
  -6   1  -1   -6.50    4.30
   6   1   1   -3.80    2.80
   6  -2  -1    7.80    3.70
  -6  -2   1    6.70    4.70
  -6   2   1    6.50    5.70
   6   2  -1    5.20    4.10
  -5  -2   1    3.90    4.90
   5  -2  -1    0.40    4.30
   5   2  -1    4.40    4.00
  -5   2   1    6.80    6.10
  -4  -2   1    3.50    4.30
   4  -2  -1   -1.10    3.50
   4   2  -1   -2.10    2.90
  -4   2   1    3.40    4.40
   3  -2  -1    0.70    3.40
  -3  -2   1   -1.50    2.80
   3   2  -1    1.00    2.80
  -3   2   1   -2.20    2.90
   3   2  -1    4.10    1.70
  -3   2   1    2.20    1.50
   2  -2  -1  119.89    9.50
  -2  -2   1  108.29    9.40
  -2   2   1   97.69    9.30
   2   2  -1  108.19    8.70
  -2   2   1  111.99    8.80
   2   2  -1  117.49    9.10
   1  -2  -1  837.62   59.59
  -1   2   1  801.22   59.49
   1   2  -1  896.01   59.49
   1   2  -1  895.91   59.59
  -1   2   1  787.52   59.49
   0  -2   1   83.79    5.90
   0  -2  -1   86.69    6.20
   0  -2   1   79.89    6.10
   0  -2  -1   76.79    5.90
   0   2  -1   81.19    6.30
   0   2   1   75.99    6.10
   1  -2   1  370.86   25.50
  -1  -2  -1  379.36   25.60
  -1   2  -1  318.67   25.10
  -1   2  -1  321.57   25.50
   1   2   1  347.57   25.10
   1   2   1  386.56   25.50
  -2  -2  -1    9.30    3.00
   2  -2   1    7.50    2.80
  -2   2  -1    7.10    1.90
  -2   2  -1    6.60    3.30
   2   2   1    6.90    1.70
   2   2   1    9.40    3.00
  -3  -2  -1   61.29    6.80
   3  -2   1   65.39    6.90
  -3   2  -1   44.80    6.90
  -3   2  -1   52.29    4.90
   3   2   1   72.29    6.80
  -4  -2  -1    2.10    4.10
   4  -2   1    6.50    4.50
  -4   2  -1    9.80    5.20
   4   2   1    2.30    3.80
  -5  -2  -1    7.50    5.80
   5  -2   1   14.30    5.10
   5   2   1    9.90    4.50
  -5   2  -1   21.00    7.60
  -6  -2  -1   -5.70    4.50
   6  -2   1   -2.00    3.30
   6   2   1   -2.50    3.60
  -6   2  -1   -1.20    5.40
  -6  -3   1    1.20    4.50
   6  -3  -1   -5.40    2.30
  -6   3   1   -2.40    4.40
   6   3  -1    1.10    4.00
   5  -3  -1   61.99    9.30
  -5  -3   1   98.79   10.60
   5   3  -1   60.69    8.10
  -5   3   1   83.09   11.40
  -4  -3   1    3.10    4.30
   4  -3  -1    6.20    4.70
  -4   3   1    9.80    5.60
   4   3  -1   11.00    3.90
  -3  -3   1  156.68   14.50
   3  -3  -1  182.68   14.90
   3   3  -1  182.38   14.30
  -3   3   1  173.88   14.90
   3   3  -1  190.98   13.90
  -3   3   1  188.58   13.80
  -2  -3   1  204.78   15.90
   2  -3  -1  218.78   16.10
   2   3  -1  208.58   15.40
   2   3  -1  219.78   15.70
  -2   3   1  188.38   15.80
  -2   3   1  197.98   15.40
  -1  -3   1    3.10    2.30
   1  -3  -1    1.80    2.10
  -1   3   1    4.80    2.40
   1   3  -1    5.60    2.00
   1   3  -1    8.10    2.50
  -1   3   1    0.80    2.20
   0  -3   1 2057.99  136.49
   0  -3  -1 1875.91  136.49
   0  -3  -1 1942.31  136.69
   0  -3   1 1850.61  136.59
   0   3   1 1904.81  136.79
   0   3  -1 2070.09  136.89
  -1  -3  -1  229.18   15.50
  -1  -3  -1  201.88   15.40
   1  -3   1  210.28   15.50
  -1   3  -1  206.58   15.60
  -1   3  -1  182.88   15.20
   1   3   1  213.18   15.30
  -2  -3  -1   40.90    5.00
   2  -3   1   33.80    4.80
   2   3   1   33.00    4.40
  -2   3  -1   31.60    4.80
  -2   3  -1   28.20    3.60
   2   3   1   32.90    3.40
   3  -3   1   30.40    5.40
  -3  -3  -1   37.40    5.20
  -3   3  -1   34.40    5.80
   3   3   1   42.30    5.40
  -3   3  -1   34.30    3.70
   4  -3   1   15.70    5.10
  -4  -3  -1    6.90    4.30
   4   3   1   12.60    4.30
  -4   3  -1    7.50    5.00
   5  -3   1    5.70    4.60
  -5  -3  -1    1.30    4.90
  -5   3  -1   -7.60    5.40
   5   3   1   -2.40    3.70
   6  -3   1    0.80    4.00
  -6  -3  -1   -2.10    4.00
  -6   3  -1    0.80    5.20
   6   3   1    3.30    4.10
  -6  -4   1    3.40    4.60
   6  -4  -1    7.30    3.10
   6   4  -1   12.50    4.60
  -6   4   1   -1.80    4.20
  -5  -4   1   29.70    6.50
   5  -4  -1   18.10    5.30
   5   4  -1   25.80    5.50
  -5   4   1   27.50    8.10
  -4  -4   1    2.80    3.90
   4  -4  -1   -2.20    4.30
   4   4  -1   -5.50    2.50
  -4   4   1    0.40    4.80
   3  -4  -1   65.19    7.70
  -3  -4   1   57.19    7.30
  -3   4   1   69.29    7.60
  -3   4   1   74.89    6.30
   3   4  -1   68.79    6.20
   3   4  -1   73.09    6.70
  -2  -4   1  130.29   10.80
  -2   4   1  131.49   10.80
   2   4  -1  134.19   10.40
   2   4  -1  137.19   10.50
  -2   4   1  120.89   10.30
   1  -4  -1   46.90    4.80
  -1  -4   1   49.80    4.90
  -1   4   1   39.20    4.80
   1   4  -1   40.30    4.70
  -1   4   1   41.10    4.40
   0  -4   1    7.90    2.20
   0  -4  -1    5.30    1.80
   0  -4  -1    7.90    2.20
   0  -4   1    4.30    1.80
   0   4   1    5.50    2.80
   0   4  -1    4.60    3.00
  -1  -4  -1   48.00    5.00
  -1  -4  -1   61.79    5.40
   1  -4   1   49.10    5.10
   1   4   1   54.49    5.10
  -1   4  -1   42.70    5.20
  -1   4  -1   56.19    5.50
  -2  -4  -1  157.18   12.00
   2  -4   1  138.29   12.00
  -2   4  -1  143.59   11.40
  -2   4  -1  152.48   12.30
   2   4   1  162.78   11.90
   2   4   1  135.19   11.30
   3  -4   1    1.30    3.80
  -3  -4  -1    1.90    3.50
  -3   4  -1    0.50    2.10
  -3   4  -1   -0.70    3.30
   3   4   1   -0.60    2.50
  -4  -4  -1   22.70    5.90
   4  -4   1   20.50    5.70
  -4   4  -1   19.70    6.70
   4   4   1   19.80    4.90
  -5  -4  -1    3.80    5.20
   5  -4   1   -4.90    4.20
   5   4   1    3.10    4.40
  -5   4  -1    1.30    7.10
   6  -4   1   -7.70    2.70
  -6  -4  -1   -5.40    4.50
   6   4   1    1.90    3.20
  -6   4  -1    6.60    5.80
  -6  -5   1   -2.90    5.30
   6   5  -1   -0.80    3.00
   5  -5  -1    9.00    4.60
  -5  -5   1   19.00    6.10
   5   5  -1   11.30    4.60
  -5   5   1   19.00    7.80
   4  -5  -1   -1.10    3.50
  -4  -5   1    0.90    3.60
  -4   5   1    0.90    5.30
   4   5  -1   -2.40    2.90
   3  -5  -1   -2.20    3.20
  -3  -5   1   -0.40    2.70
  -3   5   1   -4.00    1.60
   3   5  -1    0.70    1.80
  -3   5   1    4.60    3.30
   3   5  -1   -0.80    2.40
  -2  -5   1  109.99    8.80
   2  -5  -1   71.09    8.40
  -2   5   1  101.29    8.20
   2   5  -1   93.49    7.90
  -2   5   1   90.59    8.40
   2   5  -1   96.29    8.10
  -1  -5   1  106.69    9.10
  -1  -5   1  128.49    9.70
   1  -5  -1  115.69    9.70
  -1   5   1  126.79   10.10
  -1   5   1  110.49    9.30
   1   5  -1  142.29   10.10
   0  -5   1   77.89    5.80
   0  -5  -1   65.99    5.70
   0  -5  -1   67.09    6.00
   0  -5   1   61.69    5.90
   0   5   1   61.19    6.50
   0   5  -1   72.19    6.70
  -1  -5  -1   47.20    4.80
  -1  -5  -1   38.50    4.60
   1  -5   1   41.00    4.60
  -1   5  -1   44.80    5.10
   1   5   1   45.60    4.90
  -1   5  -1   40.10    4.70
  -2  -5  -1    8.40    2.90
   2  -5   1    7.70    3.90
   2   5   1    9.80    2.90
  -2   5  -1    7.80    3.20
   2   5   1    7.10    2.50
  -2   5  -1    8.50    3.00
  -3  -5  -1   -1.60    3.20
   3  -5   1    6.40    4.70
   3   5   1    0.90    2.60
  -3   5  -1    3.20    2.20
  -3   5  -1    1.50    3.70
   4  -5   1   -2.60    5.00
  -4  -5  -1    2.70    3.90
  -4   5  -1   -3.20    5.50
   4   5   1   -2.60    3.10
  -5  -5  -1    5.80    5.20
   5  -5   1    0.00    3.50
  -5   5  -1    8.00    7.30
   5   5   1   -6.60    3.40
   6   5   1    5.50    3.60
  -6   5  -1    0.20    3.60
   5  -6  -1   19.50    5.70
  -5  -6   1   10.50    5.70
   5   6  -1   26.40    5.60
  -5   6   1   24.00    7.70
  -4  -6   1    3.00    4.50
   4  -6  -1   -2.60    4.00
   4   6  -1   -6.00    2.70
  -4   6   1   -3.30    5.50
   3  -6  -1   68.19    8.90
  -3  -6   1   82.49    8.50
  -3   6   1   79.99    8.70
   3   6  -1  102.39    8.00
   3   6  -1   86.29    7.70
  -3   6   1   93.59    8.10
   2  -6  -1    4.80    3.20
  -2  -6   1    9.50    3.40
  -2   6   1    8.70    3.40
   2   6  -1   11.70    3.00
   2   6  -1   10.00    2.60
  -2   6   1    5.90    3.00
  -1  -6   1   58.39    5.60
   1  -6  -1   50.09    5.50
  -1  -6   1   51.39    5.00
  -1   6   1   56.59    5.90
  -1   6   1   50.39    5.00
   1   6  -1   62.09    5.80
   0  -6   1  238.68   17.10
   0  -6  -1  220.08   16.80
   0  -6  -1  236.28   17.20
   0  -6   1  223.98   16.90
   0   6  -1  217.08   17.60
   0   6   1  248.98   17.70
  -1  -6  -1   20.50    3.50
  -1  -6  -1   20.40    3.50
   1  -6   1   18.90    3.70
  -1   6  -1   17.50    3.40
  -1   6  -1   23.30    4.30
   1   6   1   22.50    3.70
   2  -6   1   11.20    3.60
  -2  -6  -1   21.40    3.60
  -2   6  -1   20.20    4.00
  -2   6  -1   10.10    3.80
   2   6   1   16.40    3.30
   2   6   1   20.30    3.50
  -3  -6  -1   11.90    4.20
   3  -6   1   12.40    4.30
   3   6   1   15.40    4.20
  -3   6  -1   19.30    3.50
  -3   6  -1    0.10    3.50
   3   6   1   19.40    4.00
  -4  -6  -1   11.80    4.60
   4  -6   1   18.60    5.50
   4   6   1   22.50    4.80
  -4   6  -1   20.30    6.70
  -5  -6  -1    6.20    5.40
   5  -6   1    4.40    5.10
  -5   6  -1   11.90    7.20
   5   6   1    9.80    4.60
  -5  -7   1   10.40    5.30
   5  -7  -1   11.50    5.10
   5   7  -1    8.50    4.50
  -4  -7   1   24.30    5.60
   4  -7  -1    9.90    5.20
  -4   7   1   10.00    6.00
   4   7  -1   18.60    4.60
  -3  -7   1    5.10    3.00
   3  -7  -1   -2.50    3.60
   3   7  -1    0.60    1.80
   3   7  -1   -1.00    2.00
  -3   7   1   -5.80    2.30
  -3   7   1    4.70    3.10
   2  -7  -1   32.50    5.70
  -2  -7   1   32.60    4.70
   2   7  -1   37.60    4.70
  -2   7   1   38.60    4.80
  -2   7   1   36.50    5.40
   2   7  -1   37.20    4.20
   1  -7  -1    7.00    3.20
  -1  -7   1   14.50    2.70
  -1  -7   1   13.50    3.30
  -1   7   1   19.80    4.20
   1   7  -1    7.30    3.20
  -1   7   1   12.80    2.60
   0  -7  -1   20.30    3.50
   0  -7   1   19.60    3.10
   0  -7   1   17.30    3.20
   0   7   1   16.40    4.00
   0   7  -1   27.00    4.80
  -1  -7  -1   42.00    4.80
  -1  -7  -1   28.10    4.30
   1  -7   1   36.60    4.70
  -1   7  -1   31.90    4.90
   1   7   1   33.10    5.00
  -1   7  -1   29.40    4.30
  -2  -7  -1    7.10    2.70
   2  -7   1    3.40    3.20
  -2   7  -1    1.70    2.90
  -2   7  -1    8.20    3.30
   2   7   1   10.80    2.90
   2   7   1    5.40    2.80
  -3  -7  -1   12.90    3.80
   3  -7   1    9.20    4.50
  -3   7  -1   13.90    3.40
   3   7   1    4.60    2.70
  -3   7  -1    6.90    4.00
   3   7   1   12.30    3.50
  -4  -7  -1    4.20    3.60
   4  -7   1   -2.40    4.30
   4   7   1    2.80    3.70
  -4   7  -1    1.10    5.40
  -5  -7  -1    0.10    3.80
   5  -7   1    4.70    5.30
  -5   7  -1   11.00    6.90
   5   7   1   -2.80    3.90
  -5  -8   1    7.40    4.70
   5  -8  -1   -1.00    5.10
  -4  -8   1   13.00    4.40
   4  -8  -1    2.60    5.10
   4   8  -1   14.80    4.00
   3  -8  -1    1.50    4.40
  -3  -8   1    1.50    3.30
   3   8  -1    7.70    2.60
  -3   8   1    5.20    3.20
   3   8  -1    3.90    2.20
  -3   8   1    1.80    3.30
  -2  -8   1   41.70    5.60
   2  -8  -1   41.00    6.10
   2   8  -1   30.60    5.20
   2   8  -1   48.80    4.70
  -2   8   1   53.19    6.20
  -2   8   1   53.19    5.40
  -1  -8   1  172.18   12.80
   1  -8  -1  167.08   12.20
  -1  -8   1  142.69   12.20
   1  -8  -1  145.39   12.80
  -1   8   1  170.48   13.40
   1   8  -1  156.88   13.20
   0  -8   1   65.79    6.20
   0  -8  -1   62.39    6.20
   0  -8   1   61.09    6.00
   0  -8  -1   74.99    6.00
   0   8  -1   58.39    7.10
   0   8   1   59.49    7.30
  -1  -8  -1  377.16   25.20
   1  -8   1  336.87   25.30
  -1  -8  -1  337.27   25.10
  -1   8  -1  342.27   25.90
  -1   8  -1  311.17   25.00
   2  -8   1   30.50    5.90
  -2  -8  -1   43.10    5.40
  -2   8  -1   48.70    5.90
  -2   8  -1   44.40    5.60
   2   8   1   47.90    5.10
   2   8   1   41.60    5.20
  -3  -8  -1    1.10    2.80
   3  -8   1   -3.70    4.00
   3   8   1    0.30    2.10
  -3   8  -1    5.70    3.10
  -3   8  -1    1.50    3.50
   3   8   1   -1.40    2.10
  -4  -8  -1   82.39    9.00
  -4   8  -1   77.09   10.70
   4   8   1   66.59    7.90
  -5  -8  -1   -1.40    3.40
   5  -8   1   -1.70    4.80
   5   8   1    2.90    4.00
  -5  -9   1    2.20    3.40
   5  -9  -1    0.10    4.90
  -4  -9   1    2.30    3.80
   4  -9  -1    3.60    5.30
   3  -9  -1    5.50    5.30
  -3  -9   1    2.20    2.90
   3   9  -1   -1.20    2.20
  -3   9   1    9.70    3.30
  -3   9   1    0.20    3.00
   3   9  -1    1.50    2.00
   2  -9  -1    4.70    3.60
  -2  -9   1    4.70    2.90
   2   9  -1    8.70    3.60
  -2   9   1    8.20    2.90
   2   9  -1   10.90    2.50
  -2   9   1    9.90    4.20
   1  -9  -1    6.40    2.30
  -1  -9   1    6.30    2.60
  -1  -9   1    3.00    2.70
   1  -9  -1    5.70    3.30
  -1   9   1    3.70    3.80
   1   9  -1    7.70    3.90
   0  -9  -1   53.39    5.00
   0  -9   1   40.40    4.80
   0  -9  -1   44.30    5.20
   0  -9   1   56.39    5.20
   0   9  -1   52.59    6.50
   0   9   1   38.30    6.20
  -1  -9  -1    7.50    2.70
   1  -9   1    1.40    2.80
  -1  -9  -1   -0.60    2.60
   1  -9   1    3.50    2.70
   1   9   1    1.80    3.20
  -1   9  -1    1.40    3.70
   2  -9   1    6.80    3.70
  -2  -9  -1    0.50    2.40
   2   9   1    3.00    2.90
  -2   9  -1   -1.90    2.50
  -2   9  -1   -2.70    3.50
   3  -9   1   -5.90    3.90
  -3  -9  -1   -3.10    2.90
   3   9   1   -2.60    2.00
  -3   9  -1   -2.00    2.80
   3   9   1   -5.60    2.40
  -3   9  -1    4.00    3.70
  -4  -9  -1  105.79   10.60
  -4   9  -1   99.49   16.30
   4   9   1   95.09    9.70
  -5  -9  -1   -0.70    3.10
   5  -9   1    3.20    5.90
  -5 -10   1    8.50    4.30
   5 -10  -1    4.80    6.40
  -4 -10   1   14.70    4.90
   4 -10  -1   20.60    7.00
   3 -10  -1   -8.90    4.80
  -3 -10   1    0.70    3.40
   3  10  -1    5.50    2.60
  -3  10   1   -1.70    4.10
   3  10  -1    0.40    3.60
  -2 -10   1   23.10    4.80
   2 -10  -1   27.30    5.90
  -2  10   1   29.30    3.90
   2  10  -1   25.40    3.50
  -2  10   1   19.90    5.30
   2  10  -1   23.40    5.10
  -1 -10   1   11.50    3.20
   1 -10  -1   11.30    3.50
   1 -10  -1   13.20    2.60
  -1 -10   1   11.60    3.00
  -1  10   1    9.00    4.70
   1  10  -1   15.50    4.80
   0 -10   1   23.00    3.80
   0 -10   1   26.50    4.00
   0 -10  -1   22.50    3.30
   0 -10  -1   23.70    4.00
   0  10  -1   22.40    5.40
   0  10   1   25.30    5.80
  -1 -10  -1    0.90    2.30
  -1 -10  -1    5.60    3.00
   1 -10   1    0.20    2.80
   1 -10   1   -1.80    2.20
   1  10   1    1.20    3.70
  -1  10  -1    0.70    4.00
   2 -10   1    1.80    4.20
  -2 -10  -1    6.70    2.60
  -2 -10  -1    6.00    3.30
  -2  10  -1    0.20    2.70
  -2  10  -1    5.30    4.10
   2  10   1    0.00    2.80
  -3 -10  -1    2.40    3.30
   3 -10   1    2.80    5.50
  -3  10  -1    2.30    4.40
  -3  10  -1   -3.80    2.20
   3  10   1    2.70    3.00
   3  10   1   -0.10    2.50
   4 -10   1    1.50    5.50
  -4 -10  -1    3.30    4.10
   4  10   1   -2.50    3.20
   5 -10   1   -0.40    5.20
  -5 -10  -1    2.70    3.50
   5 -11  -1    7.90    6.20
  -5 -11   1   -2.80    3.20
   4 -11  -1  119.89   13.20
  -4 -11   1  103.29   10.70
  -3 -11   1   -0.70    2.70
   3 -11  -1   -0.30    5.10
  -3  11   1    0.40    4.80
   3  11  -1    1.20    3.70
   2 -11  -1    2.20    4.90
  -2 -11   1    4.50    3.30
   2  11  -1    6.60    4.70
  -2  11   1    3.50    4.30
  -1 -11   1   20.40    3.60
  -1 -11   1   16.30    3.60
   1 -11  -1   14.50    3.00
   1 -11  -1   15.90    4.20
  -1  11   1   21.90    5.70
   1  11  -1   15.10    4.90
   0 -11   1    4.40    2.40
   0 -11   1   -1.40    2.20
   0 -11  -1   -0.90    1.90
   0 -11  -1   -1.40    2.40
   0  11  -1    1.70    3.90
   0  11   1    4.80    4.40
  -1 -11  -1   13.60    3.50
   1 -11   1   14.60    3.30
   1 -11   1    7.70    3.30
  -1 -11  -1   12.20    3.20
   1  11   1   13.70    4.60
  -1  11  -1   13.30    5.40
   2 -11   1    1.90    4.50
  -2 -11  -1   -1.30    2.80
  -2 -11  -1    2.30    2.60
   2  11   1   -7.40    4.00
  -2  11  -1    8.90    4.60
  -2  11  -1    2.30    2.70
   3 -11   1   29.30    7.40
  -3 -11  -1   27.40    5.30
  -3  11  -1   24.00    6.20
   3  11   1   25.10    8.40
   3  11   1   17.90    4.30
  -4 -11  -1    0.70    3.20
   4 -11   1   14.30    6.90
  -5 -11  -1    5.70    4.20
   5 -11   1    3.60    5.70
   5 -12  -1   -4.90    5.50
  -5 -12   1    6.80    4.10
   4 -12  -1   18.70    8.10
  -4 -12   1    6.20    3.90
   3 -12  -1   -8.20    5.40
  -3  12   1   10.30    5.80
   3  12  -1   13.00    4.70
  -2 -12   1   38.70    5.90
   2 -12  -1   33.90    7.50
   2  12  -1   42.20    6.70
  -2  12   1   38.40    7.90
   1 -12  -1   13.70    4.40
  -1 -12   1   18.40    3.80
   1 -12  -1   17.60    5.60
  -1 -12   1   18.00    3.60
   1  12  -1   17.80    5.90
  -1  12   1    8.60    5.20
   0 -12   1    9.00    3.00
   0 -12   1    2.80    2.70
   0 -12  -1   11.80    3.60
   0 -12  -1   10.90    2.70
   0  12  -1    4.30    5.20
   0  12   1    4.90    5.20
  -1 -12  -1   69.29    6.60
   1 -12   1   59.09    7.20
  -1 -12  -1   58.49    6.80
   1 -12   1   67.49    6.50
   1  12   1   70.79    8.50
  -1  12  -1   73.29    8.90
  -2 -12  -1    7.70    2.90
   2 -12   1   12.40    5.80
  -2 -12  -1    2.30    3.20
   2  12   1   13.10    5.60
  -2  12  -1   11.00    5.90
   3 -12   1  126.69   13.20
  -3 -12  -1  100.49   10.80
  -3  12  -1  126.69   12.60
   4 -12   1   14.20    7.60
  -4 -12  -1    9.70    4.50
  -5 -12  -1    2.00    2.60
   5 -12   1   -3.30    4.80
  -4 -13   1    2.60    3.60
   4 -13  -1   13.00    6.50
  -3 -13   1    1.10    3.40
   3 -13  -1    9.10    6.20
   3  13  -1    6.00    4.50
  -3  13   1    6.40    5.80
  -2 -13   1   56.89    7.30
   2 -13  -1   71.59    9.50
  -2  13   1   61.89    9.40
   2  13  -1   64.19    9.00
   1 -13  -1    9.00    4.70
  -1 -13   1    2.50    2.90
   1  13  -1   -4.90    5.10
  -1  13   1    1.10    5.40
   0 -13  -1   37.30    4.60
   0 -13   1   34.80    4.70
   0 -13  -1   37.40    5.40
   0 -13   1   37.20    4.90
   0  13  -1   39.00    8.20
   0  13   1   34.80    7.90
  -1 -13  -1   29.90    5.00
   1 -13   1   37.00    5.50
  -1 -13  -1   28.90    4.40
   1 -13   1   39.50    5.00
  -1  13  -1   40.20    7.60
   1  13   1   32.60    7.20
  -2 -13  -1   29.20    5.10
   2 -13   1   37.00    7.60
   2  13   1   29.40    6.70
  -2  13  -1   32.20    7.70
   3 -13   1   29.30    7.70
  -3 -13  -1   20.80    5.40
  -3  13  -1   33.40    7.50
  -4 -13  -1    0.70    3.90
   4 -13   1   -4.10    6.10
  -4 -14   1    4.30    3.70
   4 -14  -1   -5.50    6.50
  -3 -14   1   -1.30    3.70
   3 -14  -1   -9.90    5.70
   3  14  -1   -1.20    4.40
  -3  14   1   -0.40    5.40
  -2 -14   1   14.20    4.80
   2 -14  -1   14.40    6.50
  -2  14   1   15.40    7.30
   2  14  -1   19.00    6.50
   1 -14  -1   43.60    7.30
  -1 -14   1   33.50    5.50
  -1  14   1   33.00    8.00
   1  14  -1   28.10    7.20
   0 -14   1    0.90    2.90
   0 -14   1    4.90    2.90
   0 -14  -1    3.40    3.10
   0  14  -1   -0.20    5.80
   0  14   1    9.00    6.30
   1 -14   1    0.60    4.80
  -1 -14  -1    3.70    3.60
  -1 -14  -1    8.70    3.40
   1  14   1    8.20    5.80
  -1  14  -1    1.70    5.30
   2 -14   1   36.80    7.70
  -2 -14  -1   28.00    5.80
  -2  14  -1   28.20    7.50
   2  14   1   43.40    8.50
  -3 -14  -1    8.50    4.30
   3 -14   1    3.50    6.60
  -3  14  -1    7.10    6.50
  -4 -14  -1   11.20    4.60
   4 -14   1    9.60    6.60
  -4 -15   1    1.50    3.90
   4 -15  -1    5.80    6.10
   3 -15  -1    4.90    6.80
  -3 -15   1   -0.30    3.50
   3  15  -1   -1.90    4.40
  -3  15   1   -1.80    6.30
  -2 -15   1    9.20    4.60
   2 -15  -1   14.90    6.60
   2  15  -1    5.90    5.30
  -2  15   1   22.00    8.40
   1 -15  -1   70.49    9.00
  -1 -15   1   48.00    6.70
  -1  15   1   42.90   10.20
   1  15  -1   69.79    9.40
   0 -15  -1    5.50    5.00
   0  15   1    8.60    6.30
   0  15  -1    1.80    5.20
   1 -15   1   -0.50    4.50
   1  15   1    1.70    5.50
  -1  15  -1   -2.40    5.60
  -2 -15  -1   11.60    4.10
   2 -15   1    1.20    5.50
  -2  15  -1   -1.40    6.00
   2  15   1   14.70    6.30
   3 -15   1    9.00    7.00
  -3 -15  -1    8.40    4.10
  -3  15  -1    5.00    6.00
  -4 -15  -1    5.00    3.90
   4 -15   1   -1.00    5.70
  -4 -16   1    1.50    3.20
   4 -16  -1   -9.30    4.00
  -3 -16   1    3.20    3.80
   3 -16  -1    5.90    7.10
  -3  16   1   -1.40    6.50
   3  16  -1    5.90    4.90
   2 -16  -1    1.80    5.80
  -2 -16   1    3.50    3.80
  -2  16   1   20.60    8.60
   2  16  -1   16.30    6.40
   1 -16  -1    9.20    5.10
  -1 -16   1   -3.20    5.40
   1  16  -1   -1.80    5.10
  -1  16   1   -6.70    5.80
   0  16   1    7.00    6.50
   0  16  -1    5.30    6.80
   1  16   1   -1.30    5.50
  -1  16  -1   10.20    6.40
   2 -16   1    9.70    6.10
  -2 -16  -1    5.40    4.80
  -2  16  -1   17.40    7.50
   2  16   1    7.90    5.80
  -3 -16  -1    4.60    3.50
   3 -16   1    6.70    7.00
  -3  16  -1   15.10    6.00
  -4 -16  -1    7.20    3.60
   4 -16   1   15.30    6.70
  -3 -17   1    0.30    3.10
   3 -17  -1  -10.40    4.80
  -3  17   1  -10.90    6.20
   3  17  -1    9.90    4.80
   2 -17  -1   -2.10    5.70
  -2 -17   1    4.30    3.90
  -2  17   1    3.40    7.10
   2  17  -1    0.30    4.70
   1  17  -1    8.00    6.80
  -1  17   1   -0.10    7.20
   0  17   1    4.90    6.50
   0  17  -1    6.10    5.40
   1  17   1    8.50    7.30
  -1  17  -1   24.30    7.60
   2  17   1   17.10    7.30
  -2  17  -1   11.00    7.10
   3 -17   1   14.20    6.50
  -3 -17  -1    6.40    4.60
  -3  17  -1    3.20    6.20
  -3 -18   1    1.80    3.80
   3 -18  -1   13.20    5.70
  -3  18   1    2.10    6.90
  -2  18   1   14.60    7.90
   2  18  -1    1.00    5.20
  -1  18   1    6.50    6.60
   1  18  -1    6.70    7.30
   0  18  -1    2.70    6.50
   0  18   1   11.00    7.40
   1  18   1    8.10    7.20
  -1  18  -1    8.20    6.20
  -2  18  -1   12.70    7.60
   2  18   1   10.20    6.20
  -3  18  -1   -5.00    4.60
  -2  19   1    0.50    6.00
   2  19  -1    7.90    6.60
   1  19  -1    4.00    6.70
  -1  19   1    1.70    5.10
   0  19   1    0.60    6.70
   0  19  -1   -5.80    5.60
  -1  19  -1   -0.80    5.20
   1  19   1    9.50    7.10
  -2  19  -1    7.00    7.00
   2  19   1    7.80    6.70
  -2  20   1   15.20    6.70
   2  20  -1   -1.20    4.30
  -1  20   1    7.50    6.30
   1  20  -1  -10.80    5.50
   0  20  -1    7.20    7.70
   0  20   1    4.50    6.80
   1  20   1    2.80    6.60
  -1  20  -1   -4.10    4.30
   2  20   1    6.80    6.30
  -2  20  -1    1.00    4.60
   6   0  -2   -0.30    3.80
  -6   0   2    0.80    5.00
   5   0  -2   -3.80    3.50
  -5   0   2    1.90    4.90
  -4   0   2   20.50    5.80
   4   0  -2   12.90    4.30
   3   0  -2    6.70    2.10
  -3   0   2    2.70    3.30
   3   0  -2    3.60    3.20
   2   0  -2  114.29    9.10
  -2   0   2  109.89    9.60
   2   0  -2  119.59    9.50
  -1   0   2    0.30    1.90
   1   0  -2    4.20    2.10
   1   0  -2   -0.50    1.60
   0   0  -2  771.02   54.89
   0   0  -2  848.92   54.89
   0   0  -2  727.23   54.89
  -1   0  -2    6.20    2.50
   1   0   2    8.20    2.40
   2   0   2    3.80    2.80
  -2   0  -2    0.60    0.70
  -2   0  -2   -0.80    2.50
   3   0   2    3.70    3.40
  -3   0  -2   -0.70    3.00
   4   0   2   58.39    7.80
  -4   0  -2   78.59    9.30
   5   0   2    3.90    4.30
  -5   0  -2    4.50    5.60
   6   0   2   -3.50    3.40
  -6   0  -2    2.30    5.30
   6  -1  -2   18.70    5.10
  -6  -1   2   19.70    6.90
  -6   1   2   21.60    6.80
   6   1  -2   26.60    6.20
   5  -1  -2    9.00    5.20
  -5  -1   2   13.80    6.60
   5   1  -2    3.00    4.20
  -5   1   2    8.20    6.20
   4  -1  -2   19.80    5.10
  -4  -1   2   19.10    5.50
  -4   1   2   18.10    5.70
   4   1  -2   18.70    4.70
   3  -1  -2   -4.00    3.00
  -3  -1   2    4.20    3.40
  -3   1   2   -0.30    1.60
  -3   1   2    2.90    3.40
   3   1  -2    0.90    2.60
   3   1  -2    2.70    2.00
   2  -1  -2   24.70    4.00
  -2  -1   2   20.20    3.90
   2   1  -2   32.40    4.20
  -2   1   2   24.20    4.00
   2   1  -2   21.80    3.30
   1  -1  -2 1021.20   68.89
  -1  -1   2  893.71   68.89
   1  -1  -2  947.41   68.89
   1   1  -2  991.90   68.69
   1   1  -2 1066.89   68.89
  -1   1   2  941.01   68.79
   0  -1  -2  102.79    7.80
   0  -1  -2  126.79    8.10
   0  -1   2   97.19    7.70
   0   1  -2  100.29    8.00
   0   1   2  109.59    8.00
   0   1  -2  114.79    8.00
   1  -1   2  292.17   20.80
  -1  -1  -2  311.77   20.80
   1   1   2  286.17   20.10
   1   1   2  308.77   20.80
  -1   1  -2  260.47   20.10
  -1   1  -2  252.57   20.80
  -2  -1  -2   -1.00    2.50
   2  -1   2    1.20    2.90
  -2   1  -2    0.80    3.00
   2   1   2    1.10    0.80
   2   1   2    1.70    2.80
  -2   1  -2   -1.30    1.20
  -3  -1  -2   24.30    5.20
   3  -1   2   24.10    4.90
   3   1   2   28.50    4.80
  -3   1  -2   22.60    5.10
   4  -1   2    4.60    4.10
  -4  -1  -2   -0.60    4.60
   4   1   2    0.20    3.70
  -4   1  -2    3.50    5.20
  -5  -1  -2   17.90    5.80
   5  -1   2   -2.20    4.30
   5   1   2    3.20    4.60
  -5   1  -2   11.80    6.40
   6  -1   2    1.90    3.90
  -6  -1  -2   -3.60    4.00
  -6   1  -2    2.70    4.20
   6   1   2    3.30    4.00
  -6  -2   2    6.00    5.10
   6  -2  -2   -1.10    2.80
   6   2  -2   -7.40    3.50
  -6   2   2    4.40    5.20
   5  -2  -2   -2.20    4.20
  -5  -2   2    4.20    5.40
   5   2  -2    4.40    4.00
  -5   2   2   -1.90    5.90
   4  -2  -2   -0.90    3.80
  -4  -2   2   -1.80    4.10
  -4   2   2    1.40    4.80
   4   2  -2    4.70    3.50
   3  -2  -2   18.50    4.50
  -3  -2   2   22.10    4.70
   3   2  -2   18.30    3.30
  -3   2   2   18.10    3.10
   3   2  -2   20.40    4.30
  -3   2   2   20.20    4.60
  -2  -2   2   36.20    4.80
   2  -2  -2   61.99    5.70
  -2   2   2   38.30    5.00
   2   2  -2   50.19    5.00
   2   2  -2   41.10    4.40
  -2   2   2   55.09    4.80
   1  -2  -2  245.08   18.00
  -1  -2   2  247.28   18.00
   1   2  -2  252.17   17.70
   1   2  -2  257.27   18.00
  -1   2   2  248.18   17.90
  -1   2   2  225.38   17.70
   0  -2   2    3.00    0.90
   0  -2  -2    3.30    0.90
   0  -2   2    4.20    1.70
   0  -2  -2    2.30    1.60
   0   2   2    2.00    1.60
   0   2  -2    2.30    2.10
  -1  -2  -2  356.46   24.90
   1  -2   2  356.46   24.90
  -1   2  -2  305.67   24.50
   1   2   2  375.46   24.50
  -1   2  -2  321.97   25.00
   1   2   2  345.77   25.00
   2  -2   2   38.00    5.00
  -2  -2  -2   38.70    5.00
  -2   2  -2   30.00    4.70
   2   2   2   51.59    5.20
   2   2   2   36.70    3.20
  -2   2  -2   28.90    3.40
   3  -2   2    4.00    3.50
  -3  -2  -2    5.40    3.70
  -3   2  -2    3.60    3.50
   3   2   2    5.90    3.40
   4  -2   2    3.10    4.10
  -4  -2  -2    3.20    4.00
   4   2   2    1.20    3.70
  -4   2  -2   -4.00    4.70
  -5  -2  -2   13.00    6.10
   5  -2   2    2.00    4.20
  -5   2  -2    8.70    6.60
   5   2   2    5.10    4.00
  -6  -2  -2    5.90    4.70
   6  -2   2   -1.20    3.10
   6   2   2   -1.80    3.20
  -6   2  -2    2.80    5.00
  -6  -3   2    3.10    4.10
   6  -3  -2    5.90    3.70
   6   3  -2  -11.00    3.10
  -6   3   2   -1.60    4.20
   5  -3  -2    8.10    4.00
  -5  -3   2    3.40    4.70
   5   3  -2    6.40    4.40
  -5   3   2    5.70    7.10
  -4  -3   2   -1.80    3.90
   4  -3  -2   -4.80    3.90
   4   3  -2    1.30    3.30
  -4   3   2   -5.60    4.40
   3  -3  -2    4.00    4.00
  -3  -3   2    6.40    3.50
   3   3  -2    5.90    2.20
  -3   3   2    4.00    3.60
  -3   3   2    5.40    1.80
   3   3  -2    7.50    3.00
  -2  -3   2   92.19    8.20
   2  -3  -2   88.99    8.10
  -2   3   2   92.69    7.70
  -2   3   2   83.39    8.00
   2   3  -2   93.59    7.70
   2   3  -2   87.29    7.60
   1  -3  -2  314.67   24.50
  -1  -3   2  373.66   24.70
  -1   3   2  319.17   24.50
   1   3  -2  333.07   24.20
  -1   3   2  346.97   24.30
   1   3  -2  345.27   24.60
   0  -3  -2  234.98   15.80
   0  -3   2  214.08   15.70
   0  -3   2  220.68   15.30
   0  -3  -2  205.38   15.40
   0   3   2  201.48   15.70
   0   3  -2  216.78   16.00
   1  -3   2   16.80    3.20
  -1  -3  -2   18.70    3.40
  -1  -3  -2   18.60    3.20
  -1   3  -2   16.60    3.10
  -1   3  -2   16.50    3.30
   1   3   2   17.50    2.70
  -2  -3  -2  269.17   18.80
   2  -3   2  249.18   18.80
   2   3   2  239.88   17.80
  -2   3  -2  212.98   17.90
   2   3   2  296.77   18.90
  -2   3  -2  222.98   18.80
  -3  -3  -2   30.00    5.10
   3  -3   2   19.60    4.60
   3   3   2   27.50    4.70
  -3   3  -2   22.00    4.80
  -4  -3  -2    7.40    4.40
   4  -3   2   11.70    4.90
  -4   3  -2   19.90    6.40
   4   3   2    9.60    4.20
  -5  -3  -2   -1.30    4.90
   5   3   2    0.50    4.30
  -5   3  -2    2.20    6.40
   6  -3   2    4.20    4.80
  -6  -3  -2   -0.60    4.30
   6   3   2    4.90    3.30
  -6   3  -2    3.70    5.00
   6  -4  -2   -1.30    2.60
  -6  -4   2   -2.60    4.50
   6   4  -2   -1.30    3.60
  -5  -4   2   13.90    5.50
   5  -4  -2    8.80    4.60
  -5   4   2   32.50    8.10
   5   4  -2   24.50    5.20
   4  -4  -2    1.50    3.50
  -4  -4   2    8.30    4.60
   4   4  -2    7.00    3.70
  -4   4   2    0.10    4.80
  -3  -4   2   19.20    4.60
   3  -4  -2   20.90    4.60
   3   4  -2   26.60    3.90
   3   4  -2   19.80    3.30
  -3   4   2   21.20    4.70
  -3   4   2   28.60    3.50
   2  -4  -2    2.80    2.70
  -2  -4   2   -0.40    2.60
   2   4  -2    1.40    2.20
   2   4  -2    0.20    2.00
  -2   4   2    2.50    2.60
  -2   4   2    2.10    2.30
   1  -4  -2    0.80    2.50
  -1  -4   2    3.20    2.70
   1   4  -2    4.60    2.60
  -1   4   2   11.50    3.10
  -1   4   2    4.50    1.90
   1   4  -2    6.30    1.80
   0  -4  -2   64.89    5.30
   0  -4   2   70.29    5.30
   0  -4  -2   67.39    5.90
   0  -4   2   66.29    5.80
   0   4  -2   56.89    6.00
   0   4   2   67.49    6.20
  -1  -4  -2    2.40    2.30
  -1  -4  -2    0.30    2.50
   1  -4   2    2.50    2.70
   1   4   2    0.40    2.20
  -1   4  -2    0.90    2.60
  -1   4  -2    0.50    2.70
   2  -4   2  160.08   13.40
  -2  -4  -2  192.68   13.60
   2   4   2  164.88   12.60
   2   4   2  168.28   13.20
  -2   4  -2  151.68   13.60
  -2   4  -2  164.28   12.80
  -3  -4  -2    1.20    2.90
   3  -4   2    3.60    4.00
   3   4   2    7.10    3.10
  -3   4  -2    5.70    4.50
  -4  -4  -2  124.89   11.40
   4  -4   2  107.99   11.20
   4   4   2  103.99   10.30
  -4   4  -2  104.79   12.40
   5  -4   2    4.40    5.00
  -5  -4  -2    1.30    4.60
   5   4   2    1.90    4.50
  -5   4  -2   -2.90    6.80
   6   4   2   -6.30    2.80
  -6   4  -2    1.00    5.50
  -6  -5   2    4.80    5.40
   5  -5  -2   10.10    4.50
  -5  -5   2   23.60    6.30
  -5   5   2   19.90    7.30
   5   5  -2   13.80    4.70
   4  -5  -2    3.10    4.00
  -4  -5   2    9.90    5.00
   4   5  -2    4.10    3.70
  -4   5   2    7.40    5.50
  -3  -5   2   24.50    4.80
   3  -5  -2   13.90    4.20
   3   5  -2   22.00    3.70
   3   5  -2   17.90    3.30
  -3   5   2   18.90    3.70
  -3   5   2   18.10    4.30
  -2  -5   2  205.88   15.80
   2  -5  -2  167.78   15.70
   2   5  -2  204.98   15.20
   2   5  -2  201.08   15.40
  -2   5   2  216.88   15.70
  -2   5   2  207.78   15.60
  -1  -5   2   66.79    5.80
  -1  -5   2   47.60    4.70
   1  -5  -2   52.49    5.60
  -1   5   2   59.69    5.70
  -1   5   2   56.29    4.90
   1   5  -2   55.89    5.60
   0  -5   2   -0.70    1.70
   0  -5   2    2.50    2.20
   0  -5  -2    1.60    1.60
   0  -5  -2    0.90    2.00
   0   5   2   -2.50    2.70
   0   5  -2   -1.70    2.60
  -1  -5  -2  124.99    9.60
   1  -5   2  121.09    9.60
  -1  -5  -2  115.99    9.60
  -1   5  -2  111.89    9.70
  -1   5  -2  112.99   10.00
   1   5   2  127.19    9.80
   2  -5   2   17.90    4.20
  -2  -5  -2   20.20    3.80
   2   5   2   19.80    3.70
   2   5   2   16.60    3.10
  -2   5  -2   21.50    3.70
  -2   5  -2   22.60    4.60
   3  -5   2   16.80    4.90
  -3  -5  -2   11.90    3.70
  -3   5  -2    8.10    4.60
  -3   5  -2    9.60    3.10
   3   5   2    9.40    3.50
   4  -5   2   -0.80    4.90
  -4  -5  -2   11.80    4.50
  -4   5  -2    6.20    6.20
   4   5   2   11.40    4.30
  -5  -5  -2    2.70    5.00
   5  -5   2   -4.00    4.50
   5   5   2    3.90    4.30
  -5   5  -2    0.60    7.00
  -6   5  -2    1.90    4.30
   6   5   2   -2.00    2.20
  -5  -6   2   -4.90    4.50
   5  -6  -2   -2.00    3.30
   5   6  -2    0.40    3.10
   4  -6  -2    1.30    3.90
  -4  -6   2    0.80    3.80
  -4   6   2    0.80    5.30
   4   6  -2    3.00    3.20
  -3  -6   2   -4.20    2.70
   3  -6  -2    1.50    3.60
   3   6  -2    3.20    2.00
   3   6  -2   -0.30    2.00
  -3   6   2    1.00    2.90
  -3   6   2    4.40    2.50
   2  -6  -2   95.69    9.60
  -2  -6   2  117.49    9.80
   2   6  -2  106.19    9.20
  -2   6   2  122.49    9.60
   2   6  -2  107.49    8.80
  -2   6   2  102.99    9.30
  -1  -6   2    3.10    1.70
  -1  -6   2    2.50    2.50
   1  -6  -2    1.50    2.80
   1   6  -2    0.40    2.90
  -1   6   2    5.60    3.20
  -1   6   2    3.10    1.70
   0  -6   2  107.49    8.00
   0  -6  -2   86.29    7.80
   0  -6  -2   83.89    7.30
   0  -6   2   93.29    7.40
   0   6  -2  101.69    8.70
   0   6   2   94.39    8.30
  -1  -6  -2  158.98   11.90
  -1  -6  -2  151.68   12.00
   1  -6   2  159.68   12.00
   1   6   2  164.48   12.30
  -1   6  -2  149.59   12.40
  -1   6  -2  124.29   11.80
   2  -6   2   68.89    8.20
  -2  -6  -2   95.29    8.30
  -2   6  -2   98.29    8.40
   2   6   2   90.29    7.90
  -2   6  -2   85.79    8.60
   2   6   2  103.39    8.30
  -3  -6  -2    3.80    3.50
   3  -6   2   -5.80    3.90
  -3   6  -2    6.20    4.10
  -3   6  -2   -4.60    2.30
   3   6   2   -4.20    2.40
  -4  -6  -2   58.49    7.40
   4  -6   2   50.29    9.70
   4   6   2   66.19    7.50
  -4   6  -2   72.99   10.10
  -5  -6  -2    7.60    4.60
   5  -6   2    6.40    4.90
   5   6   2   11.30    4.60
  -5   6  -2    8.40    6.90
  -5  -7   2   15.00    5.40
   5  -7  -2    3.70    4.40
  -4  -7   2    1.70    3.10
   4  -7  -2    8.00    5.10
  -4   7   2    9.30    5.70
   4   7  -2    1.80    3.10
   3  -7  -2    7.40    4.70
  -3  -7   2    6.50    3.00
  -3   7   2    2.20    2.90
   3   7  -2    3.70    2.00
  -3   7   2   -1.70    2.30
   3   7  -2    4.30    2.50
   2  -7  -2  115.19   11.30
  -2  -7   2  148.09   11.50
  -2   7   2  124.89   11.10
  -2   7   2  128.49   10.80
   2   7  -2  135.09   11.10
   2   7  -2  137.39   10.40
   1  -7  -2   63.29    6.40
  -1  -7   2   54.19    5.20
  -1  -7   2   59.49    6.10
   1   7  -2   58.39    6.50
  -1   7   2   67.99    6.70
   0  -7  -2   20.10    3.00
   0  -7   2   20.90    3.20
   0  -7  -2   21.80    3.60
   0  -7   2   20.00    3.70
   0   7   2   21.90    4.40
   0   7  -2   21.10    4.60
  -1  -7  -2  127.19   10.80
   1  -7   2  129.39   10.70
  -1  -7  -2  150.28   10.70
   1   7   2  126.59   10.90
  -1   7  -2  115.99   10.60
  -1   7  -2  142.29   11.60
   2  -7   2    6.30    3.20
  -2  -7  -2   11.40    3.30
  -2   7  -2    3.00    3.20
  -2   7  -2    6.90    3.20
   2   7   2    8.80    2.90
   2   7   2    3.70    3.00
  -3  -7  -2    3.60    3.10
   3  -7   2    3.50    4.20
  -3   7  -2    2.40    2.80
   3   7   2    0.10    2.60
  -3   7  -2    3.50    4.00
   4  -7   2    7.50    4.80
  -4  -7  -2   -0.70    3.40
  -4   7  -2   13.60    6.60
   4   7   2    7.80    4.20
  -5  -7  -2    1.50    3.70
   5  -7   2    3.70    4.80
  -5   7  -2   10.60    6.50
   5   7   2    2.70    3.50
  -5  -8   2    4.30    4.80
   5  -8  -2    0.80    5.40
   4  -8  -2    2.10    5.30
  -4  -8   2   -0.40    3.40
   4   8  -2   -1.90    3.00
  -3  -8   2    0.50    3.30
   3  -8  -2   -0.20    4.20
  -3   8   2    0.70    3.30
  -3   8   2    4.40    3.00
   3   8  -2   -1.30    2.10
   3   8  -2   -1.30    1.70
   2  -8  -2   30.40    5.50
  -2  -8   2   34.80    5.40
  -2   8   2   30.10    4.20
   2   8  -2   27.70    4.70
  -2   8   2   45.50    5.90
   2   8  -2   34.00    3.80
   1  -8  -2   81.79    8.40
  -1  -8   2   87.49    7.50
   1  -8  -2   97.89    7.50
  -1  -8   2   95.99    8.40
  -1   8   2  101.99    9.10
   1   8  -2   93.59    8.70
   0  -8   2    8.30    2.40
   0  -8  -2    6.80    2.90
   0  -8   2   11.10    2.90
   0  -8  -2    5.90    1.90
   0   8  -2   11.00    4.30
   0   8   2    6.40    3.60
  -1  -8  -2   32.40    4.70
   1  -8   2   28.10    4.50
  -1  -8  -2   34.60    4.30
  -1   8  -2   35.80    6.00
   1   8   2   39.20    6.00
  -1   8  -2   37.10    4.60
  -2  -8  -2   -0.70    2.40
   2  -8   2   -0.50    3.00
   2   8   2    0.60    2.60
  -2   8  -2    0.40    3.00
  -2   8  -2   -0.10    2.80
  -3  -8  -2    8.50    3.50
   3  -8   2    4.50    4.70
   3   8   2   13.00    3.80
  -3   8  -2   15.10    4.10
  -3   8  -2   18.80    5.30
  -4  -8  -2    1.90    4.00
   4  -8   2   -4.30    4.70
   4   8   2   -1.70    3.20
  -4   8  -2   -5.30    6.00
   5  -8   2   -7.10    4.50
  -5  -8  -2    2.10    3.80
   5   8   2   -2.50    3.50
   5  -9  -2    7.20    6.70
  -5  -9   2   -0.30    4.00
  -4  -9   2    3.00    3.80
   4  -9  -2    1.20    5.70
   3  -9  -2    6.50    5.00
  -3  -9   2    1.10    2.90
   3   9  -2    3.40    1.90
   3   9  -2   -0.20    2.30
  -3   9   2    2.50    3.40
   2  -9  -2   39.80    6.30
  -2  -9   2   56.49    6.40
   2   9  -2   44.40    5.60
  -2   9   2   54.89    6.50
  -2   9   2   38.30    4.90
   2   9  -2   55.59    4.80
   1  -9  -2  174.98   14.60
  -1  -9   2  173.58   14.50
   1  -9  -2  192.28   13.70
  -1  -9   2  186.88   14.00
  -1   9   2  188.28   15.30
   1   9  -2  174.98   15.00
   0  -9  -2   23.70    4.30
   0  -9   2   24.40    3.70
   0  -9  -2   30.30    3.40
   0  -9   2   24.60    4.00
   0   9   2   27.60    5.60
   0   9  -2   29.10    5.10
  -1  -9  -2  142.89   11.00
  -1  -9  -2  129.39   11.20
   1  -9   2  142.09   11.10
   1  -9   2  118.99   11.10
  -1   9  -2  133.69   12.30
   1   9   2  140.99   12.10
  -2  -9  -2   19.60    3.90
   2  -9   2   29.20    5.50
  -2  -9  -2   24.90    3.80
  -2   9  -2   12.60    4.70
  -2   9  -2   24.20    4.60
   2   9   2   26.40    5.00
  -3  -9  -2   21.50    4.90
   3  -9   2   23.90    6.40
  -3   9  -2   16.80    5.40
   3   9   2   14.70    4.20
  -3   9  -2   33.70    5.30
  -4  -9  -2   20.30    5.10
   4  -9   2   20.00    6.30
   4   9   2    6.90    3.90
  -4   9  -2    9.10    7.40
  -5  -9  -2    0.90    3.60
   5  -9   2    2.90    5.90
   5   9   2   -1.40    3.80
   5 -10  -2   14.00    6.50
  -5 -10   2    5.40    4.10
  -4 -10   2   -7.00    2.60
   4 -10  -2    1.60    5.80
   3 -10  -2    3.20    5.50
  -3 -10   2    1.70    3.60
   3  10  -2    5.60    3.90
  -3  10   2    3.40    4.20
   2 -10  -2    0.40    4.10
  -2 -10   2    2.70    3.40
  -2  10   2   -0.60    3.70
   2  10  -2    7.30    1.90
   2  10  -2    2.10    3.30
  -1 -10   2   16.40    3.70
   1 -10  -2   16.50    2.80
  -1 -10   2   17.20    3.20
   1 -10  -2   17.40    4.20
   1  10  -2   19.20    4.90
  -1  10   2   18.20    5.60
   0 -10   2   42.20    5.00
   0 -10  -2   37.10    4.90
   0 -10   2   32.30    4.20
   0 -10  -2   32.70    3.90
   0  10   2   40.70    6.70
   0  10  -2   33.80    5.60
   1 -10   2   35.60    4.60
  -1 -10  -2   31.80    4.20
  -1 -10  -2   29.80    4.60
   1 -10   2   29.30    5.00
   1  10   2   31.20    6.10
  -1  10  -2   27.00    6.00
  -2 -10  -2   34.80    5.00
   2 -10   2   34.50    6.10
  -2 -10  -2   48.10    5.50
  -2  10  -2   39.60    5.50
   2  10   2   33.60    5.60
  -2  10  -2   55.29    6.90
  -3 -10  -2    3.20    3.20
   3 -10   2    6.60    5.50
  -3  10  -2   -6.80    3.40
  -3  10  -2    8.00    5.10
   3  10   2   -1.50    2.60
  -4 -10  -2   12.10    4.90
   4 -10   2   13.60    6.50
   4  10   2    6.40    3.80
   5 -10   2   -9.20    4.00
  -5 -10  -2    2.90    3.20
   5 -11  -2    0.30    6.00
  -5 -11   2    9.90    4.00
   4 -11  -2   16.80    7.40
  -4 -11   2   16.50    5.20
  -3 -11   2   11.70    4.60
   3 -11  -2    5.90    5.40
   3  11  -2   15.90    4.80
  -3  11   2    8.20    5.20
   2 -11  -2   30.60    6.30
  -2 -11   2   32.40    5.60
  -2  11   2   24.50    6.50
   2  11  -2   28.10    6.30
  -1 -11   2   12.50    2.80
  -1 -11   2    4.10    2.70
   1 -11  -2    9.30    2.40
   1 -11  -2    2.40    3.40
  -1  11   2   -3.80    4.50
   1  11  -2    7.10    4.40
   0 -11  -2   51.29    5.10
   0 -11   2   51.99    5.50
   0 -11   2   58.59    5.80
   0 -11  -2   51.19    5.90
   0  11   2   56.19    8.10
   0  11  -2   42.00    6.70
   1 -11   2   62.79    6.30
   1 -11   2   58.19    6.60
  -1 -11  -2   58.09    6.50
  -1 -11  -2   59.19    6.10
  -1  11  -2   58.59    7.90
   1  11   2   63.99    7.80
  -2 -11  -2    0.20    2.60
  -2 -11  -2    3.80    3.10
   2 -11   2    0.80    4.10
   2  11   2    2.30    4.50
  -2  11  -2   -4.10    4.40
  -2  11  -2   -2.40    2.90
   3 -11   2   20.80    7.10
  -3 -11  -2   28.90    4.70
  -3  11  -2   26.40    6.80
  -3  11  -2   30.90    8.20
   3  11   2   31.30    5.10
   4 -11   2   13.80    7.00
  -4 -11  -2   10.80    4.40
  -5 -11  -2    3.40    3.40
   5 -11   2    5.50    5.70
   5 -12  -2   14.40    5.80
  -5 -12   2    5.90    3.70
  -4 -12   2    7.60    4.10
   4 -12  -2   -2.50    5.30
   3 -12  -2   12.10    6.60
  -3 -12   2   14.10    4.70
   3  12  -2   11.00    4.90
  -3  12   2    8.50    5.90
   2 -12  -2  116.99   11.80
  -2 -12   2  110.59   10.50
  -2  12   2  106.39   11.70
   2  12  -2   99.09   10.70
  -1 -12   2  142.39   12.00
   1 -12  -2  133.49   12.40
  -1  12   2  126.89   13.20
   1  12  -2  149.59   13.40
   0 -12  -2  197.68   14.70
   0 -12   2  189.78   14.90
   0 -12   2  189.68   15.10
   0 -12  -2  169.28   15.10
   0  12   2  195.18   16.90
   0  12  -2  199.98   16.80
   1 -12   2    2.40    3.00
  -1 -12  -2    0.60    2.40
   1 -12   2    7.70    2.70
  -1 -12  -2    3.90    3.20
   1  12   2    7.00    5.00
  -1  12  -2   -0.70    4.50
  -2 -12  -2   15.90    4.10
   2 -12   2   12.60    5.80
  -2 -12  -2   15.00    3.90
  -2  12  -2   14.40    3.80
  -2  12  -2   24.10    6.40
   2  12   2   10.90    5.70
   3 -12   2    1.10    6.10
  -3 -12  -2    1.30    3.10
   3  12   2    1.90    3.30
  -3  12  -2   -5.20    5.20
   4 -12   2    5.40    5.90
  -4 -12  -2    2.20    4.20
   5 -12   2    7.20    4.30
  -5 -12  -2   -1.40    2.00
   4 -13  -2    2.40    6.00
  -4 -13   2   10.50    4.10
   3 -13  -2    5.70    6.40
  -3 -13   2   -0.80    3.70
   3  13  -2   -5.50    3.60
  -3  13   2   10.70    5.80
   2 -13  -2   26.00    6.80
  -2 -13   2   17.90    4.80
   2  13  -2   22.80    6.70
  -2  13   2   22.70    6.60
  -1 -13   2  103.49    9.70
   1 -13  -2   94.39   10.30
   1  13  -2  101.69   10.90
  -1  13   2   88.59   11.60
   0 -13   2    2.30    2.40
   0 -13  -2    2.60    3.10
   0 -13   2    0.40    2.30
   0  13   2   -0.40    6.00
   0  13  -2   -1.40    4.70
  -1 -13  -2   47.90    5.40
   1 -13   2   49.90    5.90
   1 -13   2   53.99    6.60
  -1 -13  -2   45.10    6.10
  -1  13  -2   41.70    7.40
   1  13   2   54.49    9.00
   2 -13   2   48.90    8.50
  -2 -13  -2   38.10    6.40
  -2 -13  -2   43.60    6.50
   2  13   2   55.09    8.40
  -2  13  -2   47.30    7.70
  -3 -13  -2    7.30    3.70
   3 -13   2    6.10    6.10
  -3  13  -2    7.00    5.80
   4 -13   2    7.80    6.20
  -4 -13  -2    4.60    4.20
  -4 -14   2   -0.70    3.20
   4 -14  -2    4.70    6.60
  -3 -14   2    1.50    3.70
   3 -14  -2   -3.70    6.10
   3  14  -2    2.50    4.70
  -3  14   2   -2.50    6.10
   2 -14  -2   14.80    6.20
  -2 -14   2   10.20    4.70
  -2  14   2   13.30    7.10
   2  14  -2    9.90    5.50
  -1 -14   2   23.80    4.90
   1 -14  -2   16.90    6.10
  -1  14   2   23.00    7.80
   1  14  -2   22.70    6.80
   0 -14  -2   17.50    5.50
   0 -14   2   26.60    4.40
   0  14  -2   18.00    6.30
   0  14   2   11.70    6.60
  -1 -14  -2   33.60    6.30
  -1 -14  -2   30.60    4.40
   1 -14   2   27.90    5.70
   1  14   2   28.80    7.40
  -1  14  -2   19.50    7.10
   2 -14   2   -4.10    5.30
  -2 -14  -2    1.60    3.00
   2  14   2   -1.30    5.40
  -2  14  -2   -1.70    4.30
   3 -14   2  -12.30    5.50
  -3 -14  -2    3.20    3.90
  -3  14  -2    9.70    6.20
   4 -14   2   23.50    7.50
  -4 -14  -2    3.30    4.10
   4 -15  -2    4.90    6.10
  -4 -15   2    6.60    4.20
   3 -15  -2    7.30    6.70
  -3 -15   2   -2.70    3.40
   3  15  -2    0.90    3.50
  -3  15   2    1.10    6.00
  -2 -15   2    9.70    4.30
   2 -15  -2   15.20    6.90
  -2  15   2   15.90    7.50
   2  15  -2   -3.20    5.40
  -1 -15   2   54.39    7.60
   1 -15  -2   79.79    9.40
  -1  15   2   88.59   11.80
   1  15  -2   70.39    9.90
   0 -15  -2   50.19    7.50
   0 -15   2   44.20    6.90
   0  15   2   49.70   10.40
   0  15  -2   46.60    8.00
   1  15   2   62.39   10.10
  -1  15  -2   50.99    8.80
   2 -15   2    0.50    6.10
  -2 -15  -2    6.90    3.40
   2  15   2    8.70    6.50
  -2  15  -2   12.10    6.70
  -3 -15  -2    4.10    3.40
   3 -15   2    0.60    6.30
  -3  15  -2    9.50    6.40
   4 -15   2   -5.70    4.80
  -4 -15  -2    4.20    4.10
  -4 -16   2   -3.10    2.60
   4 -16  -2    7.40    6.20
  -3 -16   2    0.90    3.80
   3 -16  -2  -14.00    5.20
   3  16  -2    3.80    4.40
  -3  16   2    0.80    6.60
   2 -16  -2   11.40    5.90
  -2 -16   2    6.30    4.40
  -2  16   2   -5.50    5.20
   2  16  -2    1.70    5.40
   1 -16  -2   22.80    6.60
  -1 -16   2   21.80    5.20
   1  16  -2   28.30    8.10
  -1  16   2   22.60    8.60
   0 -16  -2    7.30    5.20
   0  16   2    9.10    7.90
   0  16  -2   13.30    5.90
  -1  16  -2   -0.50    5.70
   1  16   2   -2.40    5.50
  -2  16  -2   21.90    7.90
   2  16   2   17.60    7.10
   3 -16   2  -11.10    4.20
  -3 -16  -2    1.90    3.00
  -3  16  -2    1.80    6.10
  -4 -16  -2    1.50    2.80
   4 -16   2   13.10    5.50
   3 -17  -2    4.80    6.30
  -3 -17   2    2.20    3.90
   3  17  -2   -5.10    3.80
  -3  17   2   -3.00    7.30
   2 -17  -2    2.10    6.00
  -2 -17   2   -3.80    3.40
   2  17  -2   -6.50    5.50
  -2  17   2   -9.30    6.60
   1 -17  -2    6.50    5.00
   1  17  -2   13.00    6.40
  -1  17   2   -1.50    5.90
   0  17  -2   -0.90    5.10
   0  17   2    9.30    6.90
  -1  17  -2    5.00    5.50
   1  17   2    4.40    6.70
  -2  17  -2   30.60    8.60
   2  17   2   20.00    7.60
  -3  17  -2   -0.70    5.20
  -3 -18   2    4.00    3.20
   3 -18  -2    6.40    5.90
   3  18  -2    8.80    4.20
  -3  18   2   14.70    7.60
   2 -18  -2    0.90    4.70
  -2  18   2   -3.70    6.60
   2  18  -2    4.80    6.50
  -1  18   2    9.20    7.50
   1  18  -2   -5.80    5.50
   0  18   2   11.20    7.60
   0  18  -2    1.60    5.30
  -1  18  -2    4.70    6.40
   1  18   2    3.40    6.00
  -2  18  -2   13.60    7.20
   2  18   2    7.60    6.90
  -3  18  -2    8.90    5.80
   2  19  -2   -0.30    4.40
  -2  19   2   -8.30    6.60
  -1  19   2   11.40    6.60
   1  19  -2   19.50    7.60
   0  19   2   16.90    8.70
   0  19  -2    3.00    5.60
  -1  19  -2    1.40    5.60
   1  19   2    5.70    7.30
  -2  19  -2    4.10    6.10
   2  19   2   14.50    7.20
   2  20  -2   10.10    5.40
  -2  20   2    9.10    5.50
   1  20  -2   -1.80    6.10
  -1  20   2   -1.80    6.40
   0  20   2   11.20    8.60
   0  20  -2   17.10    7.40
  -1  20  -2    3.70    5.10
   1  20   2   -0.50    7.10
  -2  20  -2    2.60    4.00
   2  20   2    6.10    6.00
  -6   0   3   -2.90    4.80
   6   0  -3    0.10    3.30
   5   0  -3    7.30    5.00
  -5   0   3   10.60    6.30
   4   0  -3    1.70    3.70
  -4   0   3    3.00    4.80
  -3   0   3    0.70    3.00
   3   0  -3    0.90    2.90
   3   0  -3    2.10    2.00
  -2   0   3   -1.00    2.30
   2   0  -3   -0.20    1.90
   2   0  -3    0.50    2.40
   1   0  -3  778.62   53.69
   1   0  -3  796.92   53.99
  -1   0   3  709.23   53.79
   0   0  -3    0.50    1.30
   0   0  -3    0.60    1.40
   0   0  -3   -0.90    1.40
  -1   0  -3  106.49    8.60
   1   0   3   99.39    8.50
  -2   0  -3    2.30    3.20
   2   0   3   -2.40    2.60
   3   0   3  114.99   10.30
  -3   0  -3  109.19   10.60
   4   0   3   -2.90    3.70
  -4   0  -3   -1.50    4.10
  -5   0  -3   67.79   10.40
   5   0   3   59.79    8.40
  -6   0  -3    8.50    5.00
   6   0   3   -9.60    2.40
  -6  -1   3    3.90    5.10
   6  -1  -3    3.80    3.40
   6   1  -3   -3.50    4.40
  -6   1   3    3.40    5.80
  -5  -1   3   12.00    6.50
   5  -1  -3   -2.40    4.40
  -5   1   3  -11.60    4.70
   5   1  -3   -0.90    3.90
   4  -1  -3    0.50    3.90
  -4  -1   3    3.20    4.30
  -4   1   3    3.50    5.10
   4   1  -3   -2.30    3.00
  -3  -1   3   30.70    5.20
   3  -1  -3   32.70    5.20
   3   1  -3   34.50    4.60
   3   1  -3   29.90    3.90
  -3   1   3   35.50    4.00
  -3   1   3   32.80    4.90
   2  -1  -3   40.60    4.40
  -2  -1   3   39.30    4.70
   2  -1  -3   39.40    4.80
   2   1  -3   39.50    4.50
   2   1  -3   40.60    4.30
  -2   1   3   36.50    4.70
   1  -1  -3   55.09    4.80
   1  -1  -3   45.80    4.70
  -1  -1   3   48.00    4.80
   1   1  -3   52.59    4.50
  -1   1   3   49.50    4.60
   1   1  -3   58.49    5.00
   0  -1  -3  159.58   11.70
   0  -1  -3  170.48   11.70
   0  -1  -3  164.08   11.50
   0   1  -3  138.89   11.40
   0   1  -3  155.98   11.70
   0   1  -3  168.78   11.70
  -1  -1  -3  161.58   11.70
   1  -1   3  149.39   11.60
   1   1   3  159.08   11.70
  -1   1  -3  172.08   11.00
   1   1   3  134.89   10.70
  -1   1  -3  129.19   11.70
  -2  -1  -3  388.96   27.10
   2  -1   3  359.46   26.90
  -2   1  -3  323.97   27.00
   2   1   3  383.26   27.00
   3  -1   3    2.80    3.50
  -3  -1  -3    3.30    3.30
  -3   1  -3   -0.20    2.90
   3   1   3    3.60    3.30
  -4  -1  -3    0.10    4.60
   4  -1   3    6.60    4.40
   4   1   3   -4.00    3.60
  -4   1  -3    5.40    4.70
  -5  -1  -3   16.50    6.30
   5  -1   3   13.30    5.20
  -5   1  -3   32.50    7.70
   5   1   3    4.80    4.50
   6  -1   3   -7.50    2.50
  -6  -1  -3    3.20    4.80
   6   1   3   -0.30    3.90
  -6   1  -3    2.20    5.00
   6  -2  -3    4.00    3.40
  -6  -2   3   14.40    5.80
  -6   2   3    7.50    5.40
   6   2  -3    9.10    5.20
   5  -2  -3    0.40    3.50
  -5  -2   3    9.60    5.80
   5   2  -3   -4.00    3.00
  -5   2   3    7.50    5.90
   4  -2  -3    4.90    4.30
  -4  -2   3    5.70    4.30
   4   2  -3    1.00    3.20
  -4   2   3   12.60    5.20
   3  -2  -3   43.40    6.40
  -3  -2   3   43.00    5.90
   3   2  -3   42.70    5.00
  -3   2   3   51.69    6.20
  -3   2   3   55.89    5.00
   3   2  -3   48.30    5.20
  -2  -2   3   15.80    3.40
   2  -2  -3   14.30    3.30
   2   2  -3   16.50    3.20
   2   2  -3   15.70    3.20
  -2   2   3   11.90    3.00
  -2   2   3   16.00    3.10
  -1  -2   3   84.59    6.70
   1  -2  -3   78.79    6.60
  -1   2   3   79.29    6.50
   1   2  -3   79.59    6.70
   1   2  -3   74.89    6.00
  -1   2   3   65.49    6.00
   0  -2  -3  351.06   25.00
   0  -2  -3  381.66   25.40
   0  -2   3  339.87   25.00
   0   2   3  336.57   25.30
   0   2  -3  365.76   25.50
  -1  -2  -3  227.38   16.80
  -1  -2  -3  249.88   16.90
   1  -2   3  215.88   16.80
   1   2   3  243.08   16.20
  -1   2  -3  192.58   16.80
  -1   2  -3  217.98   16.40
   2  -2   3  278.17   20.90
  -2  -2  -3  304.37   21.00
  -2   2  -3  249.78   19.70
   2   2   3  273.47   19.60
  -2   2  -3  270.97   21.10
   2   2   3  292.57   20.90
   3  -2   3   -0.10    3.40
  -3  -2  -3    2.20    3.10
   3   2   3   -0.10    3.00
  -3   2  -3   -2.40    3.50
  -4  -2  -3   47.80    7.10
   4  -2   3   41.50    6.80
  -4   2  -3   56.29    8.60
   4   2   3   46.50    6.60
   5  -2   3   19.80    5.80
  -5  -2  -3   40.50    8.20
   5   2   3   23.90    6.20
  -5   2  -3   34.00    8.30
   6  -2   3   -8.20    4.10
  -6  -2  -3    1.20    4.70
  -6   2  -3    0.60    4.90
   6   2   3   -0.90    3.00
  -6  -3   3   -4.20    4.40
   6  -3  -3    1.80    2.70
   6   3  -3   -3.00    3.40
  -6   3   3    1.20    4.60
   5  -3  -3    5.90    4.30
  -5  -3   3   10.50    5.80
   5   3  -3   10.60    4.30
  -5   3   3   11.50    7.10
  -4  -3   3   -3.70    3.80
   4  -3  -3   -2.60    2.90
   4   3  -3    2.50    3.10
  -4   3   3   -2.70    4.60
  -3  -3   3    5.50    3.30
   3  -3  -3    3.70    3.10
   3   3  -3    3.80    2.50
   3   3  -3    7.80    2.60
  -3   3   3   10.30    2.60
  -3   3   3    7.30    3.50
  -2  -3   3   29.70    4.60
   2  -3  -3   31.00    4.60
  -2   3   3   31.80    4.10
   2   3  -3   34.50    3.90
  -2   3   3   27.00    4.30
   2   3  -3   33.10    3.90
  -1  -3   3   38.40    3.90
   1  -3  -3   24.10    3.80
  -1   3   3   26.00    3.00
  -1   3   3   29.60    4.20
   1   3  -3   26.20    3.00
   1   3  -3   25.40    3.50
   0  -3  -3  115.49    8.50
   0  -3   3  112.09    8.50
   0  -3  -3   92.79    7.80
   0  -3   3  108.89    7.70
   0   3  -3  112.69    8.70
   0   3   3  103.59    8.30
  -1  -3  -3  171.38   13.00
  -1  -3  -3  185.28   13.00
   1  -3   3  164.68   12.90
  -1   3  -3  152.78   13.20
  -1   3  -3  158.98   12.70
   1   3   3  177.68   12.60
  -2  -3  -3  187.28   14.20
   2  -3   3  173.08   14.30
   2   3   3  203.48   14.40
  -2   3  -3  194.38   14.90
  -2   3  -3  161.58   13.40
   2   3   3  174.88   13.20
   3  -3   3   12.00    4.40
  -3  -3  -3   16.10    4.10
   3   3   3   22.40    4.60
  -3   3  -3   18.60    5.20
   4  -3   3   42.10    7.30
  -4  -3  -3   47.10    7.20
   4   3   3   52.19    6.90
  -4   3  -3   60.99    9.30
  -5  -3  -3   -1.90    4.70
   5  -3   3   -2.40    4.40
  -5   3  -3   -3.50    5.80
   5   3   3   -8.70    3.50
   6   3   3    6.00    3.70
  -6   3  -3    4.40    5.20
  -6  -4   3   -2.00    4.60
   6  -4  -3   -1.90    2.50
   5  -4  -3   -1.80    3.30
  -5  -4   3   -1.70    4.10
  -5   4   3    5.20    6.10
   5   4  -3    1.90    3.30
  -4  -4   3    7.60    5.00
   4  -4  -3   -0.10    3.50
  -4   4   3   -7.30    4.40
   4   4  -3    6.30    3.20
  -3  -4   3  107.89   10.60
  -3   4   3  120.39   10.00
   3   4  -3  126.99   10.00
  -3   4   3  119.49   10.80
   3   4  -3  121.59   10.00
  -2  -4   3    1.10    2.40
   2  -4  -3    1.90    3.00
  -2   4   3    2.70    2.40
   2   4  -3    2.70    2.30
   2   4  -3    4.40    2.20
  -2   4   3    4.60    2.40
  -1  -4   3   10.60    3.10
   1  -4  -3    7.50    2.90
   1   4  -3    5.40    2.70
  -1   4   3    8.90    1.90
  -1   4   3    9.30    3.10
   1   4  -3   11.20    1.90
   0  -4   3  155.48   10.60
   0  -4   3  132.09   11.10
   0  -4  -3  141.69   10.60
   0  -4  -3  153.38   11.30
   0   4   3  144.49   11.30
   0   4  -3  145.89   11.50
   1  -4   3  280.27   19.60
  -1  -4  -3  241.78   19.60
  -1  -4  -3  295.27   19.60
  -1   4  -3  264.97   19.90
   1   4   3  270.97   19.40
  -1   4  -3  233.78   19.50
   2  -4   3  206.38   16.30
  -2  -4  -3  230.48   16.30
  -2   4  -3  200.88   15.60
  -2   4  -3  201.68   16.60
   2   4   3  202.88   16.10
   2   4   3  203.48   15.30
  -3  -4  -3    3.00    3.30
   3  -4   3    0.90    3.90
   3   4   3   -0.60    2.90
  -3   4  -3   -0.40    3.60
  -4  -4  -3   41.80    6.70
   4  -4   3   18.00    6.30
  -4   4  -3   29.20    7.80
   4   4   3   25.70    5.60
  -5  -4  -3   -1.70    4.50
   5  -4   3   -6.40    3.90
   5   4   3   -4.00    4.00
  -5   4  -3   -3.00    5.80
  -6   4  -3    2.60    5.30
   6   4   3   -3.00    2.70
  -6  -5   3    1.00    4.30
   6  -5  -3    2.90    3.30
   5  -5  -3   14.20    5.10
  -5  -5   3   36.60    7.40
   5   5  -3   28.70    5.50
  -5   5   3   28.90    8.00
  -4  -5   3    2.00    4.20
   4  -5  -3    0.30    3.90
  -4   5   3    4.00    5.00
   4   5  -3    3.50    3.20
   3  -5  -3   -4.20    2.80
  -3  -5   3   -1.00    2.80
  -3   5   3    5.00    2.90
   3   5  -3    0.50    2.00
   3   5  -3    3.60    1.90
  -3   5   3   -3.10    1.80
  -2  -5   3   32.30    5.10
   2  -5  -3   21.90    4.60
   2   5  -3   29.00    3.90
   2   5  -3   24.10    3.50
  -2   5   3   35.40    4.40
  -2   5   3   27.50    4.10
   1  -5  -3    5.70    3.00
  -1  -5   3   10.00    3.00
   1   5  -3   11.10    3.10
   1   5  -3    8.90    1.80
  -1   5   3    9.20    1.80
  -1   5   3    9.70    3.10
   0  -5  -3   22.40    2.80
   0  -5  -3   23.10    3.60
   0  -5   3   22.40    3.80
   0  -5   3   22.30    2.80
   0   5  -3   28.00    4.20
   0   5   3   22.30    3.80
   1  -5   3  323.87   22.00
  -1  -5  -3  310.67   21.90
  -1  -5  -3  278.47   22.00
  -1   5  -3  297.77   22.20
  -1   5  -3  292.77   22.20
   1   5   3  283.47   21.90
  -2  -5  -3  254.77   18.40
   2  -5   3  223.18   18.40
   2   5   3  221.68   17.70
  -2   5  -3  231.98   18.00
  -2   5  -3  237.68   18.80
   2   5   3  266.27   18.50
   3  -5   3   10.80    4.80
  -3  -5  -3   12.50    4.20
  -3   5  -3   13.60    4.90
   3   5   3   21.30    4.40
   4  -5   3   44.30    7.80
  -4  -5  -3   62.39    7.60
   4   5   3   45.30    6.90
  -4   5  -3   42.50    8.90
  -5  -5  -3   -3.70    4.80
   5  -5   3   -2.40    5.90
   5   5   3   -4.70    3.80
  -5   5  -3    7.70    6.90
   5  -6  -3    7.90    4.50
  -5  -6   3   16.20    5.80
   5   6  -3    8.40    5.80
  -4  -6   3   -0.70    3.90
   4  -6  -3    0.30    4.10
  -4   6   3    4.90    5.40
   4   6  -3   -4.80    2.80
   3  -6  -3    8.30    4.30
  -3  -6   3   10.30    4.00
   3   6  -3    7.70    2.80
  -3   6   3    5.20    3.10
   3   6  -3    3.00    2.40
  -3   6   3    4.80    2.80
  -2  -6   3   -0.50    2.90
   2  -6  -3    1.10    3.00
   2   6  -3   -1.60    2.30
  -2   6   3   -0.40    2.00
  -2   6   3   -3.20    2.60
   2   6  -3   -1.40    1.50
  -1  -6   3    5.80    1.50
  -1  -6   3    4.00    2.70
   1  -6  -3    1.10    2.60
  -1   6   3    2.30    1.40
   1   6  -3    2.90    3.10
  -1   6   3    1.10    3.00
   0  -6  -3    5.00    1.70
   0  -6   3    2.10    1.70
   0  -6   3    3.90    2.40
   0  -6  -3   -0.70    2.20
   0   6   3    4.50    3.10
   0   6  -3   -0.20    2.90
  -1  -6  -3  120.69   10.00
   1  -6   3  112.89    9.70
  -1  -6  -3  125.99    9.50
   1   6   3  124.09    9.90
  -1   6  -3  112.29    9.90
  -1   6  -3  110.99    9.80
  -2  -6  -3   62.29    6.40
   2  -6   3   46.20    6.90
  -2   6  -3   61.89    7.30
   2   6   3   69.09    6.50
   2   6   3   61.89    5.90
  -2   6  -3   64.59    6.60
   3  -6   3    4.20    4.60
  -3  -6  -3   -4.20    2.30
  -3   6  -3    0.80    3.60
   3   6   3   -3.20    2.70
   4  -6   3   58.09    8.90
  -4  -6  -3   53.29    7.10
   4   6   3   49.30    6.90
  -4   6  -3   51.09    9.40
  -5  -6  -3   -0.90    3.40
   5  -6   3    2.40    6.70
   5   6   3    8.40    4.50
  -5   6  -3   -3.70    6.40
   5  -7  -3   19.00    6.00
  -5  -7   3   29.80    6.90
   4  -7  -3    4.30    4.50
  -4  -7   3    1.70    4.20
   4   7  -3    6.50    3.50
  -3  -7   3    2.50    3.20
   3  -7  -3    7.20    4.70
   3   7  -3   -2.60    1.90
  -3   7   3    0.30    2.30
   3   7  -3    1.40    1.70
  -3   7   3   -1.00    2.30
   2  -7  -3    2.10    3.40
  -2  -7   3    2.50    2.90
   2   7  -3    2.30    1.80
  -2   7   3   -0.20    3.00
  -2   7   3    0.00    1.90
   2   7  -3    3.50    2.50
  -1  -7   3    2.70    2.80
   1  -7  -3   -1.80    2.80
   1  -7  -3    2.20    1.40
  -1  -7   3    0.80    1.40
  -1   7   3   -0.70    3.20
   1   7  -3   -1.90    2.90
   0  -7   3    5.30    2.70
   0  -7  -3   -0.40    2.40
   0  -7  -3    1.90    1.60
   0  -7   3    0.50    1.70
   0   7   3    1.70    2.90
   0   7  -3   -1.20    3.00
  -1  -7  -3   92.39    7.40
   1  -7   3   85.59    7.70
  -1  -7  -3   85.69    8.00
  -1   7  -3   80.29    7.80
  -1   7  -3   79.39    8.00
   1   7   3   89.19    8.20
  -2  -7  -3   70.99    6.40
   2  -7   3   48.60    6.50
   2   7   3   63.99    6.10
  -2   7  -3   65.99    6.60
   2   7   3   55.99    6.30
  -2   7  -3   49.70    6.70
   3  -7   3    2.40    3.70
  -3  -7  -3    1.40    3.30
  -3   7  -3    1.50    4.80
   3   7   3   -0.60    3.00
  -4  -7  -3   57.39    7.10
   4  -7   3   48.30    8.10
   4   7   3   48.30    6.80
  -4   7  -3   67.59    9.90
  -5  -7  -3   -0.50    3.80
   5  -7   3    5.40    5.60
  -5   7  -3    5.30    7.40
   5   7   3    9.40    4.90
  -5  -8   3   -3.30    3.90
   5  -8  -3    3.40    4.80
  -4  -8   3   21.50    5.20
   4  -8  -3   15.10    6.10
   3  -8  -3    4.80    4.70
  -3  -8   3   10.30    4.00
   3   8  -3    6.00    2.10
  -3   8   3    9.00    3.60
   3   8  -3    9.00    3.00
   2  -8  -3   54.79    6.80
  -2  -8   3   56.89    6.90
  -2   8   3   58.79    5.50
   2   8  -3   58.49    5.30
   2   8  -3   55.19    6.30
  -2   8   3   60.19    7.10
  -1  -8   3   36.70    4.80
   1  -8  -3   27.00    4.60
  -1  -8   3   31.10    3.30
   1  -8  -3   29.30    3.20
   1   8  -3   28.90    4.70
  -1   8   3   40.50    5.60
   0  -8   3  140.39   11.20
   0  -8   3  134.19   10.50
   0  -8  -3  129.59   10.30
   0  -8  -3  133.59   11.10
   0   8  -3  144.89   11.80
   0   8   3  134.79   11.80
  -1  -8  -3   28.40    4.60
   1  -8   3   23.70    4.10
  -1  -8  -3   23.10    3.60
  -1   8  -3   20.20    4.20
  -1   8  -3   25.50    5.20
   1   8   3   20.80    4.90
  -2  -8  -3   14.90    3.40
  -2  -8  -3   11.90    3.70
   2  -8   3   15.70    4.10
  -2   8  -3   14.60    4.10
   2   8   3   15.50    3.60
  -2   8  -3   25.50    4.90
  -3  -8  -3   12.20    4.20
   3  -8   3    9.10    5.10
   3   8   3   10.90    3.80
  -3   8  -3   15.80    6.00
  -3   8  -3   16.50    5.70
   4  -8   3   22.10    6.50
  -4  -8  -3   18.90    5.30
   4   8   3   26.70    5.70
  -4   8  -3   34.30    8.60
   5  -8   3    4.40    5.10
  -5  -8  -3   18.00    4.90
   5   8   3   -1.30    3.70
  -5   8  -3   -3.50    5.30
  -5  -9   3    8.40    4.00
   5  -9  -3    6.70    5.90
   4  -9  -3   -4.00    5.30
  -4  -9   3    1.20    3.40
  -3  -9   3    0.30    3.60
   3  -9  -3    7.00    5.40
   3   9  -3    2.30    2.70
  -3   9   3    4.50    4.30
   2  -9  -3    3.90    4.10
  -2  -9   3    4.50    3.50
  -2   9   3    9.90    4.20
   2   9  -3   10.40    2.30
  -2   9   3   13.60    2.80
   2   9  -3   11.70    3.30
  -1  -9   3    7.70    2.00
   1  -9  -3    7.20    1.80
   1  -9  -3    4.70    3.30
  -1  -9   3   10.20    3.30
  -1   9   3   10.00    4.10
   1   9  -3    5.90    3.80
   0  -9  -3   24.80    4.20
   0  -9  -3   22.50    3.00
   0  -9   3   26.60    4.20
   0  -9   3   21.40    3.40
   0   9   3   21.90    4.90
   0   9  -3   24.30    5.40
  -1  -9  -3  125.89    9.90
  -1  -9  -3  119.49   10.50
   1  -9   3  116.19   10.20
   1  -9   3  127.79   10.40
   1   9   3  115.59   10.80
  -1   9  -3  115.99   11.20
   2  -9   3   25.80    5.30
  -2  -9  -3   26.10    4.40
  -2  -9  -3   29.50    4.60
  -2   9  -3   24.50    5.30
  -2   9  -3   27.50    5.10
   2   9   3   27.70    4.50
  -3  -9  -3   21.50    5.00
   3  -9   3   19.80    6.10
  -3   9  -3   29.80    6.90
   3   9   3   23.80    4.80
  -3   9  -3   26.20    5.80
  -4  -9  -3   12.80    4.50
   4  -9   3   10.10    6.00
   4   9   3   19.80    4.80
  -4   9  -3   23.60    7.70
   5  -9   3   -4.00    4.40
  -5  -9  -3    1.30    3.50
   5   9   3   -0.40    3.90
   5 -10  -3    3.30    6.50
  -5 -10   3    8.10    4.10
  -4 -10   3    0.90    3.80
   4 -10  -3  -10.30    4.70
   3 -10  -3   -0.30    4.80
  -3 -10   3    7.10    4.20
  -3  10   3   11.60    5.00
   3  10  -3    4.70    3.70
  -2 -10   3   -0.50    3.30
   2 -10  -3    3.20    4.20
   2  10  -3   -0.40    2.10
  -2  10   3   -0.40    4.10
   2  10  -3    2.20    3.40
   1 -10  -3   10.00    2.10
  -1 -10   3   13.80    2.60
  -1 -10   3    9.30    3.50
   1 -10  -3   14.10    4.00
   1  10  -3    8.30    3.80
  -1  10   3    9.40    4.60
   0 -10  -3    5.30    1.90
   0 -10  -3    5.40    3.10
   0 -10   3    5.60    2.80
   0 -10   3    2.30    2.00
   0  10  -3   11.00    4.40
   0  10   3    7.10    4.60
  -1 -10  -3    4.30    2.20
   1 -10   3    1.80    2.70
  -1 -10  -3    0.90    2.90
   1 -10   3   -2.80    2.30
   1  10   3   -2.70    3.40
  -1  10  -3   -0.90    3.40
   2 -10   3    4.20    4.10
  -2 -10  -3    4.00    3.10
  -2 -10  -3   -0.20    2.40
  -2  10  -3   -1.70    3.30
   2  10   3    1.30    2.90
  -2  10  -3    2.70    4.00
   3 -10   3   24.20    6.90
  -3 -10  -3   28.40    5.20
  -3  10  -3   32.00    7.00
   3  10   3   29.40    5.30
  -3  10  -3   28.40    5.90
  -4 -10  -3    2.10    3.40
   4 -10   3    3.50    5.70
   4  10   3   -4.30    3.10
  -4  10  -3   -4.70    5.80
  -5 -10  -3    4.90    3.80
   5 -10   3   -0.80    5.00
   5 -11  -3    0.70    4.70
  -5 -11   3    9.60    4.00
  -4 -11   3    0.80    3.50
   4 -11  -3    7.80    5.90
   3 -11  -3   10.50    5.90
  -3 -11   3    2.40    3.80
   3  11  -3    5.00    4.50
  -3  11   3    9.00    5.40
  -2 -11   3   16.80    4.70
   2 -11  -3   19.10    5.70
   2  11  -3   19.70    5.50
  -2  11   3   10.00    5.20
   1 -11  -3   17.90    4.90
  -1 -11   3   23.90    4.00
  -1 -11   3   30.90    4.80
   1  11  -3   36.40    6.70
  -1  11   3   32.40    6.90
   0 -11  -3    6.30    3.30
   0 -11   3    8.50    3.30
   0 -11  -3    4.60    1.80
   0 -11   3    6.30    2.40
   0  11   3   -2.10    4.30
   0  11  -3    2.30    3.80
  -1 -11  -3   50.79    5.90
   1 -11   3   49.50    5.90
   1 -11   3   46.10    5.60
  -1 -11  -3   44.50    5.00
   1  11   3   45.10    6.90
  -1  11  -3   46.40    7.40
  -2 -11  -3    3.10    3.10
   2 -11   3    2.10    4.90
  -2 -11  -3    6.40    3.20
  -2  11  -3    3.90    3.90
   2  11   3   10.30    4.80
  -2  11  -3    6.30    3.80
  -3 -11  -3    3.90    3.40
   3 -11   3    2.80    6.00
  -3  11  -3   -1.40    4.90
   3  11   3    3.20    3.70
  -3  11  -3    3.10    5.40
   4 -11   3    3.40    5.90
  -4 -11  -3   -1.40    3.60
   4  11   3    1.70    3.50
   5 -11   3   -1.80    4.40
  -5 -11  -3    9.70    4.40
   5 -12  -3    5.00    5.30
  -5 -12   3   12.80    4.20
   4 -12  -3   -0.20    5.50
  -4 -12   3   -2.40    3.40
   3 -12  -3    5.70    5.80
  -3 -12   3    8.10    4.40
  -3  12   3    7.90    5.90
   3  12  -3   -3.70    4.00
   2 -12  -3   20.30    6.60
  -2 -12   3   27.00    5.60
   2  12  -3   24.30    6.10
  -2  12   3   26.00    7.10
   1 -12  -3   89.09    9.30
  -1 -12   3   74.89    8.30
   1  12  -3   83.09    9.30
  -1  12   3   89.29   10.40
   0 -12   3   97.29    8.00
   0 -12   3   92.29    8.70
   0 -12  -3   80.19    8.60
   0 -12  -3   88.39    7.70
   0  12   3   99.99   11.00
   0  12  -3   87.69    9.70
   1 -12   3   43.60    5.40
   1 -12   3   34.80    5.60
  -1 -12  -3   49.90    4.80
  -1 -12  -3   33.10    5.60
  -1  12  -3   35.60    7.30
   1  12   3   46.50    8.70
  -2 -12  -3    3.70    3.10
  -2 -12  -3    9.10    4.50
   2 -12   3    1.70    4.90
  -2  12  -3    3.20    3.00
  -2  12  -3    6.50    4.80
   2  12   3    1.40    4.80
   3 -12   3   45.30    9.00
  -3 -12  -3   41.00    6.20
   3  12   3   53.89    6.60
  -3  12  -3   35.90    7.60
  -4 -12  -3   -1.60    3.60
   4 -12   3    8.20    6.90
   5 -12   3    7.60    5.70
  -5 -12  -3    6.30    3.10
   4 -13  -3   12.90    6.60
  -4 -13   3    6.90    4.40
   3 -13  -3   15.30    6.70
  -3 -13   3    3.00    3.80
  -3  13   3   -0.20    5.80
   3  13  -3    2.60    4.40
  -2 -13   3    4.70    4.00
   2 -13  -3   10.00    5.40
  -2  13   3   27.80    7.20
   2  13  -3   21.50    6.40
  -1 -13   3   37.90    5.80
   1 -13  -3   31.40    6.80
   1  13  -3   44.70    7.80
  -1  13   3   46.90    7.90
   0 -13  -3   43.00    6.40
   0 -13   3   52.89    5.80
   0  13  -3   36.20    7.50
   0  13   3   53.49    9.30
  -1 -13  -3   33.20    6.20
   1 -13   3   30.20    5.00
  -1 -13  -3   31.80    4.10
   1 -13   3   27.80    4.90
   1  13   3   33.30    8.10
  -1  13  -3   22.70    6.30
  -2 -13  -3   37.70    5.60
   2 -13   3   46.10    8.20
  -2 -13  -3   40.30    6.70
   2 -13   3   43.70    6.90
   2  13   3   50.69    8.20
  -2  13  -3   52.39    8.20
   3 -13   3   70.29   10.10
  -3 -13  -3   37.30    6.30
   3  13   3   43.30    9.00
  -3  13  -3   42.20    8.60
   4 -13   3   17.00    7.80
  -4 -13  -3   28.00    6.10
   4 -14  -3    6.30    7.10
  -4 -14   3    5.70    4.50
   3 -14  -3   47.30    9.30
  -3 -14   3   28.00    6.40
  -3  14   3   28.80    8.70
   3  14  -3   30.80    6.60
  -2 -14   3    5.20    4.00
   2 -14  -3    6.70    5.80
  -2  14   3    0.10    5.80
   2  14  -3    1.50    4.70
  -1 -14   3   34.70    5.80
   1 -14  -3   33.80    7.10
   1  14  -3   29.40    7.30
  -1  14   3   40.90    9.00
   0 -14   3   70.59    8.40
   0 -14  -3   75.69    8.80
   0  14   3   75.99   10.60
   0  14  -3   77.39   10.10
  -1 -14  -3    1.90    4.90
   1 -14   3    3.10    4.50
   1  14   3    5.30    5.70
  -1  14  -3    8.30    5.70
  -2 -14  -3   -4.20    3.20
  -2 -14  -3    2.50    3.00
   2 -14   3    7.10    5.50
   2  14   3    0.40    5.40
  -2  14  -3    5.30    4.70
   3 -14   3    2.30    6.70
  -3 -14  -3    3.20    3.60
  -3  14  -3   11.50    6.30
  -4 -14  -3   -0.20    3.50
   4 -14   3   11.60    6.50
   4 -15  -3    4.00    6.40
  -4 -15   3   -5.90    3.00
   3 -15  -3   21.70    7.70
  -3 -15   3    9.80    4.80
   3  15  -3   18.40    5.70
  -3  15   3   15.90    7.70
  -2 -15   3    6.00    4.60
   2 -15  -3    6.70    6.20
  -2  15   3    6.10    6.20
   2  15  -3    3.90    5.40
   1 -15  -3    7.90    5.10
  -1 -15   3    1.50    3.90
   1  15  -3   22.90    6.50
  -1  15   3   10.40    6.70
   0 -15  -3   61.09    8.50
   0 -15   3   61.39    7.50
   0  15   3   70.79   10.60
   0  15  -3   64.09    9.20
  -1 -15  -3   12.80    5.50
   1  15   3   16.70    7.30
  -1  15  -3   22.50    7.00
   2 -15   3   17.50    6.60
   2  15   3   32.50    8.30
  -2  15  -3   16.00    6.80
   3 -15   3    9.20    6.80
  -3 -15  -3   -5.80    2.60
  -3  15  -3    3.70    8.00
   4 -15   3   11.10    6.00
  -4 -15  -3    0.80    4.60
   4 -16  -3    8.30    6.90
   3 -16  -3   28.90    8.40
  -3 -16   3   29.10    6.60
   3  16  -3   26.60    6.70
  -3  16   3   32.00    9.70
  -2 -16   3   12.40    4.90
   2 -16  -3    8.80    7.20
  -2  16   3   -0.60    6.90
   2  16  -3   11.70    6.10
   1 -16  -3   -2.10    4.80
  -1 -16   3   -2.20    3.00
  -1  16   3    1.70    6.60
   1  16  -3    4.20    5.70
   0 -16  -3    4.70    4.90
   0  16   3   -3.20    7.90
   0  16  -3    8.10    5.80
   1  16   3    8.30    7.00
  -1  16  -3    0.00    5.90
   2  16   3   -4.00    5.80
  -2  16  -3    1.10    5.10
   3 -16   3    4.30    6.10
  -4 -16  -3   -0.80    2.30
   4 -16   3    3.40    5.40
  -3 -17   3    1.60    4.70
   3 -17  -3    1.10    6.00
   3  17  -3    4.20    4.30
  -3  17   3   -0.20    7.60
   2 -17  -3   -0.20    5.70
  -2 -17   3    0.80    4.00
   2  17  -3    0.40    5.90
  -2  17   3   -3.50    7.10
  -1 -17   3    4.10    4.10
   1 -17  -3   10.50    5.50
   1  17  -3    7.20    5.90
  -1  17   3    2.40    6.50
   0  17  -3   12.40    5.80
   0  17   3    4.80    7.20
  -1  17  -3   -6.20    4.20
   1  17   3   11.80    7.30
   2  17   3   -3.20    5.50
  -2  17  -3    6.30    6.10
  -3 -18   3    2.00    4.00
   3 -18  -3   -0.40    5.20
  -3  18   3   -8.40    6.70
   3  18  -3    4.40    4.60
  -2 -18   3   -7.50    3.40
   2 -18  -3    6.80    6.20
   2  18  -3    3.00    5.90
  -2  18   3  -11.20    6.80
   1  18  -3    2.90    6.20
  -1  18   3   11.80    8.70
   0  18  -3    1.70    5.20
   0  18   3   -5.30    6.90
   1  18   3   -2.50    6.40
  -1  18  -3    3.60    6.60
   2  18   3   -2.30    5.40
  -2  18  -3   13.50    6.60
  -2  19   3    0.50    7.20
   2  19  -3    1.70    6.00
  -1  19   3    6.90    8.00
   1  19  -3    5.30    6.70
   0  19   3   -2.60    7.70
   0  19  -3   -0.90    5.00
  -1  19  -3   -7.80    4.80
   1  19   3   13.70    7.10
  -2  19  -3   17.70    6.90
   2  19   3   20.60    7.60
   2  20  -3    6.10    5.00
  -2  20   3    3.00    9.70
   1  20  -3    0.00    5.60
  -1  20   3    2.10    6.10
   0  20  -3   -3.70    3.90
   0  20   3    7.60    7.10
   1  20   3   -1.20    5.30
  -1  20  -3   -7.40    4.80
   2  20   3   10.60    6.10
  -2  20  -3   -4.20    5.30
  -6   0   4    0.80    4.80
   6   0  -4   -4.60    2.80
  -5   0   4    0.10    6.00
   5   0  -4   -7.10    4.10
  -4   0   4   49.10    6.80
   4   0  -4   42.80    6.20
   3   0  -4    4.60    2.40
   3   0  -4    0.00    2.80
  -3   0   4   -2.70    2.90
   2   0  -4    7.50    2.70
  -2   0   4    7.60    2.80
   2   0  -4    8.60    2.90
  -1   0   4    0.40    1.90
   1   0  -4   -2.80    2.10
   1   0  -4   -0.10    1.90
   0   0  -4  140.09    9.80
   0   0  -4  131.19    9.90
   0   0  -4  118.89    9.80
   1   0   4   19.60    3.40
  -1   0  -4   25.00    3.90
  -1   0  -4   18.70    2.20
  -2   0  -4  122.99   11.50
   2   0   4  149.09   11.50
   3   0   4   -2.40    3.00
  -3   0  -4    4.00    3.50
  -4   0  -4  110.59   11.30
   4   0   4   86.99    9.80
   5   0   4    2.80    4.00
  -5   0  -4   -6.00    4.60
   6   0   4  -13.20    3.30
  -6   0  -4   -1.10    3.90
   6  -1  -4   16.90    4.90
  -6  -1   4   21.10    6.50
   6   1  -4    9.10    4.30
  -6   1   4   24.20    6.60
   5  -1  -4    5.50    4.00
  -5  -1   4   11.90    6.30
   5   1  -4   -3.40    4.00
  -5   1   4    5.50    6.00
   4  -1  -4    4.10    4.00
  -4  -1   4    1.10    4.40
   4   1  -4    3.90    3.50
  -4   1   4   -3.60    4.20
  -3  -1   4   11.40    3.50
   3  -1  -4   21.40    4.60
   3   1  -4   16.50    3.30
  -3   1   4   14.90    4.00
   3   1  -4   17.00    3.80
  -3   1   4   10.50    2.80
   2  -1  -4    7.80    2.80
  -2  -1   4    5.70    3.00
   2  -1  -4   14.40    3.10
   2   1  -4   11.70    2.80
  -2   1   4    9.50    2.90
   2   1  -4   10.40    2.90
   1  -1  -4  748.53   51.79
  -1  -1   4  737.83   51.59
   1  -1  -4  725.33   51.39
   1   1  -4  755.52   51.79
   1   1  -4  743.03   51.19
  -1   1   4  655.73   51.29
   0  -1  -4   28.70    3.50
   0  -1  -4   27.80    3.10
   0  -1  -4   28.70    3.00
   0   1  -4   26.20    3.10
   0   1  -4   23.80    3.10
   0   1  -4   25.50    3.00
   1  -1   4  690.43   55.69
  -1  -1  -4  838.32   55.89
   1   1   4  798.12   55.89
   1   1   4  766.02   55.09
  -1   1  -4  783.12   55.99
  -1   1  -4  833.32   55.29
   2  -1   4  695.63   49.90
  -2  -1  -4  660.23   49.90
   2   1   4  721.73   49.99
   3  -1   4   29.80    5.40
  -3  -1  -4   33.20    5.40
  -3   1  -4   33.70    5.90
   3   1   4   31.10    5.50
  -4  -1  -4   -1.30    4.10
   4  -1   4   -0.30    4.40
   4   1   4   -6.20    3.20
  -4   1  -4   -1.50    5.10
  -5  -1  -4    0.00    4.80
   5  -1   4    0.10    3.60
   5   1   4    4.10    4.40
  -5   1  -4   -0.70    5.50
  -6  -1  -4    2.80    4.30
   6   1   4  -11.10    2.70
  -6   1  -4   -2.30    5.30
   6  -2  -4    0.40    2.90
  -6  -2   4    0.50    5.10
  -6   2   4   -0.80    4.20
   6   2  -4   -0.40    4.20
  -5  -2   4    2.20    5.30
   5  -2  -4   -0.20    3.70
  -5   2   4   -0.60    5.80
   5   2  -4   -7.50    3.10
   4  -2  -4   18.20    4.80
  -4  -2   4   18.60    5.60
  -4   2   4   25.90    6.60
   4   2  -4   23.50    4.70
   3  -2  -4    2.00    2.80
  -3  -2   4    1.60    2.80
   3   2  -4    2.40    2.10
  -3   2   4   -2.00    2.50
   3   2  -4    0.50    2.50
  -3   2   4    3.70    2.10
   2  -2  -4  164.68   13.00
  -2  -2   4  142.59   12.80
  -2   2   4  186.98   12.90
   2   2  -4  172.88   12.90
   2   2  -4  165.08   12.50
  -2   2   4  153.28   12.80
   1  -2  -4 5374.86  378.56
  -1  -2   4 5879.91  378.76
   1   2  -4 5574.44  378.76
  -1   2   4 5082.59  378.26
   1   2  -4 5504.55  378.16
  -1   2   4 5048.79  378.66
   0  -2   4  561.84   40.60
   0  -2  -4  647.14   41.00
   0  -2  -4  591.24   40.60
   0   2  -4  545.05   41.00
   0   2  -4  536.05   40.90
   0   2   4  577.64   40.90
  -1  -2  -4   18.60    3.50
  -1  -2  -4   23.00    3.70
   1  -2   4   16.60    3.50
   1   2   4   15.40    2.20
  -1   2  -4   20.80    3.90
  -1   2  -4   12.00    2.80
  -2  -2  -4  296.47   20.80
   2  -2   4  263.87   20.50
   2   2   4  291.67   20.60
  -2   2  -4  227.18   20.60
   2   2   4  271.87   19.10
  -3  -2  -4    5.80    3.90
   3  -2   4    9.20    4.20
  -3   2  -4    4.40    4.10
   3   2   4    2.70    3.30
   4  -2   4   27.20    5.90
  -4  -2  -4   34.80    6.80
   4   2   4   36.60    6.20
  -4   2  -4   31.90    7.40
   5  -2   4    8.70    4.70
  -5  -2  -4    7.90    5.90
  -5   2  -4   15.50    7.60
   5   2   4   12.10    4.80
  -6   2  -4    8.40    5.70
   6   2   4   -4.10    3.20
  -6  -3   4   -3.10    4.50
   6  -3  -4   -2.50    2.90
   6   3  -4    3.20    2.80
   5  -3  -4    0.70    3.60
  -5  -3   4   22.20    6.20
  -5   3   4   12.60    7.10
   5   3  -4    5.70    3.90
   4  -3  -4    6.50    3.90
  -4  -3   4   20.30    5.70
   4   3  -4   12.00    3.90
  -4   3   4   11.20    6.00
  -3  -3   4  100.79   10.10
  -3   3   4  132.19    9.80
   3   3  -4  109.59    9.50
  -3   3   4  116.99   10.40
   3   3  -4  111.29    9.70
   2  -3  -4   35.70    4.80
  -2  -3   4   28.00    4.60
  -2   3   4   37.20    4.50
   2   3  -4   33.10    3.90
  -2   3   4   32.00    4.20
   2   3  -4   33.50    4.20
  -1  -3   4  276.57   21.90
   1  -3  -4  312.57   22.00
  -1   3   4  295.97   22.00
  -1   3   4  309.67   21.40
   1   3  -4  297.77   22.10
   1   3  -4  302.47   21.30
   0  -3   4  647.04   45.50
   0  -3  -4  645.54   45.00
   0  -3   4  606.94   44.90
   0  -3  -4  653.33   45.50
   0   3   4  649.83   45.50
   0   3  -4  637.24   45.60
  -1  -3  -4  104.59    8.50
  -1  -3  -4  107.09    8.90
   1  -3   4  103.49    8.60
   1   3   4  115.09    8.10
  -1   3  -4   99.99    8.40
  -1   3  -4   86.39    8.70
   2  -3   4   -3.40    2.90
  -2  -3  -4    4.60    3.30
  -2   3  -4    4.80    3.20
  -2   3  -4   -0.60    1.90
   2   3   4    2.60    3.00
   2   3   4    4.10    1.40
   3  -3   4    9.30    4.30
  -3  -3  -4    3.40    3.80
   3   3   4    5.10    3.40
  -3   3  -4    6.70    4.60
   4  -3   4   47.80    7.70
  -4  -3  -4   50.19    7.50
   4   3   4   54.99    7.50
  -4   3  -4   66.69    9.80
  -5  -3  -4   -5.70    4.80
   5  -3   4   -3.00    3.60
  -5   3  -4   11.90    7.60
   5   3   4   -2.20    4.00
  -6   3  -4   -6.50    4.60
   6   3   4   -5.80    2.30
  -6  -4   4    2.90    5.20
   5  -4  -4    4.30    4.00
  -5  -4   4   -1.00    4.90
  -5   4   4    4.80    6.00
   5   4  -4   -8.30    3.10
  -4  -4   4    5.80    4.30
   4  -4  -4    1.10    3.50
  -4   4   4   -0.90    4.90
   4   4  -4    2.20    2.80
  -3  -4   4   14.00    4.10
   3  -4  -4    7.60    3.70
  -3   4   4   18.50    3.50
   3   4  -4   14.50    3.00
  -3   4   4   14.60    3.80
   3   4  -4   16.70    3.60
  -2  -4   4    8.10    3.40
   2  -4  -4    3.20    3.10
   2   4  -4    8.80    2.90
  -2   4   4    4.50    2.60
   2   4  -4    6.70    2.30
  -2   4   4    4.00    2.30
  -1  -4   4   -1.60    3.10
   1  -4  -4    4.40    2.70
  -1   4   4    0.90    1.40
   1   4  -4   -0.70    2.30
   1   4  -4    0.90    1.20
  -1   4   4    2.90    2.90
   0  -4   4  235.48   18.10
   0  -4   4  257.97   17.50
   0  -4  -4  253.77   18.20
   0  -4  -4  239.58   17.50
   0   4   4  235.48   18.10
   0   4  -4  244.08   18.40
   1  -4   4  116.69    9.30
  -1  -4  -4  109.89    9.60
  -1  -4  -4  124.59    9.30
  -1   4  -4  105.49    9.30
  -1   4  -4  112.89    9.80
   1   4   4  117.49    9.10
  -2  -4  -4   89.99    7.80
   2  -4   4   77.99    7.90
   2   4   4   84.69    7.80
  -2   4  -4   73.89    6.90
  -2   4  -4   82.29    8.30
   2   4   4   77.89    6.50
   3  -4   4    3.70    4.40
  -3  -4  -4    6.10    3.40
   3   4   4    2.60    3.10
  -3   4  -4   10.40    4.70
   4  -4   4   -0.70    5.00
  -4  -4  -4    7.30    4.50
   4   4   4    3.20    4.00
  -4   4  -4    6.70    6.10
   5  -4   4    6.40    6.20
  -5  -4  -4   14.30    5.50
  -5   4  -4   10.90    7.30
   5   4   4   11.20    5.40
  -6  -5   4    2.20    4.40
   6  -5  -4   -6.70    2.60
  -5  -5   4   -0.80    4.50
   5  -5  -4    2.10    4.10
   5   5  -4   -2.00    3.30
  -4  -5   4   -1.60    3.30
   4  -5  -4    6.60    4.20
   4   5  -4   -1.40    2.60
  -4   5   4    4.00    4.90
  -3  -5   4    6.60    4.00
   3  -5  -4    0.60    3.40
   3   5  -4   12.80    2.70
  -3   5   4    7.80    2.90
   3   5  -4    3.30    2.40
  -3   5   4    4.90    3.10
   2  -5  -4   10.10    3.70
  -2  -5   4    8.20    3.50
  -2   5   4    7.90    2.50
  -2   5   4    8.30    2.90
   2   5  -4   11.80    2.40
   2   5  -4    3.80    2.70
   1  -5  -4    6.30    2.80
  -1  -5   4    8.30    3.40
   1   5  -4    4.40    2.70
   1   5  -4    3.80    1.30
  -1   5   4    3.00    1.20
  -1   5   4    2.90    3.10
   0  -5  -4    7.40    2.80
   0  -5   4   11.70    1.90
   0  -5  -4    9.90    1.80
   0  -5   4   10.50    3.00
   0   5   4   17.80    3.70
   0   5  -4    8.80    3.30
  -1  -5  -4  315.27   21.60
  -1  -5  -4  278.77   21.90
   1  -5   4  325.37   21.70
  -1   5  -4  280.17   21.80
  -1   5  -4  262.77   21.90
   1   5   4  295.07   21.70
  -2  -5  -4    4.90    2.70
   2  -5   4    0.20    3.30
   2   5   4    4.00    2.50
   2   5   4    4.50    1.90
  -2   5  -4    6.10    3.70
  -2   5  -4    2.20    2.30
  -3  -5  -4    9.20    3.40
   3  -5   4    9.20    4.80
   3   5   4    3.00    3.50
  -3   5  -4    0.90    4.70
   4  -5   4   29.70    7.20
  -4  -5  -4   46.20    7.10
   4   5   4   34.10    5.90
  -4   5  -4   33.30    8.20
   5  -5   4   11.20    6.30
  -5  -5  -4   13.00    4.80
  -5   5  -4   13.60    7.20
   5   5   4   11.10    5.20
  -5  -6   4   -4.20    4.40
   5  -6  -4   -1.00    3.80
   4  -6  -4   -6.20    2.90
  -4  -6   4   -0.40    3.50
  -4   6   4    1.30    5.30
   4   6  -4    5.50    2.90
   3  -6  -4    3.70    3.70
  -3  -6   4   -2.60    2.90
  -3   6   4    0.50    2.10
  -3   6   4   -0.30    2.40
   3   6  -4    3.80    2.20
   3   6  -4   -1.10    2.00
   2  -6  -4    7.60    3.60
  -2  -6   4   13.50    3.90
  -2   6   4   10.20    2.60
   2   6  -4   16.10    2.50
   2   6  -4    6.00    2.70
  -2   6   4   17.70    3.90
   1  -6  -4  105.49    9.70
  -1  -6   4  140.59   10.10
   1  -6  -4  103.39    8.40
   1   6  -4  115.09    9.80
  -1   6   4  126.59   10.20
   1   6  -4  117.99    8.50
   0  -6  -4   99.59    8.50
   0  -6   4  107.89    8.60
   0  -6   4  110.39    7.70
   0  -6  -4   93.79    7.60
   0   6  -4   87.89    8.70
   0   6   4   91.39    8.60
  -1  -6  -4  247.18   18.30
  -1  -6  -4  263.77   18.90
   1  -6   4  237.98   18.40
   1   6   4  250.97   18.60
  -1   6  -4  240.48   18.80
  -1   6  -4  233.68   18.70
   2  -6   4    9.40    3.80
  -2  -6  -4   13.40    3.70
   2   6   4    6.80    2.60
   2   6   4   13.40    3.80
  -2   6  -4    7.10    3.80
  -2   6  -4    5.10    2.70
  -3  -6  -4   20.90    4.90
   3  -6   4   28.00    6.20
   3   6   4   23.30    4.90
  -3   6  -4   19.60    6.10
  -4  -6  -4   49.10    7.40
   4  -6   4   51.29    8.80
  -4   6  -4   39.80    9.00
   4   6   4   46.00    6.50
   5  -6   4    7.50    6.30
  -5  -6  -4   12.90    5.30
   5   6   4   17.20    5.70
  -5   6  -4    0.60    6.10
   5  -7  -4   15.30    5.70
  -5  -7   4   25.50    7.00
  -4  -7   4    1.50    4.00
   4  -7  -4    2.60    4.80
   3  -7  -4    2.70    4.10
  -3  -7   4   -0.90    3.30
   3   7  -4    1.20    2.60
  -3   7   4    4.50    2.70
  -3   7   4   -3.70    2.50
   3   7  -4    7.30    2.30
  -2  -7   4   15.60    4.10
   2  -7  -4    6.50    3.50
  -2   7   4   17.00    4.20
   2   7  -4   14.20    2.40
  -2   7   4   12.70    2.60
   2   7  -4   11.90    3.60
  -1  -7   4   75.89    6.00
   1  -7  -4   69.79    5.90
  -1  -7   4  104.79    8.10
   1  -7  -4   73.79    7.40
   1   7  -4   81.29    7.60
  -1   7   4   92.29    7.90
   0  -7  -4  139.99   11.10
   0  -7  -4  154.78   12.00
   0  -7   4  164.28   12.00
   0  -7   4  154.98   11.20
   0   7  -4  148.19   12.60
   0   7   4  132.39   12.20
  -1  -7  -4  186.68   13.30
  -1  -7  -4  169.68   13.80
   1  -7   4  167.78   13.40
  -1   7  -4  158.88   13.70
   1   7   4  168.08   13.70
  -1   7  -4  180.68   14.10
   2  -7   4   30.30    5.10
  -2  -7  -4   52.19    5.40
  -2  -7  -4   40.10    5.30
   2   7   4   43.60    4.80
  -2   7  -4   41.30    5.20
  -2   7  -4   38.20    5.80
   3  -7   4    0.40    5.40
  -3  -7  -4    7.10    3.70
   3   7   4    5.40    3.50
  -3   7  -4   10.70    5.80
   4  -7   4   13.00    6.60
  -4  -7  -4    0.70    3.30
   4   7   4    8.70    4.30
  -4   7  -4   -3.00    5.90
  -5  -7  -4   -2.10    3.50
   5  -7   4    2.70    4.90
   5   7   4   -3.10    4.00
  -5   7  -4    1.80    6.90
   5  -8  -4   26.90    6.90
  -5  -8   4   21.40    6.70
   4  -8  -4    4.10    5.20
  -4  -8   4    3.10    4.10
   3  -8  -4   -1.40    4.40
  -3  -8   4   -0.30    3.20
   3   8  -4   -0.60    2.40
  -3   8   4    5.30    3.20
   3   8  -4    0.30    2.00
   2  -8  -4   23.20    5.00
  -2  -8   4   31.10    5.30
  -2   8   4   16.30    5.10
   2   8  -4   23.30    4.60
  -2   8   4   29.60    3.20
   2   8  -4   27.10    3.10
  -1  -8   4   26.50    4.80
   1  -8  -4   16.60    4.10
   1  -8  -4   19.50    2.30
  -1  -8   4   21.10    2.40
   1   8  -4   23.20    4.50
  -1   8   4   29.20    5.60
   0  -8   4   64.69    5.70
   0  -8  -4   57.59    6.40
   0  -8   4   68.49    6.50
   0  -8  -4   70.29    5.60
   0   8   4   60.69    7.40
   0   8  -4   69.29    7.20
   1  -8   4  192.78   14.80
  -1  -8  -4  171.28   15.00
  -1  -8  -4  196.98   14.50
  -1   8  -4  210.38   15.60
   1   8   4  193.78   15.30
  -1   8  -4  169.88   14.90
  -2  -8  -4    6.80    3.00
   2  -8   4    3.10    3.00
  -2  -8  -4    3.90    3.10
   2   8   4   10.50    3.20
  -2   8  -4    2.40    3.10
  -2   8  -4    0.30    3.20
   3  -8   4   11.80    5.20
  -3  -8  -4   15.60    4.40
   3   8   4   11.90    4.10
  -3   8  -4   27.00    6.60
  -4  -8  -4    8.30    4.50
   4  -8   4   -0.10    4.90
  -4   8  -4    2.90    6.70
   4   8   4    6.10    3.90
   5  -8   4    1.70    4.50
  -5  -8  -4    1.00    3.70
   5   8   4    8.10    4.80
  -5   8  -4    9.20    7.10
   5  -9  -4    6.10    4.70
  -5  -9   4    6.90    5.00
  -4  -9   4    4.10    3.80
   4  -9  -4    1.40    5.70
   3  -9  -4   11.00    4.90
  -3  -9   4   12.90    4.30
  -3   9   4    4.60    4.50
   3   9  -4   13.30    4.20
  -2  -9   4  139.19   12.90
   2  -9  -4  149.49   13.60
  -2   9   4  179.38   13.90
   2   9  -4  154.88   11.60
   2   9  -4  138.99   12.60
   1  -9  -4    2.90    3.00
  -1  -9   4   -2.90    2.80
   1  -9  -4    2.80    1.30
  -1  -9   4    1.10    1.30
   1   9  -4    3.50    3.20
  -1   9   4    4.90    4.10
   0  -9   4   -1.30    1.60
   0  -9  -4    3.10    2.80
   0  -9  -4    1.50    1.40
   0  -9   4   -0.40    2.70
   0   9  -4    0.80    3.20
   0   9   4   -4.80    3.60
   1  -9   4   51.39    5.70
  -1  -9  -4   51.39    6.30
   1  -9   4   62.59    6.30
  -1  -9  -4   50.49    5.10
   1   9   4   47.70    6.30
  -1   9  -4   53.59    6.70
   2  -9   4    3.30    3.50
  -2  -9  -4    2.00    2.90
  -2  -9  -4    7.90    2.90
  -2   9  -4    2.20    3.40
  -2   9  -4    4.40    3.30
   2   9   4    3.40    3.10
   3  -9   4    4.90    5.10
  -3  -9  -4   10.80    4.10
   3   9   4   13.70    4.20
  -3   9  -4   12.50    5.70
   4  -9   4   -8.30    4.50
  -4  -9  -4    2.40    2.70
  -4   9  -4   -5.10    5.80
   4   9   4    4.20    3.80
   5  -9   4    4.50    5.20
  -5  -9  -4    5.40    3.90
   5   9   4   -6.30    3.80
  -5 -10   4   16.30    4.50
   5 -10  -4   30.00    8.60
   4 -10  -4    8.50    5.80
  -4 -10   4    2.10    3.80
  -3 -10   4   26.50    5.70
   3 -10  -4   24.30    6.40
  -3  10   4   28.40    6.80
   3  10  -4   21.00    5.20
  -2 -10   4   43.00    6.20
   2 -10  -4   46.40    6.80
  -2  10   4   36.50    6.70
   2  10  -4   38.70    6.20
  -1 -10   4    5.30    1.50
  -1 -10   4    4.80    3.30
   1 -10  -4    9.50    3.60
   1  10  -4    4.00    3.50
  -1  10   4    4.90    4.60
   0 -10   4   17.10    3.10
   0 -10  -4   20.90    2.80
   0 -10   4   21.30    4.30
   0 -10  -4   17.40    4.10
   0  10  -4   18.60    4.90
   0  10   4   17.40    5.10
   1 -10   4   63.69    7.10
  -1 -10  -4   85.19    6.80
   1 -10   4   78.29    7.50
  -1 -10  -4   64.69    7.50
   1  10   4   75.09    8.50
  -1  10  -4   72.39    8.10
   2 -10   4   -3.50    3.50
  -2 -10  -4    1.50    2.50
  -2 -10  -4   -1.80    2.90
  -2  10  -4   -1.80    3.30
  -2  10  -4   -6.30    2.80
   2  10   4   -5.70    2.50
  -3 -10  -4   57.09    7.40
   3 -10   4   61.99    9.60
   3  10   4   68.09    7.70
  -3  10  -4   62.89    9.20
   4 -10   4   16.10    6.40
  -4 -10  -4    5.40    3.60
   4  10   4    4.90    3.60
  -4  10  -4    4.40    5.80
   5 -10   4    3.00    4.90
  -5 -10  -4   -1.70    3.90
   5  10   4   -6.20    3.60
  -5 -11   4   -2.80    2.00
   5 -11  -4    5.20    5.50
   4 -11  -4    1.30    5.50
  -4 -11   4    3.00    3.90
  -3 -11   4    1.70    3.30
   3 -11  -4    0.50    5.60
   3  11  -4    3.70    3.90
  -3  11   4   -3.10    4.20
  -2 -11   4   13.40    4.40
   2 -11  -4    8.20    5.10
   2  11  -4    4.40    3.90
  -2  11   4    6.60    5.40
   1 -11  -4    3.10    3.50
  -1 -11   4   -0.10    2.90
  -1  11   4    3.10    5.00
   1  11  -4    3.30    3.90
   0 -11   4   -0.10    2.80
   0 -11   4    6.90    2.30
   0 -11  -4    7.30    1.60
   0 -11  -4    6.60    3.40
   0  11  -4    3.00    4.00
   0  11   4    4.30    4.80
  -1 -11  -4   13.00    4.20
  -1 -11  -4   12.70    2.90
   1 -11   4   16.20    4.10
   1 -11   4   12.90    3.70
   1  11   4   13.10    5.10
  -1  11  -4   16.30    5.00
  -2 -11  -4    4.50    3.90
  -2 -11  -4    3.00    2.70
   2 -11   4    5.50    5.10
  -2  11  -4   -1.40    3.30
   2  11   4    1.50    3.50
  -2  11  -4    0.80    3.90
  -3 -11  -4  179.18   16.10
   3 -11   4  200.28   17.80
   3  11   4  185.78   16.30
  -3  11  -4  221.18   17.80
  -4 -11  -4    3.70    3.90
   4 -11   4    4.50    5.30
   4  11   4    1.90    3.70
   5 -11   4   19.80    6.40
  -5 -11  -4    8.10    4.00
  -5 -12   4    3.30    2.90
   5 -12  -4    6.00    5.10
  -4 -12   4   23.70    5.60
   4 -12  -4   21.90    8.10
   3 -12  -4    5.30    6.10
  -3 -12   4    3.60    4.20
  -3  12   4    3.90    5.40
   3  12  -4    6.80    4.60
  -2 -12   4   30.00    5.90
   2 -12  -4   36.30    7.30
   2  12  -4   34.80    7.00
  -2  12   4   25.70    6.80
  -1 -12   4   28.90    5.30
   1 -12  -4   25.60    5.80
   1  12  -4   20.50    5.80
  -1  12   4   21.30    6.20
   0 -12  -4    7.90    3.80
   0 -12   4    6.40    3.30
   0  12   4    6.70    5.40
   0  12  -4    0.40    4.50
  -1 -12  -4    8.20    2.30
  -1 -12  -4    5.10    3.80
   1 -12   4    0.80    2.90
   1 -12   4    2.60    3.10
  -1  12  -4    8.70    4.60
   1  12   4    6.80    5.80
  -2 -12  -4   53.49    7.40
  -2 -12  -4   48.40    5.90
   2 -12   4   54.49    8.20
  -2  12  -4   54.29    7.70
  -2  12  -4   56.79    8.70
   2  12   4   54.09    8.20
  -3 -12  -4    8.20    4.10
   3 -12   4   24.60    7.50
  -3  12  -4    8.10    6.10
   3  12   4    9.60    4.10
   4 -12   4    7.30    6.70
  -4 -12  -4    2.40    3.80
   4  12   4   -1.50    4.40
   5 -12   4   -7.50    5.80
  -4 -13   4    8.20    3.70
   4 -13  -4    6.00    6.70
   3 -13  -4    8.70    6.10
  -3 -13   4    3.60    4.10
   3  13  -4    6.70    4.90
  -3  13   4    1.00    6.00
   2 -13  -4    1.40    5.20
  -2 -13   4    2.70    3.30
  -2  13   4    3.20    6.10
   2  13  -4   -3.20    4.00
  -1 -13   4    7.80    3.90
   1 -13  -4    4.40    4.60
   1  13  -4    7.90    4.90
  -1  13   4    6.90    5.50
   0 -13   4  104.99    9.90
   0 -13  -4   89.29    9.80
   0  13   4  104.39   11.50
   0  13  -4  100.49   10.80
  -1 -13  -4   88.99    9.50
  -1 -13  -4   84.09    8.00
   1 -13   4   78.19    8.40
   1 -13   4   72.39    7.90
   1  13   4   92.69   11.30
  -1  13  -4   72.79    9.80
   2 -13   4    7.20    4.50
   2 -13   4    2.20    5.30
  -2 -13  -4    3.90    4.50
  -2 -13  -4    8.10    3.30
   2  13   4    0.30    5.30
  -2  13  -4   13.10    5.50
  -3 -13  -4   -0.60    3.30
   3 -13   4    4.70    6.70
   3  13   4   -2.00    3.10
  -4 -13  -4    4.60    4.20
   4 -13   4    8.40    7.30
   4 -14  -4   21.60    8.30
  -4 -14   4    9.80    4.40
  -3 -14   4    4.40    4.40
   3 -14  -4   -3.60    6.10
  -3  14   4   -5.30    5.90
   3  14  -4   -5.20    4.00
   2 -14  -4    3.70    5.70
  -2 -14   4   -2.20    3.40
   2  14  -4    3.20    5.50
  -2  14   4    1.70    6.30
  -1 -14   4   49.60    6.70
   1 -14  -4   39.80    7.50
   1  14  -4   58.19    8.10
  -1  14   4   32.00    8.10
   0 -14  -4   33.20    6.40
   0 -14   4   31.50    5.80
   0  14   4   31.10    8.70
   0  14  -4   20.80    6.40
  -1 -14  -4  124.39   11.90
   1 -14   4  120.29   11.50
  -1  14  -4   93.09   11.90
   1  14   4  131.19   13.90
  -2 -14  -4    8.90    4.90
  -2 -14  -4    5.80    3.20
   2 -14   4    7.00    5.70
  -2  14  -4    6.10    5.60
   2  14   4   -8.90    5.30
  -3 -14  -4    1.30    3.30
   3 -14   4    1.00    6.20
  -4 -14  -4    3.00    4.10
   4 -14   4   -7.30    5.00
  -4 -15   4    2.50    3.80
   4 -15  -4    4.00    6.80
  -3 -15   4   -0.30    3.30
   3 -15  -4   13.20    6.90
   3  15  -4    4.70    5.20
  -3  15   4   -3.40    6.80
   2 -15  -4   12.30    6.60
  -2 -15   4   12.70    5.00
  -2  15   4    7.10    7.20
   2  15  -4   13.20    5.90
   1 -15  -4   12.40    5.60
  -1 -15   4    5.30    4.00
   1  15  -4    5.40    6.00
  -1  15   4    7.50    6.10
   0 -15  -4    4.00    5.20
   0 -15   4   -6.00    3.40
   0  15  -4   -3.70    4.90
   0  15   4  -10.50    6.40
  -1 -15  -4   46.90    8.30
   1 -15   4   42.00    7.20
   1  15   4   73.49   10.60
  -1  15  -4   71.79    9.20
   2  15   4    7.00    6.70
  -2  15  -4    3.20    5.40
   3 -15   4   -1.80    5.70
  -3 -15  -4    6.10    3.70
   4 -15   4    5.00    5.20
  -4 -15  -4    0.30    3.40
  -4 -16   4   -2.50    2.70
   4 -16  -4   -3.50    5.00
   3 -16  -4    8.20    6.50
  -3 -16   4   -4.80    3.60
  -3  16   4   -5.40    6.00
   3  16  -4   -9.40    4.30
  -2 -16   4   -0.50    4.20
   2 -16  -4    1.00    6.30
   2  16  -4    3.80    5.10
  -2  16   4   -3.90    6.10
   1 -16  -4    3.20    4.90
  -1 -16   4   -3.30    3.40
   1  16  -4    0.10    5.90
  -1  16   4    0.70    7.40
   0 -16  -4   50.29    8.60
   0 -16   4   49.50    7.70
   0  16  -4   46.20    8.40
   0  16   4   56.39   11.20
  -1 -16  -4    7.00    5.40
   1  16   4    7.70    7.40
  -1  16  -4    2.60    4.90
  -2  16  -4    0.70    6.00
   2  16   4   -2.30    6.30
  -3 -17   4    2.80    4.50
   3 -17  -4    3.00    6.10
  -3  17   4   -6.80    6.10
   3  17  -4    1.70    4.30
  -2 -17   4   -3.20    3.50
   2 -17  -4    2.10    6.40
  -2  17   4   12.50    8.50
   2  17  -4    7.20    5.90
  -1 -17   4    3.00    4.30
   1 -17  -4    0.10    5.00
  -1  17   4  -14.90    4.90
   1  17  -4   -2.60    5.60
   0 -17  -4   15.50    6.00
   0  17  -4   25.80    7.50
   0  17   4    9.50    8.10
   1  17   4    0.20    6.70
  -1  17  -4   -1.60    4.60
  -2  17  -4   -7.90    5.10
   2  17   4    2.30    6.60
   3 -18  -4   15.70    6.20
  -3 -18   4    1.60    4.10
  -3  18   4   -1.10    6.20
   3  18  -4    8.30    4.40
  -2 -18   4    6.70    4.20
   2 -18  -4    4.50    5.90
   2  18  -4    7.70    5.80
  -2  18   4    6.00    7.10
   1 -18  -4    5.50    5.40
   1  18  -4   -0.60    6.50
  -1  18   4   -3.10    6.40
   0  18   4   10.10    8.90
   0  18  -4   11.70    5.50
   1  18   4    3.00    6.20
  -1  18  -4   11.40    5.80
   2  18   4    4.30    6.40
  -2  18  -4    3.40    5.50
   2 -19  -4    2.30    4.00
   2  19  -4   -1.60    4.30
  -2  19   4    7.60    7.10
  -1  19   4   25.80    8.90
   1  19  -4    1.30    5.70
   0  19   4   -6.00    6.00
   0  19  -4   -2.50    4.30
  -1  19  -4   15.10    6.40
   1  19   4    2.70    6.50
   2  19   4   20.70    7.00
  -2  19  -4    0.10    5.80
   2  20  -4    3.30    5.50
   1  20  -4    1.80    6.60
  -1  20   4    4.40    6.20
   0  20  -4   -8.00    3.40
   0  20   4    9.00    8.70
  -1  20  -4   -6.20    4.80
   1  20   4   -7.10    5.20
   6   0  -5    1.90    3.20
  -6   0   5   -6.40    4.10
  -5   0   5    5.80    6.00
   5   0  -5    2.20    3.60
  -4   0   5    1.90    4.50
   4   0  -5   -5.60    3.50
   3   0  -5  161.48   12.30
  -3   0   5  127.49   12.10
   3   0  -5  146.79   12.00
   2   0  -5   -0.90    2.50
  -2   0   5    1.70    2.50
   2   0  -5    1.20    2.10
   1   0  -5 3595.74  230.48
  -1   0   5 2954.90  230.58
   1   0  -5 3320.07  230.98
   0   0  -5   -2.10    1.90
   0   0  -5    2.30    2.30
   0   0  -5    2.10    2.30
  -1   0  -5  642.34   47.60
   1   0   5  658.83   47.60
  -1   0  -5  690.03   46.90
   2   0   5   -5.10    2.60
  -2   0  -5   -0.90    3.30
  -3   0  -5    8.50    4.00
   3   0   5    2.50    3.70
  -4   0  -5    2.50    5.10
   4   0   5   -4.50    3.50
   5   0   5    8.20    4.60
  -5   0  -5    9.50    5.80
  -6  -1   5   -1.30    5.00
   6  -1  -5   -2.20    3.10
   6   1  -5   -2.70    3.20
  -6   1   5   -1.70    3.80
  -5  -1   5    6.70    6.20
   5  -1  -5    0.90    3.70
  -5   1   5    3.10    6.40
   5   1  -5    4.30    4.50
   4  -1  -5    5.50    3.40
  -4  -1   5   18.00    5.50
   4   1  -5   20.60    4.80
  -4   1   5   19.90    5.70
   3  -1  -5   41.10    5.30
   3  -1  -5   40.10    5.10
  -3  -1   5   39.70    5.60
   3   1  -5   46.10    5.20
   3   1  -5   42.90    5.00
  -3   1   5   46.90    5.80
   2  -1  -5   94.59    8.50
   2  -1  -5  101.89    8.30
  -2  -1   5   99.69    8.50
  -2   1   5   90.69    8.10
   2   1  -5   94.89    8.40
   2   1  -5   96.79    8.00
  -1  -1   5 9660.33  669.13
   1  -1  -5 9697.53  669.03
   1  -1  -5 9633.44  669.43
   1   1  -5 9937.71  669.43
   1   1  -5 9999.00  668.83
  -1   1   5 8489.35  668.83
   0  -1  -5  217.18   15.20
   0  -1  -5  197.18   14.90
   0  -1  -5  197.08   15.10
   0   1  -5  200.08   14.90
   0   1  -5  198.78   15.20
   0   1  -5  215.88   15.20
   1  -1   5   60.59    6.10
  -1  -1  -5   68.39    6.20
   1   1   5   57.59    6.10
  -1   1  -5   61.09    5.00
  -1   1  -5   55.99    6.10
   1   1   5   56.09    4.70
   2  -1   5  153.48   13.10
  -2  -1  -5  167.48   13.30
  -2   1  -5  161.58   13.60
   2   1   5  164.88   13.30
   3  -1   5   35.20    6.20
  -3  -1  -5   27.40    5.80
   3   1   5   36.60    5.60
  -3   1  -5   29.80    6.10
  -4  -1  -5   84.79   10.10
   4  -1   5   93.69   10.20
   4   1   5   99.49    9.90
  -4   1  -5   89.49   10.50
  -5  -1  -5    2.50    5.70
   5  -1   5   -0.80    3.70
  -5   1  -5    7.40    6.60
   5   1   5    2.90    4.80
   6  -2  -5   -4.10    3.00
  -6  -2   5   -1.40    4.20
   6   2  -5   -1.80    2.60
  -5  -2   5    4.10    5.20
   5  -2  -5    1.50    3.40
  -5   2   5   -7.50    5.20
   5   2  -5    8.40    4.50
  -4  -2   5   81.69    9.60
  -4   2   5   96.99    9.90
   4   2  -5   70.59    8.00
   3  -2  -5    0.20    2.60
  -3  -2   5    6.00    3.20
   3   2  -5    0.90    2.30
   3   2  -5    3.90    2.60
  -3   2   5    1.60    2.80
  -3   2   5    0.60    2.50
   2  -2  -5   59.59    5.90
  -2  -2   5   52.69    6.00
  -2   2   5   60.79    5.70
  -2   2   5   44.60    5.20
   2   2  -5   62.09    5.40
   2   2  -5   58.99    5.80
   1  -2  -5    5.20    2.70
  -1  -2   5    9.40    3.10
   1   2  -5    4.50    2.50
  -1   2   5    3.20    2.40
   1   2  -5    8.50    1.70
  -1   2   5    6.40    1.80
   0  -2   5  146.29   11.80
   0  -2  -5  164.38   11.90
   0  -2  -5  168.38   12.40
   0   2  -5  158.38   12.50
   0   2   5  163.38   12.30
   0   2  -5  174.08   12.40
  -1  -2  -5   63.69    5.90
  -1  -2  -5   62.39    6.00
   1  -2   5   51.79    5.60
  -1   2  -5   52.19    5.00
   1   2   5   55.99    4.60
  -1   2  -5   57.39    6.30
  -2  -2  -5  200.48   16.10
   2  -2   5  178.08   15.90
   2   2   5  204.08   16.10
  -2   2  -5  220.38   14.70
  -2   2  -5  210.98   16.50
   2   2   5  196.98   14.40
   3  -2   5    2.50    4.10
  -3  -2  -5   -1.70    3.20
   3   2   5    5.50    3.60
  -3   2  -5   -2.80    3.60
   4  -2   5  118.09   12.10
  -4  -2  -5  102.09   12.10
   4   2   5  128.49   11.70
  -4   2  -5  138.29   13.70
  -5  -2  -5    6.40    6.00
   5  -2   5    1.70    3.90
   5   2   5   -2.30    4.00
  -5   2  -5   11.30    7.20
  -6   2  -5    2.80    8.00
  -6  -3   5    0.30    4.60
   6  -3  -5    1.20    3.50
  -5  -3   5   -1.80    4.90
   5  -3  -5   -4.00    3.00
  -5   3   5   -1.00    5.40
   5   3  -5   -0.50    3.80
  -4  -3   5   26.70    6.10
   4  -3  -5   20.60    5.30
   4   3  -5   25.80    4.80
  -4   3   5   31.50    6.90
  -3  -3   5    2.30    3.20
   3  -3  -5    0.90    2.80
   3   3  -5   -1.30    2.00
  -3   3   5    0.90    2.20
   3   3  -5    6.20    2.20
  -3   3   5    2.00    2.90
   2  -3  -5    2.70    2.90
  -2  -3   5    0.10    2.90
  -2   3   5   -2.30    2.60
   2   3  -5    2.70    2.30
  -2   3   5    0.40    2.20
   2   3  -5    0.20    1.80
   1  -3  -5    4.20    2.80
  -1  -3   5    9.20    2.80
  -1   3   5    6.90    1.50
  -1   3   5    8.30    3.10
   1   3  -5    5.90    2.80
   1   3  -5    7.30    1.30
   0  -3   5   31.70    4.30
   0  -3  -5   34.10    4.10
   0  -3   5   24.70    2.90
   0  -3  -5   31.60    3.10
   0   3   5   25.20    3.60
   0   3  -5   25.10    3.90
   1  -3   5  157.98   13.20
  -1  -3  -5  173.78   13.60
  -1  -3  -5  192.18   13.40
  -1   3  -5  186.38   13.90
  -1   3  -5  157.28   13.10
   1   3   5  176.28   12.80
   2  -3   5  368.86   29.40
  -2  -3  -5  392.86   29.40
  -2   3  -5  425.96   28.60
   2   3   5  405.46   29.60
  -2   3  -5  365.36   29.80
   2   3   5  412.76   28.40
   3  -3   5    5.60    4.10
  -3  -3  -5    3.60    3.40
   3   3   5    1.50    3.30
  -3   3  -5   -5.80    3.70
  -4  -3  -5   -0.70    3.40
   4  -3   5   -9.90    3.70
   4   3   5   -1.90    3.80
  -4   3  -5   10.30    6.40
   5  -3   5   -1.20    4.90
  -5  -3  -5    0.50    5.00
  -5   3  -5   -3.70    6.00
   5   3   5   -7.30    3.70
  -6  -4   5    0.90    5.00
   6  -4  -5    1.60    3.10
  -5  -4   5   -2.40    4.10
   5  -4  -5   -3.00    3.30
   5   4  -5    3.30    3.50
  -4  -4   5   26.10    6.00
   4  -4  -5   16.30    5.20
  -4   4   5   20.00    5.90
   4   4  -5   15.40    4.30
  -3  -4   5   49.60    6.30
   3  -4  -5   55.39    6.70
   3   4  -5   49.70    5.70
  -3   4   5   59.39    6.00
   3   4  -5   57.79    5.40
  -3   4   5   43.20    5.90
   2  -4  -5   57.39    6.20
  -2  -4   5   47.20    5.70
  -2   4   5   52.99    5.20
   2   4  -5   45.70    5.30
  -2   4   5   52.59    5.70
   2   4  -5   58.49    4.90
   1  -4  -5   48.50    5.10
  -1  -4   5   39.80    5.00
   1   4  -5   40.00    3.30
   1   4  -5   38.80    5.00
  -1   4   5   43.60    3.40
  -1   4   5   42.80    5.00
   0  -4   5   76.19    6.70
   0  -4   5   68.29    5.20
   0  -4  -5   66.29    5.40
   0  -4  -5   60.29    6.20
   0   4   5   69.79    6.40
   0   4  -5   68.59    6.70
   1  -4   5   21.20    3.60
  -1  -4  -5   19.40    3.40
  -1  -4  -5   17.50    3.70
   1   4   5   18.60    3.20
  -1   4  -5   20.10    3.60
  -1   4  -5   18.00    4.40
  -2  -4  -5   46.40    5.40
   2  -4   5   36.50    5.70
  -2   4  -5   38.20    4.20
   2   4   5   38.20    3.80
  -2   4  -5   30.20    5.30
   2   4   5   46.70    5.40
  -3  -4  -5   27.00    5.20
   3  -4   5   18.80    5.10
   3   4   5   24.30    4.90
  -3   4  -5   14.40    5.50
   4  -4   5   56.29    8.90
  -4  -4  -5   55.39    7.90
  -4   4  -5   53.79    9.70
   4   4   5   57.49    7.70
  -5  -4  -5   -0.20    3.70
   5  -4   5    7.10    5.50
   5   4   5    2.60    4.10
  -5   4  -5   -1.60    6.30
   6  -5  -5    2.80    3.80
  -6  -5   5    0.00    4.20
  -5  -5   5    0.10    5.00
   5  -5  -5   -5.90    3.30
  -4  -5   5   59.79    7.90
   4  -5  -5   42.60    7.40
   4   5  -5   45.90    6.10
  -4   5   5   73.99    8.60
  -3  -5   5   33.80    5.60
   3  -5  -5   34.80    5.90
  -3   5   5   44.20    5.00
   3   5  -5   35.00    4.20
   3   5  -5   39.00    4.80
  -3   5   5   45.30    5.50
   2  -5  -5   12.00    3.80
  -2  -5   5   18.60    3.80
   2   5  -5   19.10    2.70
  -2   5   5   15.40    2.80
   2   5  -5   13.10    3.60
  -2   5   5   16.50    3.70
   1  -5  -5   64.49    6.70
  -1  -5   5   72.69    6.80
   1   5  -5   74.29    6.90
   1   5  -5   70.99    5.30
  -1   5   5   83.09    7.30
   0  -5   5    6.50    3.00
   0  -5  -5    5.20    2.90
   0  -5  -5   10.10    1.80
   0  -5   5    9.50    1.70
   0   5  -5   11.90    3.80
   0   5   5   15.20    3.50
  -1  -5  -5  279.27   20.10
   1  -5   5  250.27   19.60
  -1  -5  -5  273.07   19.60
  -1   5  -5  255.47   19.80
  -1   5  -5  244.28   20.00
   1   5   5  279.27   19.70
  -2  -5  -5    8.00    3.20
   2  -5   5    7.80    3.50
  -2   5  -5    6.10    3.50
   2   5   5   16.40    4.00
  -2   5  -5   11.20    3.00
   2   5   5    7.70    2.30
  -3  -5  -5   12.20    4.30
   3  -5   5   10.80    4.90
  -3   5  -5   19.90    5.90
   3   5   5   11.50    4.20
   4  -5   5   16.00    6.00
  -4  -5  -5   23.90    5.90
   4   5   5   23.70    5.50
  -4   5  -5   21.10    7.30
  -5  -5  -5    2.80    3.50
   5  -5   5    5.00    5.70
   5   5   5   -0.50    4.00
  -5   5  -5    7.30    6.10
   5  -6  -5    5.60    4.30
  -5  -6   5    3.70    4.80
  -4  -6   5    4.20    4.50
   4  -6  -5    5.60    4.50
   4   6  -5   -2.70    2.70
   3  -6  -5   23.50    5.50
  -3  -6   5   21.30    4.80
   3   6  -5   26.80    3.50
  -3   6   5   25.50    4.20
  -3   6   5   21.60    4.10
   3   6  -5   21.90    4.30
   2  -6  -5   11.40    3.70
  -2  -6   5   12.10    3.80
  -2   6   5   12.90    4.00
   2   6  -5   15.40    2.40
   2   6  -5   11.80    3.20
  -2   6   5   14.20    2.70
   1  -6  -5    7.00    3.20
  -1  -6   5   11.30    3.70
   1   6  -5   10.30    1.40
  -1   6   5   13.40    3.90
   1   6  -5    7.80    3.00
   0  -6   5   32.70    4.60
   0  -6  -5   24.80    2.90
   0  -6  -5   33.10    4.50
   0  -6   5   26.90    2.90
   0   6   5   30.60    4.40
   0   6  -5   36.40    5.10
  -1  -6  -5   25.90    4.60
  -1  -6  -5   29.00    3.90
   1  -6   5   28.00    4.10
  -1   6  -5   27.50    4.70
   1   6   5   29.50    4.30
  -1   6  -5   27.70    4.40
   2  -6   5   23.00    4.80
  -2  -6  -5   23.30    4.20
   2   6   5   31.10    5.20
  -2   6  -5   25.30    5.00
  -2   6  -5   25.30    4.30
   2   6   5   32.70    3.80
  -3  -6  -5   39.10    6.10
   3  -6   5   37.80    7.00
  -3   6  -5   51.69    7.70
   3   6   5   49.70    6.50
  -4  -6  -5   -0.30    4.10
   4  -6   5   -1.40    5.30
   4   6   5    3.80    3.90
  -4   6  -5    0.30    6.30
   5  -6   5   -7.10    5.40
  -5  -6  -5   -2.60    3.80
   5   6   5    1.60    4.10
  -5   6  -5   13.90    7.80
   5  -7  -5    8.50    5.40
  -5  -7   5   10.10    5.70
   4  -7  -5   -1.80    4.10
  -4  -7   5    0.30    3.80
   3  -7  -5    6.90    4.50
  -3  -7   5   -1.90    3.60
   3   7  -5   -1.50    1.70
  -3   7   5    3.50    3.20
   3   7  -5   -0.60    2.20
  -2  -7   5   24.60    4.90
   2  -7  -5   16.00    4.40
   2   7  -5   17.20    2.60
  -2   7   5   27.10    2.90
   2   7  -5   20.50    4.30
  -2   7   5   25.70    5.10
  -1  -7   5  166.58   12.40
   1  -7  -5  120.79   11.90
  -1   7   5  157.98   12.50
   1   7  -5  163.98   12.50
   1   7  -5  141.69   10.70
   0  -7   5   46.80    5.30
   0  -7  -5   38.50    4.70
   0  -7   5   34.10    3.60
   0  -7  -5   33.90    3.40
   0   7  -5   43.20    5.80
   0   7   5   35.50    5.00
  -1  -7  -5   19.40    3.10
  -1  -7  -5   16.90    4.10
   1  -7   5   18.70    3.50
   1   7   5   24.70    4.40
  -1   7  -5   19.90    4.60
  -1   7  -5   26.80    4.80
  -2  -7  -5    9.90    3.10
   2  -7   5    6.80    4.10
  -2  -7  -5    5.10    3.30
  -2   7  -5    8.50    3.10
  -2   7  -5   11.10    4.20
   2   7   5   13.10    3.10
   3  -7   5  184.48   16.70
  -3  -7  -5  185.08   15.60
   3   7   5  181.98   15.70
  -3   7  -5  208.68   17.30
  -4  -7  -5    8.10    4.50
   4  -7   5    1.60    6.20
  -4   7  -5    6.30    6.70
   4   7   5    5.90    3.90
  -5  -7  -5   -5.10    2.90
   5  -7   5    7.40    6.80
   5   7   5   -3.40    3.80
  -5   7  -5    9.50    7.20
  -5  -8   5   -0.40    4.20
   5  -8  -5   -0.60    4.50
  -4  -8   5   -3.20    3.60
   4  -8  -5   10.20    5.10
  -3  -8   5   33.20    6.10
   3  -8  -5   18.70    5.80
  -3   8   5   30.00    6.00
   3   8  -5   32.40    4.80
  -2  -8   5    0.20    3.20
   2  -8  -5    4.70    3.60
   2   8  -5    2.80    1.40
   2   8  -5    5.90    3.20
  -2   8   5    3.60    3.70
  -1  -8   5   10.70    1.50
   1  -8  -5   10.60    3.60
  -1  -8   5    8.10    3.80
   1  -8  -5    9.80    1.50
  -1   8   5   10.30    4.00
   1   8  -5   19.20    4.30
   0  -8   5  223.48   16.90
   0  -8  -5  200.58   16.70
   0  -8   5  227.38   16.00
   0  -8  -5  209.98   15.80
   0   8  -5  217.08   17.30
   0   8   5  223.58   17.40
  -1  -8  -5   90.19    8.50
   1  -8   5   89.39    7.90
  -1  -8  -5   88.29    7.60
  -1   8  -5   83.69    8.50
   1   8   5   84.99    8.50
  -1   8  -5   94.99    8.90
   2  -8   5   -2.80    2.70
  -2  -8  -5    5.30    3.20
  -2  -8  -5    0.20    2.40
  -2   8  -5    3.80    2.80
   2   8   5    3.80    2.80
  -2   8  -5    4.40    3.90
   3  -8   5    9.70    6.30
  -3  -8  -5    7.70    3.30
   3   8   5    0.40    3.20
  -3   8  -5    1.10    5.20
   4  -8   5   -3.00    4.20
  -4  -8  -5    0.00    3.60
  -4   8  -5    5.10    6.60
   4   8   5    0.50    4.10
   5  -8   5   -2.00    4.20
  -5  -8  -5    1.80    3.70
   5   8   5   -3.50    4.20
  -5   8  -5   -5.90    5.60
  -5  -9   5   10.70    5.20
   5  -9  -5    8.00    4.90
   4  -9  -5   -1.00    5.40
  -4  -9   5    3.80    3.60
  -3  -9   5    8.10    3.90
   3  -9  -5    5.10    5.00
  -3   9   5    8.20    4.50
   3   9  -5    5.60    4.00
  -2  -9   5  131.19   11.80
   2  -9  -5  118.39   11.90
  -2   9   5  158.88   12.60
   2   9  -5  122.79   11.30
  -1  -9   5   21.10    2.40
   1  -9  -5   21.70    4.70
  -1  -9   5   30.40    5.30
  -1   9   5   28.90    6.10
   1   9  -5   31.50    5.30
   0  -9  -5   40.20    5.50
   0  -9   5   62.59    6.30
   0  -9  -5   45.70    4.30
   0  -9   5   50.99    4.50
   0   9  -5   51.49    6.40
   0   9   5   43.00    6.20
   1  -9   5    1.20    2.40
  -1  -9  -5   -0.30    2.90
  -1  -9  -5    5.50    2.10
   1   9   5    0.90    3.20
  -1   9  -5   -2.60    3.30
   2  -9   5    6.60    3.60
  -2  -9  -5    6.70    2.90
  -2  -9  -5    4.30    3.70
   2   9   5    4.80    3.30
  -2   9  -5   11.80    4.30
  -2   9  -5    0.80    3.10
  -3  -9  -5    5.70    3.60
   3  -9   5    2.10    4.70
  -3   9  -5    4.80    5.40
   3   9   5    9.20    3.80
   4  -9   5    0.80    5.10
  -4  -9  -5    1.20    3.20
   4   9   5    3.90    3.80
  -4   9  -5    7.60    6.60
   5  -9   5   -2.50    3.90
  -5  -9  -5   -6.30    2.90
  -5   9  -5    0.40    5.00
   5   9   5   -3.60    4.10
  -5 -10   5   17.90    5.60
   5 -10  -5    2.70    5.00
   4 -10  -5   11.90    6.00
  -4 -10   5   10.40    4.20
  -3 -10   5   -0.30    3.60
   3 -10  -5    4.40    5.10
   3  10  -5   -0.80    3.60
  -3  10   5   -0.20    4.90
  -2 -10   5   -3.70    2.80
   2 -10  -5    3.60    4.40
  -2  10   5   -2.70    4.30
   2  10  -5    2.10    3.40
   1 -10  -5   48.10    6.70
  -1 -10   5   72.69    7.40
   1  10  -5   62.89    7.60
  -1  10   5   76.59    8.80
   0 -10   5   24.50    3.20
   0 -10  -5   25.70    2.80
   0 -10  -5   16.90    4.40
   0 -10   5   27.50    4.90
   0  10   5   15.80    5.20
   0  10  -5   30.60    5.60
   1 -10   5   16.00    4.30
  -1 -10  -5   11.70    3.80
   1 -10   5   14.90    3.50
  -1 -10  -5   14.80    2.70
   1  10   5   11.80    4.80
  -1  10  -5   15.80    5.00
   2 -10   5   11.70    4.40
  -2 -10  -5    5.50    2.80
  -2 -10  -5    9.20    4.50
   2  10   5    6.50    3.80
  -2  10  -5    8.50    3.60
  -2  10  -5    5.70    4.10
  -3 -10  -5  221.18   18.00
  -3  10  -5  247.68   19.90
   3  10   5  203.98   18.00
   4 -10   5    1.70    5.40
  -4 -10  -5    3.80    4.10
  -4  10  -5    2.30    6.40
   4  10   5   -1.40    3.40
   5 -10   5    3.60    5.00
  -5 -10  -5    4.50    3.50
   5  10   5   -1.30    4.00
  -5 -11   5   11.40    4.70
   5 -11  -5   19.00    7.20
   4 -11  -5   15.10    6.80
  -4 -11   5   18.70    4.90
   3 -11  -5   28.90    7.40
  -3 -11   5   26.90    6.50
  -3  11   5   43.50    8.10
   3  11  -5   33.20    6.20
   2 -11  -5   30.90    6.30
  -2 -11   5   22.10    5.50
   2  11  -5   30.50    6.10
  -2  11   5   22.60    6.30
  -1 -11   5   41.90    6.50
   1 -11  -5   41.20    6.50
   1  11  -5   46.00    6.60
  -1  11   5   46.80    7.10
   0 -11   5   71.29    7.40
   0 -11  -5   62.39    7.10
   0  11  -5   73.49    8.10
   0  11   5   60.29    9.10
  -1 -11  -5   32.70    3.70
   1 -11   5   27.90    5.00
  -1 -11  -5   22.00    5.10
   1 -11   5   24.30    4.50
   1  11   5   41.80    7.50
  -1  11  -5   38.30    6.50
   2 -11   5   21.60    6.20
  -2 -11  -5   16.60    4.10
  -2 -11  -5   17.20    5.10
  -2  11  -5   21.40    6.00
   2  11   5   21.20    5.60
  -2  11  -5   13.30    5.00
   3 -11   5    8.10    6.10
  -3 -11  -5    7.20    3.90
  -3  11  -5    1.30    5.60
   3  11   5    2.50    3.80
   4 -11   5    0.80    5.80
  -4 -11  -5    2.40    4.00
   4  11   5    5.10    3.70
  -4  11  -5   -1.90    5.80
  -5 -11  -5   -4.50    3.00
   5 -11   5   -0.70    4.10
   5 -12  -5    0.70    5.90
  -5 -12   5    8.30    3.90
   4 -12  -5   13.20    6.40
  -4 -12   5   -2.70    3.30
  -3 -12   5   19.90    5.90
   3 -12  -5   28.60    7.30
  -3  12   5   10.20    5.90
   3  12  -5   16.40    5.00
   2 -12  -5   18.00    5.90
  -2 -12   5    6.90    4.10
   2  12  -5    2.00    4.50
  -2  12   5   10.00    5.50
   1 -12  -5   15.50    5.40
  -1 -12   5   19.70    4.80
  -1  12   5   19.00    5.80
   1  12  -5   30.30    6.40
   0 -12  -5   34.60    6.20
   0 -12   5   41.00    5.90
   0  12   5   48.70    8.30
   0  12  -5   46.50    6.80
   1 -12   5   10.10    3.40
  -1 -12  -5    5.90    4.50
   1 -12   5    4.50    3.30
  -1 -12  -5    6.00    2.40
  -1  12  -5    7.90    4.60
   1  12   5    8.70    5.80
  -2 -12  -5    8.30    4.90
  -2 -12  -5    5.60    3.10
   2 -12   5    6.30    5.60
  -2  12  -5    6.20    5.70
  -2  12  -5    5.20    5.00
   2  12   5    6.50    5.40
  -3 -12  -5   13.10    4.50
   3 -12   5    9.10    6.80
  -3  12  -5    7.40    6.60
   3  12   5   14.60    4.50
  -4 -12  -5   15.70    5.10
   4 -12   5    2.80    5.50
   4  12   5   15.80    5.20
  -4 -13   5    0.20    3.20
   4 -13  -5    1.90    6.00
   3 -13  -5   -7.90    5.60
  -3 -13   5    4.00    4.70
  -3  13   5   -1.80    5.80
   3  13  -5   -1.00    4.20
   2 -13  -5   12.60    6.10
  -2 -13   5   18.00    5.20
  -2  13   5   14.50    7.10
   2  13  -5   14.40    5.00
   1 -13  -5    4.90    4.40
  -1 -13   5    8.70    4.10
   1  13  -5   11.60    5.00
  -1  13   5   -3.30    5.00
   0 -13  -5    3.20    4.60
   0 -13   5    6.20    3.80
   0  13   5    5.30    6.50
   0  13  -5    7.90    4.60
   1 -13   5   -1.80    3.40
  -1 -13  -5   -5.10    4.30
  -1  13  -5    0.60    4.40
   1  13   5    0.10    6.30
  -2 -13  -5   12.10    5.20
   2 -13   5    8.60    5.40
  -2 -13  -5   13.30    3.70
   2 -13   5   10.30    4.70
   2  13   5   16.00    6.20
  -2  13  -5    7.20    5.00
  -3 -13  -5    3.30    3.60
   3 -13   5  -12.60    5.00
   3  13   5    7.10    3.90
  -4 -13  -5    0.40    3.30
   4 -13   5    3.10    6.50
  -4 -14   5    0.40    2.90
   4 -14  -5   -1.60    6.20
  -3 -14   5    4.50    4.40
   3 -14  -5   -7.90    5.10
  -3  14   5    3.00    6.30
   3  14  -5    1.90    4.70
   2 -14  -5   26.40    6.80
  -2 -14   5   14.50    4.60
  -2  14   5   25.10    7.60
   2  14  -5   20.30    6.00
  -1 -14   5    6.00    4.10
   1 -14  -5    0.20    4.80
   1  14  -5    5.90    5.10
  -1  14   5    3.80    5.80
   0 -14   5    5.70    4.30
   0 -14  -5    4.60    4.60
   0  14   5  -11.30    4.50
   0  14  -5    2.60    4.60
  -1 -14  -5   52.39    8.70
   1 -14   5   66.79    8.40
  -1  14  -5   61.79    8.60
   1  14   5   61.99    9.80
  -2 -14  -5   28.20    6.60
   2 -14   5   22.20    6.30
   2  14   5   12.90    6.70
  -2  14  -5   18.60    6.90
   3 -14   5    1.50    5.70
  -3 -14  -5    4.40    3.60
   3  14   5    8.30    4.40
   4 -14   5   12.30    6.60
  -4 -14  -5    7.90    4.20
   4 -15  -5   -3.50    5.60
  -4 -15   5    8.80    4.10
  -3 -15   5    2.00    4.70
   3 -15  -5    3.40    6.20
  -3  15   5    0.80    5.50
   3  15  -5    1.10    5.20
   2 -15  -5    8.20    6.20
  -2 -15   5   -0.80    3.80
   2  15  -5    4.30    5.40
  -2  15   5   -2.00    5.40
  -1 -15   5    6.20    4.30
   1 -15  -5    6.90    5.40
   1  15  -5    9.40    6.30
  -1  15   5   -0.80    5.40
   0 -15   5   -0.80    3.80
   0 -15  -5   -6.40    4.50
   0  15  -5    2.90    5.30
   0  15   5   -7.90    5.80
   1 -15   5    4.80    4.50
  -1 -15  -5   -2.90    4.60
   1  15   5   14.90    8.30
  -1  15  -5    2.30    6.10
  -2 -15  -5    5.00    5.00
   2  15   5    1.30    6.00
  -2  15  -5    8.00    5.70
   4 -15   5    7.30    4.90
  -4 -15  -5   -1.10    2.60
   4 -16  -5    8.10    5.90
  -4 -16   5    3.00    3.00
  -3 -16   5   25.30    6.70
   3 -16  -5   18.80    8.10
   3  16  -5   24.20    6.70
  -3  16   5   20.40    8.30
   2 -16  -5    9.20    6.70
  -2 -16   5   14.70    5.20
  -2  16   5   -6.20    5.40
   2  16  -5    9.60    5.80
   1 -16  -5   -0.40    5.50
  -1 -16   5    4.10    3.90
  -1  16   5    6.90    7.00
   1  16  -5   -2.80    4.70
   0 -16  -5    0.20    4.40
   0 -16   5   16.30    5.60
   0  16   5   -4.70    6.50
   0  16  -5   10.90    5.50
  -1 -16  -5   -1.60    5.10
   1  16   5   13.80    7.60
  -1  16  -5   -1.90    4.40
   2  16   5    9.00    7.40
  -2  16  -5   11.80    6.10
   3 -17  -5    5.50    6.70
  -3 -17   5    5.90    4.30
  -3  17   5   -6.80    7.70
   3  17  -5    3.00    4.20
  -2 -17   5   -3.70    3.70
   2 -17  -5   -0.60    5.60
  -2  17   5    3.00    6.80
   2  17  -5    3.60    5.80
   1 -17  -5    3.00    6.00
  -1 -17   5    9.20    4.60
  -1  17   5    1.20    6.40
   1  17  -5   -0.30    5.00
   0 -17   5    1.90    8.30
   0 -17  -5    0.80    4.80
   0  17   5   -6.30    6.60
   0  17  -5    4.40    5.00
   1  17   5   -1.60    5.90
  -1  17  -5   -4.70    5.40
   2  17   5   23.60    7.90
  -2  17  -5   -0.20    5.90
   3 -18  -5    5.30    5.50
  -3 -18   5   -0.30    3.60
  -3  18   5    9.90    7.20
   3  18  -5    7.80    4.70
  -2 -18   5   -2.80    4.40
   2 -18  -5   -1.90    5.30
  -2  18   5    1.20    6.60
   2  18  -5    0.60    4.30
  -1 -18   5    2.10    4.80
   1 -18  -5    2.50    5.70
  -1  18   5   -8.20    6.60
   1  18  -5    1.70    5.90
   0  18   5   20.40    8.80
   0  18  -5   11.30    6.10
  -1  18  -5   11.60    6.60
   1  18   5   -1.00    7.20
  -2  18  -5   -6.10    5.80
   2  18   5    9.90    6.90
   2 -19  -5    5.00    4.90
  -2 -19   5    6.60    5.00
   2  19  -5   -1.20    5.10
  -2  19   5   -1.80    7.00
   1 -19  -5   12.70    8.50
  -1  19   5   11.10    8.70
   1  19  -5    4.40    5.90
   0  19   5   11.70    7.80
   0  19  -5   -1.80    5.30
  -1  19  -5   10.50    6.50
   1  19   5   16.40    8.20
   2  19   5    2.80    5.50
  -2  19  -5   -3.50    4.60
  -1  20   5    7.80    7.60
   1  20  -5    9.50    6.20
   0  20   5    8.70    8.70
   0  20  -5   -3.10    4.70
   1  20   5    1.40    5.50
  -1  20  -5    7.90    5.80
  -6   0   6   -2.10    4.50
   6   0  -6   -1.20    3.70
  -5   0   6    4.60    5.60
   5   0  -6    2.60    3.80
  -4   0   6    2.20    4.50
   4   0  -6    4.50    3.20
  -3   0   6   -1.70    2.50
   3   0  -6    1.50    2.40
   3   0  -6    1.50    2.20
  -2   0   6    3.40    2.50
   2   0  -6    2.20    2.30
   2   0  -6   -3.00    2.50
   1   0  -6   -0.90    2.80
  -1   0   6    5.80    2.20
   1   0  -6    4.50    2.20
   0   0  -6  120.29    9.80
   0   0  -6  139.29    9.70
   0   0  -6  107.19    9.60
  -1   0  -6    9.80    3.10
  -1   0  -6    0.90    1.60
   1   0   6    2.00    2.70
  -2   0  -6  732.53   52.39
   2   0   6  711.83   52.19
   3   0   6    5.00    4.10
  -3   0  -6    4.50    4.30
   4   0   6   98.19   10.50
  -4   0  -6  107.09   11.40
   5   0   6   -0.40    4.50
  -5   0  -6   -3.40    4.90
   6  -1  -6    3.30    3.70
  -6  -1   6    8.80    5.10
  -6   1   6    7.60    4.80
   6   1  -6    0.90    3.00
  -5  -1   6    0.30    5.20
   5  -1  -6   -0.30    3.40
  -5   1   6   -4.80    5.70
   5   1  -6   -3.40    2.70
  -4  -1   6   42.50    7.20
   4  -1  -6   35.60    5.30
  -4   1   6   27.20    6.10
   4   1  -6   18.90    4.40
   3  -1  -6    6.90    2.80
  -3  -1   6   13.60    3.70
   3  -1  -6    9.10    3.20
  -3   1   6    8.50    3.50
   3   1  -6   12.20    3.20
   3   1  -6    6.60    2.50
   2  -1  -6  167.28   13.50
   2  -1  -6  167.88   13.80
  -2  -1   6  170.18   13.80
  -2   1   6  156.38   13.50
   2   1  -6  198.98   14.10
   2   1  -6  190.98   13.40
   1  -1  -6 1322.17   95.39
   1  -1  -6 1343.17   94.99
  -1  -1   6 1316.37   95.09
   1   1  -6 1390.96   95.49
   1   1  -6 1376.56   94.79
   0  -1  -6   65.39    5.80
   0  -1  -6   59.79    5.90
   0  -1  -6   66.99    5.60
   0   1  -6   63.39    5.70
   0   1  -6   68.49    6.00
   0   1  -6   49.60    5.60
  -1  -1  -6    9.70    3.60
   1  -1   6    6.80    2.90
   1   1   6   11.40    2.00
  -1   1  -6   19.30    4.10
  -1   1  -6   11.90    2.50
   2  -1   6  264.27   20.50
  -2  -1  -6  267.57   20.50
  -2   1  -6  256.37   20.70
   2   1   6  276.07   20.50
   3  -1   6    2.60    3.80
  -3  -1  -6    3.50    3.80
  -3   1  -6   11.00    5.00
   3   1   6    8.90    4.10
  -4  -1  -6   19.00    6.30
   4  -1   6   14.30    5.60
  -4   1  -6   18.40    6.60
   4   1   6   15.70    5.10
  -5  -1  -6    4.90    5.60
   5  -1   6    0.60    3.80
   5   1   6   -2.70    4.20
  -5   1  -6    6.00    5.90
  -6  -2   6   45.90    7.80
   6  -2  -6   13.00    3.90
   6   2  -6    5.60    4.50
  -5  -2   6   -2.10    5.30
   5  -2  -6   -3.50    3.20
   5   2  -6   -0.10    3.20
  -5   2   6   -3.10    5.70
  -4  -2   6    8.00    4.60
   4  -2  -6    6.80    3.60
   4   2  -6   10.90    4.20
  -4   2   6   17.50    5.70
   3  -2  -6    1.50    2.70
  -3  -2   6   -1.10    2.70
  -3   2   6    3.30    3.10
  -3   2   6    0.70    2.70
   3   2  -6    4.90    2.70
   3   2  -6    5.00    2.80
  -2  -2   6    2.90    2.90
   2  -2  -6    3.00    2.80
   2  -2  -6    7.40    2.90
   2   2  -6    2.50    2.70
   2   2  -6    1.30    1.70
  -2   2   6    2.70    2.30
   1  -2  -6  133.59   10.10
   1  -2  -6  127.39   10.70
  -1  -2   6  121.49   10.10
   1   2  -6  127.59   10.40
   1   2  -6  139.39    9.50
  -1   2   6  114.99    9.50
   0  -2  -6    0.20    1.80
   0  -2  -6   -1.90    2.50
   0   2  -6    3.00    2.60
   0   2   6    0.30    2.20
   0   2  -6   -0.40    2.60
  -1  -2  -6  262.97   18.90
  -1  -2  -6  271.77   18.80
   1  -2   6  205.38   18.50
   1   2   6  247.98   18.10
  -1   2  -6  266.07   19.20
  -1   2  -6  248.28   18.30
  -2  -2  -6  108.99    9.30
   2  -2   6   89.09    9.20
  -2   2  -6  102.69    9.60
   2   2   6  107.59    9.20
  -2   2  -6  101.19    7.40
   2   2   6   91.59    7.20
   3  -2   6    8.10    4.30
  -3  -2  -6    6.60    3.80
   3   2   6    2.50    3.50
  -3   2  -6    6.20    4.20
  -4  -2  -6   86.69   10.30
   4  -2   6   87.89   10.30
   4   2   6   84.59    9.60
  -4   2  -6  105.49   12.00
  -5  -2  -6    7.70    6.20
   5  -2   6    0.40    4.70
   5   2   6   -1.10    4.00
  -5   2  -6   -5.10    5.10
  -6  -3   6   17.70    5.70
   6  -3  -6    5.70    3.70
  -5  -3   6    1.70    5.20
   5  -3  -6    0.00    3.60
  -5   3   6   -7.50    5.00
   5   3  -6    3.80    4.00
  -4  -3   6   12.80    5.00
   4  -3  -6    0.80    3.20
  -4   3   6    8.10    5.10
   4   3  -6    8.00    3.60
  -4   3   6   11.30    4.70
  -3  -3   6   46.30    6.00
   3  -3  -6   48.50    6.20
   3   3  -6   54.49    5.90
  -3   3   6   52.09    5.80
  -3   3   6   58.89    6.00
   3   3  -6   47.60    5.20
   2  -3  -6   32.30    4.90
  -2  -3   6   25.00    4.50
  -2   3   6   27.80    4.60
   2   3  -6   33.00    3.50
  -2   3   6   23.80    3.60
   2   3  -6   24.50    3.90
   1  -3  -6   20.40    3.70
  -1  -3   6   25.00    4.10
  -1   3   6   18.90    2.30
   1   3  -6   19.70    2.20
   1   3  -6   22.20    3.90
  -1   3   6   23.70    4.00
   0  -3  -6   11.10    3.10
   0  -3  -6   11.70    2.20
   0  -3   6    9.40    2.10
   0   3   6   12.30    3.10
   0   3  -6    9.70    3.10
  -1  -3  -6  164.68   12.20
   1  -3   6  146.99   12.10
  -1  -3  -6  152.08   12.40
   1   3   6  158.88   11.60
  -1   3  -6  146.69   12.50
  -1   3  -6  149.79   11.90
  -2  -3  -6   55.19    6.10
   2  -3   6   37.80    5.70
  -2   3  -6   50.09    4.40
  -2   3  -6   39.30    5.80
   2   3   6   45.40    5.90
   2   3   6   43.50    4.00
   3  -3   6   10.10    4.70
  -3  -3  -6    9.70    3.80
  -3   3  -6    3.20    4.80
   3   3   6   14.80    4.40
   4  -3   6   16.00    6.30
  -4  -3  -6   38.90    6.30
   4   3   6   37.40    6.50
  -4   3  -6   28.80    8.00
  -5  -3  -6    2.20    5.70
   5  -3   6    2.30    5.20
  -5   3  -6    4.30    5.80
   5   3   6   -5.60    3.70
   6  -4  -6    9.90    3.80
  -6  -4   6    7.30    5.20
  -5  -4   6   -4.30    4.80
   5  -4  -6   -0.90    3.90
   5   4  -6  -12.20    4.50
  -4  -4   6   10.30    4.80
   4  -4  -6    1.20    3.60
   4   4  -6   -1.80    3.00
  -4   4   6  -10.80    3.70
  -4   4   6    0.20    2.70
   3  -4  -6   25.80    5.30
  -3  -4   6   31.00    5.60
  -3   4   6   26.90    4.90
   3   4  -6   31.00    4.40
  -3   4   6   24.50    4.50
   3   4  -6   30.60    3.80
   2  -4  -6    9.50    3.20
  -2  -4   6    7.90    3.40
  -2   4   6   12.50    3.70
   2   4  -6    8.60    2.10
   2   4  -6    4.40    2.60
  -2   4   6    6.30    2.20
  -1  -4   6  150.98   11.60
   1  -4  -6  133.19   11.40
  -1   4   6  151.08   11.80
  -1   4   6  140.39   10.20
   1   4  -6  142.29   11.70
   0  -4  -6   13.30    2.40
   0  -4   6   18.90    3.60
   0  -4  -6   17.70    3.50
   0  -4   6   15.20    2.10
   0   4  -6   17.80    4.10
   0   4   6   10.70    3.30
  -1  -4  -6  467.55   34.40
   1  -4   6  502.05   34.50
  -1  -4  -6  483.35   34.90
  -1   4  -6  493.65   35.00
   1   4   6  455.65   34.20
  -1   4  -6  467.05   34.50
  -2  -4  -6    1.50    3.00
   2  -4   6    0.60    3.10
   2   4   6    2.90    3.00
  -2   4  -6   -1.70    1.80
   2   4   6    0.50    1.70
  -2   4  -6    1.10    3.80
  -3  -4  -6   69.39    7.40
   3  -4   6   51.29    7.40
  -3   4  -6   60.19    8.50
   3   4   6   52.49    7.10
   4  -4   6    6.20    5.30
  -4  -4  -6   15.40    5.20
  -4   4  -6    6.20    5.60
   4   4   6    3.50    3.80
   5  -4   6    5.20    5.80
  -5  -4  -6   18.80    5.20
   5   4   6    6.80    4.50
  -5   4  -6    4.70    6.50
  -6  -5   6   10.90    5.30
   6  -5  -6   14.60    4.20
   5  -5  -6    1.70    3.40
  -5  -5   6    4.40    4.90
   4  -5  -6   -2.90    3.90
  -4  -5   6    2.40    4.40
  -4   5   6   -1.10    3.30
   4   5  -6    0.70    3.00
  -3  -5   6   11.00    3.90
   3  -5  -6    5.00    3.80
  -3   5   6    4.20    2.90
  -3   5   6    6.00    2.80
   3   5  -6    5.30    2.20
   3   5  -6    5.30    2.90
   2  -5  -6    3.20    3.20
  -2  -5   6    5.10    3.20
   2   5  -6    0.30    2.20
  -2   5   6    3.50    1.70
   2   5  -6    2.50    1.60
  -2   5   6    3.80    3.00
   1  -5  -6    6.40    3.10
  -1  -5   6    5.80    2.80
   1   5  -6    6.90    3.20
  -1   5   6   12.60    3.60
   0  -5   6    5.70    1.20
   0  -5   6    0.60    3.00
   0  -5  -6    3.10    2.70
   0  -5  -6    1.80    1.40
   0   5  -6    5.00    3.20
   0   5   6    0.90    2.50
   1  -5   6    3.50    2.50
  -1  -5  -6    3.10    2.90
  -1  -5  -6    2.30    2.30
   1   5   6    0.50    2.40
  -1   5  -6    2.40    3.20
  -1   5  -6   11.10    3.20
   2  -5   6   -2.60    2.80
  -2  -5  -6    0.10    2.30
  -2   5  -6   -1.70    3.50
   2   5   6   -1.70    1.80
  -2   5  -6   -2.80    1.90
   2   5   6    1.10    3.40
   3  -5   6   -3.30    4.10
  -3  -5  -6    5.00    3.50
   3   5   6    1.10    3.70
  -3   5  -6    3.40    4.90
   4  -5   6    0.40    5.20
  -4  -5  -6    7.50    3.90
   4   5   6    8.40    4.70
  -4   5  -6    5.60    6.40
  -5  -5  -6    3.10    3.90
   5  -5   6   -3.50    5.80
   5   5   6    3.50    4.50
  -5   5  -6    6.60    6.70
  -5  -6   6    0.80    4.90
   5  -6  -6   -0.40    3.50
   4  -6  -6    1.40    4.60
  -4  -6   6   -3.80    4.20
  -4   6   6    7.50    4.20
   3  -6  -6   24.20    5.60
  -3  -6   6   30.90    5.60
  -3   6   6   23.70    4.60
   3   6  -6   28.50    4.30
  -3   6   6   25.90    4.60
   3   6  -6   24.20    3.20
  -2  -6   6    1.20    2.90
   2  -6  -6    2.40    3.20
   2   6  -6    1.60    1.30
  -2   6   6   -2.90    2.80
  -2   6   6    0.80    1.40
   2   6  -6   -3.50    1.80
   1  -6  -6   41.70    5.60
  -1  -6   6   56.09    5.90
   1   6  -6   52.49    5.70
  -1   6   6   55.49    6.00
   0  -6   6   42.90    3.70
   0  -6  -6   39.70    3.70
   0  -6   6   50.89    5.50
   0  -6  -6   35.80    5.00
   0   6   6   44.90    5.20
   0   6  -6   39.40    5.20
   1  -6   6   32.70    4.30
  -1  -6  -6   27.00    4.70
  -1  -6  -6   32.30    3.80
  -1   6  -6   24.30    4.50
   1   6   6   25.30    4.40
  -1   6  -6   24.90    4.50
   2  -6   6   17.00    4.30
  -2  -6  -6   12.00    3.50
   2   6   6   19.90    3.30
  -2   6  -6    8.80    3.90
  -2   6  -6   15.30    3.40
  -3  -6  -6    1.90    3.70
   3  -6   6   -0.20    5.00
   3   6   6    5.00    3.80
  -3   6  -6   10.20    6.00
  -4  -6  -6   -5.50    3.70
   4  -6   6    2.30    5.50
   4   6   6   -1.20    3.50
  -4   6  -6    1.00    6.40
   5  -6   6    5.50    6.40
  -5  -6  -6    0.90    3.50
  -5   6  -6    7.00    7.20
   5   6   6   -2.70    4.40
  -5  -7   6   15.60    5.70
   5  -7  -6    7.50    4.80
   4  -7  -6   -2.80    4.40
  -4  -7   6    6.40    4.20
  -4   7   6    1.30    3.70
   3  -7  -6   23.20    5.20
  -3  -7   6   35.80    6.40
  -3   7   6   34.20    5.50
   3   7  -6   27.30    4.70
   2  -7  -6   14.80    4.40
  -2  -7   6   21.20    4.60
   2   7  -6   23.70    2.60
  -2   7   6   24.40    5.10
   2   7  -6   23.10    4.40
  -1  -7   6  212.88   14.70
   1  -7  -6  148.49   14.20
  -1   7   6  209.18   15.20
   1   7  -6  166.08   14.40
   0  -7  -6  583.44   45.70
   0  -7   6  647.04   44.80
   0  -7  -6  615.14   44.70
   0  -7   6  682.53   45.90
   0   7  -6  651.93   46.10
   0   7   6  625.74   45.90
  -1  -7  -6    5.40    2.20
   1  -7   6   -0.60    2.00
  -1  -7  -6    0.70    3.10
  -1   7  -6    2.60    3.10
   1   7   6    0.90    3.00
  -1   7  -6    4.70    3.50
   2  -7   6   13.50    4.10
  -2  -7  -6   16.70    3.70
  -2  -7  -6   12.00    4.00
  -2   7  -6    8.60    4.20
   2   7   6   25.40    4.00
  -2   7  -6   21.30    4.20
   3  -7   6  122.29   13.10
  -3  -7  -6  128.09   12.10
  -3   7  -6  147.69   14.00
   3   7   6  149.99   12.60
  -4  -7  -6    6.40    4.30
   4  -7   6    9.70    6.80
  -4   7  -6   18.90    7.90
   4   7   6    3.80    3.70
  -5  -7  -6    1.20    4.00
   5  -7   6    2.60    6.30
  -5   7  -6    3.80    7.20
   5   7   6   -6.60    4.10
   5  -8  -6    5.00    4.30
  -5  -8   6   -4.10    4.40
  -4  -8   6   -5.70    3.00
   4  -8  -6   -1.80    4.30
  -4   8   6    6.10    4.60
  -3  -8   6   10.50    4.00
   3  -8  -6    3.50    4.40
  -3   8   6    5.00    4.30
   3   8  -6    3.00    3.60
  -2  -8   6    9.50    3.80
   2  -8  -6   10.30    4.20
  -2   8   6    5.30    4.00
   2   8  -6    6.80    3.30
  -1  -8   6   59.09    6.40
   1  -8  -6   45.10    6.10
  -1   8   6   73.29    7.50
   1   8  -6   49.60    6.10
   0  -8   6    3.90    2.80
   0  -8  -6    1.10    2.90
   0  -8   6    2.10    1.40
   0  -8  -6    3.90    1.30
   0   8   6    0.40    3.40
   0   8  -6    2.20    3.40
   1  -8   6    2.90    2.30
  -1  -8  -6    6.70    2.20
  -1  -8  -6    3.60    3.30
  -1   8  -6    1.10    3.10
  -1   8  -6    7.80    3.70
   1   8   6    1.50    3.00
   2  -8   6   44.90    6.10
  -2  -8  -6   41.50    6.20
  -2  -8  -6   54.79    5.90
  -2   8  -6   44.70    6.50
  -2   8  -6   61.79    6.20
   2   8   6   60.89    6.30
  -3  -8  -6    8.30    3.90
   3  -8   6    8.80    6.20
   3   8   6    4.40    3.70
  -3   8  -6    2.30    5.70
   4  -8   6   34.30    8.50
  -4  -8  -6   26.10    6.50
   4   8   6   35.20    6.60
  -4   8  -6   36.40    8.90
   5  -8   6    5.20    5.20
  -5  -8  -6   -1.30    2.90
  -5   8  -6    5.50    7.20
   5   8   6    4.60    4.50
  -5  -9   6   14.10    5.50
   5  -9  -6    8.50    6.10
   4  -9  -6    0.70    4.20
  -4  -9   6   -1.70    3.90
  -4   9   6    0.80    4.10
   3  -9  -6   15.70    6.10
  -3  -9   6   11.90    4.80
   3   9  -6   17.90    5.00
  -3   9   6   21.60    5.40
  -2  -9   6   -1.30    3.20
   2  -9  -6   -0.20    3.80
   2   9  -6    0.40    3.40
  -2   9   6    2.80    4.00
  -1  -9   6   66.89    7.20
   1  -9  -6   49.70    6.70
  -1   9   6   84.89    7.90
   1   9  -6   60.99    7.00
   0  -9   6    3.10    1.50
   0  -9  -6    0.70    2.80
   0  -9   6   -1.30    3.00
   0  -9  -6    2.30    1.20
   0   9  -6   -0.40    3.30
   0   9   6   -3.40    3.90
  -1  -9  -6   72.29    6.20
   1  -9   6   68.19    6.70
  -1  -9  -6   60.29    7.30
  -1   9  -6   62.39    7.50
   1   9   6   64.09    7.50
  -1   9  -6   77.39    7.90
  -2  -9  -6    6.10    4.00
   2  -9   6    1.00    2.90
  -2  -9  -6    8.30    2.90
  -2   9  -6   -0.10    4.40
   2   9   6    1.60    3.40
  -2   9  -6   10.00    3.60
   3  -9   6   21.20    6.20
  -3  -9  -6   30.80    5.10
  -3   9  -6   30.50    7.50
   3   9   6   18.10    5.10
   4  -9   6   -0.70    5.00
  -4  -9  -6    0.80    3.90
  -4   9  -6    3.10    6.60
   4   9   6    1.00    4.10
  -5  -9  -6   -0.90    2.80
   5  -9   6   -4.10    4.00
   5   9   6    1.50    4.60
  -5   9  -6   -5.50    4.90
   5 -10  -6    1.40    4.40
  -5 -10   6    1.30    4.90
  -4 -10   6    3.70    3.90
   4 -10  -6    9.80    6.00
  -4  10   6   -0.70    5.10
   3 -10  -6   17.60    6.40
  -3 -10   6   29.40    6.00
   3  10  -6   31.30    5.90
  -3  10   6   31.40    6.60
   2 -10  -6   77.09    9.10
  -2 -10   6   70.39    8.20
  -2  10   6   68.59    8.60
   2  10  -6   81.09    8.50
   1 -10  -6    2.90    3.30
  -1 -10   6    5.90    3.20
  -1  10   6    5.40    4.50
   1  10  -6    7.40    4.10
   0 -10   6   92.29    8.40
   0 -10  -6   60.89    7.60
   0 -10  -6   68.39    7.20
   0 -10   6   87.89    6.80
   0  10  -6   87.39    8.60
   0  10   6   78.39    8.60
  -1 -10  -6   -2.90    1.20
   1 -10   6   -3.80    2.20
  -1 -10  -6   -3.10    3.50
   1 -10   6   -1.10    3.00
   1  10   6   -0.80    3.90
  -1  10  -6    5.60    4.00
  -2 -10  -6   27.50    4.40
   2 -10   6   31.60    5.60
  -2 -10  -6   30.80    6.10
  -2  10  -6   43.40    6.00
  -2  10  -6   39.50    7.10
   2  10   6   29.00    6.00
  -3 -10  -6   96.59    9.60
   3  10   6   87.19    9.70
  -3  10  -6  115.79   12.20
   4 -10   6    0.50    5.40
  -4 -10  -6    0.90    3.60
   4  10   6   -3.20    3.80
  -4  10  -6    7.70    7.20
  -5 -10  -6    3.90    3.30
   5 -10   6    8.50    6.00
   5  10   6   16.20    5.00
   5 -11  -6    4.70    5.50
  -5 -11   6    1.10    3.60
   4 -11  -6   -2.40    5.20
  -4 -11   6    2.60    3.80
  -4  11   6   -7.70    5.50
  -3 -11   6    8.10    4.70
   3 -11  -6   10.50    6.00
  -3  11   6    2.40    5.50
   3  11  -6    5.50    3.90
  -2 -11   6    9.00    4.20
   2 -11  -6    8.80    5.00
   2  11  -6   11.90    4.70
  -2  11   6   11.00    5.70
   1 -11  -6   28.50    5.80
  -1 -11   6   37.80    6.10
  -1  11   6   34.40    7.20
   1  11  -6   33.70    5.90
   0 -11  -6   -0.20    3.20
   0 -11   6    5.20    3.80
   0  11   6    4.10    4.90
   0  11  -6   -1.60    3.50
   1 -11   6   20.10    3.90
  -1 -11  -6   22.30    3.20
   1 -11   6   22.70    5.20
  -1 -11  -6   22.10    5.40
   1  11   6   13.20    5.50
  -1  11  -6   18.50    5.20
  -2 -11  -6   64.09    7.20
   2 -11   6   74.29    9.00
  -2 -11  -6   58.99    8.30
  -2  11  -6   68.39    8.40
   2  11   6   68.79    8.50
  -2  11  -6   67.89    9.60
  -3 -11  -6   23.30    5.10
   3 -11   6   24.50    7.30
  -3  11  -6   20.70    6.90
   3  11   6   30.00    5.80
  -4 -11  -6    1.40    3.70
   4 -11   6    6.90    5.90
   4  11   6    4.50    4.20
  -4  11  -6   -6.60    5.80
  -5 -11  -6    6.50    2.90
   5 -11   6    6.20    4.30
   5  11   6   -3.10    2.90
  -4 -12   6    0.40    4.30
   4 -12  -6    5.90    6.00
  -4  12   6   -6.50    5.80
   3 -12  -6   11.30    6.40
  -3 -12   6    9.20    5.00
  -3  12   6    8.90    6.60
   3  12  -6   17.70    5.10
   2 -12  -6   -0.70    4.90
  -2 -12   6    6.60    4.10
   2  12  -6    2.10    4.20
  -2  12   6    3.90    6.50
  -1 -12   6   -0.70    3.20
   1 -12  -6    1.30    3.80
   1  12  -6   -6.60    4.20
  -1  12   6    2.20    4.80
   0 -12  -6   30.90    6.10
   0 -12   6   34.10    6.00
   0  12  -6   31.60    6.70
   0  12   6   35.30    8.00
  -1 -12  -6   11.80    5.40
   1 -12   6    3.20    3.40
  -1  12  -6    1.80    4.10
   1  12   6    2.30    5.30
   2 -12   6   44.20    7.70
  -2 -12  -6   32.00    5.50
  -2 -12  -6   39.60    7.20
   2  12   6   37.10    7.80
  -2  12  -6   44.30    7.10
  -2  12  -6   36.20    8.00
   3 -12   6    5.10    6.20
  -3 -12  -6    6.70    3.80
  -3  12  -6   -8.70    5.10
   3  12   6   -0.60    3.50
   4 -12   6    0.60    6.50
  -4 -12  -6   -2.20    3.80
   4  12   6    9.10    4.20
   4 -13  -6  -10.50    5.30
  -4 -13   6   -1.40    4.00
  -4  13   6    2.00    8.90
  -3 -13   6    2.40    4.00
   3 -13  -6    6.10    6.50
   3  13  -6    7.70    5.10
  -3  13   6   10.30    6.20
  -2 -13   6   68.49    8.40
   2 -13  -6   64.19    9.30
  -2  13   6   91.69   11.00
   2  13  -6   64.09    8.80
   1 -13  -6   -0.90    4.10
  -1 -13   6   -2.20    4.30
   1  13  -6    5.50    4.80
  -1  13   6   -2.90    5.70
   0 -13   6  176.98   15.10
   0 -13  -6  161.38   15.30
   0  13   6  197.88   16.80
   0  13  -6  173.58   15.80
  -1 -13  -6    1.50    4.80
   1 -13   6    1.60    3.90
  -1  13  -6    4.40    5.10
   1  13   6   -1.80    5.40
   2 -13   6   10.30    5.10
  -2 -13  -6    1.30    2.70
  -2 -13  -6   -2.30    4.90
   2 -13   6   -7.20    3.80
   2  13   6   -4.80    5.30
  -2  13  -6    0.80    4.40
  -3 -13  -6    6.20    3.90
   3 -13   6    1.50    6.20
   3  13   6   -3.40    3.20
  -3  13  -6    7.50    6.30
  -4 -13  -6   -7.70    3.40
   4 -13   6   16.90    7.70
   4  13   6   -8.60    3.50
   4 -14  -6   -3.80    5.70
  -4 -14   6   -0.60    3.80
   3 -14  -6    5.90    6.10
  -3 -14   6    3.30    4.40
  -3  14   6   -5.30    6.00
   3  14  -6   -6.40    4.10
  -2 -14   6   32.90    5.90
   2 -14  -6   32.00    8.10
  -2  14   6   20.50    7.30
   2  14  -6   27.30    6.90
  -1 -14   6   20.20    5.50
   1 -14  -6   25.60    6.70
  -1  14   6   25.00    7.50
   1  14  -6   35.70    7.70
   0 -14  -6    0.40    4.80
   0 -14   6    0.90    3.70
   0  14   6   -2.60    7.00
   0  14  -6   -1.90    4.40
   1 -14   6   51.39    7.40
  -1 -14  -6   50.49    8.60
  -1  14  -6   48.00    7.90
   1  14   6   71.69    9.90
  -2 -14  -6    0.10    4.60
   2 -14   6    2.80    4.60
   2  14   6    5.00    6.20
  -2  14  -6   10.20    6.00
  -3 -14  -6   -2.10    3.20
   3 -14   6   -1.80    5.60
   3  14   6   -4.50    3.70
  -4 -14  -6   13.40    4.80
   4 -14   6    5.20    5.40
  -4 -15   6    1.40    3.30
   4 -15  -6    4.70    7.20
  -3 -15   6   -1.90    4.00
   3 -15  -6   -2.00    5.70
   3  15  -6    5.00    4.40
  -3  15   6   -7.80    5.50
  -2 -15   6    0.10    4.10
   2 -15  -6    0.40    5.70
  -2  15   6    3.50    5.90
   2  15  -6   -3.00    4.60
  -1 -15   6    2.20    4.00
   1 -15  -6   14.10    5.20
   1  15  -6    2.20    5.20
  -1  15   6   10.40    6.30
   0 -15  -6   -1.60    4.50
   0 -15   6    3.50    4.40
   0  15  -6    7.40    5.30
   0  15   6   10.60    7.00
   1 -15   6   14.10    5.40
  -1 -15  -6   11.60    6.50
  -1  15  -6   11.00    5.90
   1  15   6   20.30    8.40
  -2 -15  -6   11.20    5.70
  -2  15  -6    6.40    5.50
   2  15   6    1.20    6.40
  -4 -15  -6    4.50    2.50
  -4 -16   6    4.70    5.10
  -3 -16   6   -7.20    3.90
   3 -16  -6   -3.90    5.60
   3  16  -6    0.10    3.70
  -3  16   6    0.40    6.30
  -2 -16   6   19.40    6.00
   2 -16  -6    7.90    6.40
   2  16  -6    7.90    5.60
  -2  16   6    4.90    6.10
  -1 -16   6   -4.40    3.60
   1 -16  -6   -2.10    4.90
   1  16  -6    3.00    5.60
  -1  16   6    7.50    6.40
   0 -16   6    2.60    4.40
   0 -16  -6   -2.30    5.30
   0  16  -6   -6.30    3.80
   0  16   6  -13.60    7.10
  -1 -16  -6    0.50    5.50
   1 -16   6   -1.30    4.50
   1  16   6    6.80    7.10
  -1  16  -6   -3.80    5.60
  -2 -16  -6    2.00    7.30
  -2  16  -6    3.20    5.70
   2  16   6   -2.20    6.30
  -3 -17   6    2.90    4.20
   3 -17  -6    8.90    6.10
  -3  17   6   -7.40    6.50
   3  17  -6    6.80    4.80
  -2 -17   6   -6.50    3.70
   2 -17  -6    9.60    7.10
   2  17  -6   -4.00    4.80
  -2  17   6   -9.10    5.50
  -1 -17   6    8.80    5.10
   1 -17  -6   10.40    6.20
  -1  17   6   -2.40    6.20
   1  17  -6    5.50    5.60
   0 -17   6    2.80    5.10
   0 -17  -6   -3.40    5.10
   0  17  -6   -1.10    4.70
   0  17   6    6.50    8.60
  -1 -17  -6   15.70    6.60
  -1  17  -6   13.60    6.10
   1  17   6    8.00    8.20
   2  17   6   15.30    7.00
  -2  17  -6   20.60    7.10
  -3 -18   6   -3.60    3.50
   3 -18  -6    3.40    4.80
   3  18  -6   -4.50    3.40
  -3  18   6   10.40    7.50
   2 -18  -6    2.10    5.70
  -2 -18   6    4.30    4.80
  -2  18   6    1.70    7.70
   2  18  -6    3.70    5.70
  -1 -18   6   -8.10    3.40
   1 -18  -6    0.10    5.80
   1  18  -6    0.50    5.40
  -1  18   6   -7.80    5.60
   0 -18  -6    3.90    5.10
   0  18   6    3.10    8.70
   0  18  -6    6.40    5.50
  -1  18  -6   -4.10    4.70
   1  18   6   10.10    7.40
   2  18   6   -1.20    5.80
  -2  18  -6   14.10    6.30
  -2 -19   6    5.30    4.80
   2 -19  -6   14.20    5.40
  -2  19   6   -6.40    5.80
   2  19  -6    5.50    5.30
   1 -19  -6    0.10    5.20
  -1  19   6   -7.10    6.40
   1  19  -6    2.40    5.50
   0  19  -6    2.20    5.70
   0  19   6    2.60    9.40
   1  19   6   -8.10    6.40
  -1  19  -6    0.50    4.50
  -2  19  -6    7.00    6.00
   2  19   6    3.00    5.60
   1  20  -6    7.40    5.50
  -1  20   6    0.60    6.00
   0  20   6    7.20    8.90
   0  20  -6    2.30    4.80
   1  20   6   -5.80    5.50
  -1  20  -6    0.70    4.40
   6   0  -7   -1.50    3.00
  -6   0   7   -1.50    4.20
  -5   0   7   -4.70    5.10
   5   0  -7   -1.30    3.30
   4   0  -7   -0.80    2.20
   4   0  -7   -2.00    2.70
  -4   0   7    3.70    4.90
  -3   0   7    3.60    2.90
   3   0  -7    4.80    2.50
   3   0  -7    2.10    2.80
  -2   0   7    1.00    2.50
   2   0  -7   -4.70    2.70
   2   0  -7    1.20    2.30
   1   0  -7  601.64   40.60
  -1   0   7  528.95   40.60
   1   0  -7  581.54   41.20
   0   0  -7   -0.90    2.60
   0   0  -7   -4.10    2.10
   0   0  -7    0.00    2.70
  -1   0  -7   24.40    4.20
   1   0   7   24.70    4.10
  -1   0  -7   25.20    3.10
   2   0   7   -3.20    2.90
  -2   0  -7   -3.80    3.70
  -3   0  -7  235.98   19.50
   3   0   7  234.38   19.10
   4   0   7    3.30    4.30
  -4   0  -7  -10.80    4.30
   5   0   7    6.60    4.50
  -5   0  -7   16.50    6.40
   6  -1  -7    8.20    4.30
  -6  -1   7    8.80    5.60
   6   1  -7    2.60    3.00
  -5  -1   7   15.50    5.90
   5  -1  -7    7.40    4.30
   5   1  -7    3.00    3.30
  -5   1   7    0.40    5.70
  -4  -1   7   27.40    6.30
   4  -1  -7   12.90    4.30
  -4   1   7   33.40    4.50
  -4   1   7   20.20    5.60
   4   1  -7   19.90    4.40
   4   1  -7   29.20    5.00
   3  -1  -7    9.20    3.50
  -3  -1   7    4.40    3.20
   3  -1  -7    7.10    2.90
   3   1  -7    9.20    2.70
  -3   1   7    4.90    3.00
   3   1  -7    9.90    3.50
  -2  -1   7  243.88   19.10
   2  -1  -7  263.77   19.60
   2  -1  -7  242.08   18.90
   2   1  -7  243.08   19.30
  -2   1   7  249.58   18.90
   2   1  -7  269.57   18.70
   1  -1  -7   17.40    3.20
  -1  -1   7   22.00    3.40
   1  -1  -7   13.00    4.00
   1   1  -7   17.90    2.70
   1   1  -7   13.50    3.50
  -1   1   7   15.90    2.70
   0  -1  -7   60.19    6.00
   0  -1  -7   65.99    6.00
   0  -1  -7   65.69    5.70
   0   1  -7   64.59    6.10
   0   1  -7   65.39    6.00
   0   1  -7   59.59    6.20
  -1  -1  -7  166.48   12.50
   1  -1   7  147.19   12.30
  -1  -1  -7  164.18   12.50
   1   1   7  142.99   11.30
  -1   1  -7  169.98   12.50
  -1   1  -7  141.69   11.50
  -2  -1  -7  255.37   18.20
   2  -1   7  228.98   18.00
  -2   1  -7  231.88   16.20
   2   1   7  220.68   17.90
  -2   1  -7  194.78   17.90
   3  -1   7   56.89    7.90
  -3  -1  -7   75.39    8.10
   3   1   7   68.29    7.90
  -3   1  -7   64.19    8.40
  -4  -1  -7    3.50    5.10
   4  -1   7    6.50    5.50
   4   1   7    2.70    4.20
  -4   1  -7    0.20    5.10
  -5  -1  -7   15.40    6.50
   5  -1   7   -3.70    3.80
   5   1   7    9.40    5.80
  -5   1  -7   10.00    6.70
  -6  -2   7    2.20    4.80
   6  -2  -7    5.30    3.80
   5  -2  -7   -4.60    3.10
  -5  -2   7   12.00    5.60
  -5   2   7    3.10    5.80
   5   2  -7    5.10    3.00
   4  -2  -7    0.70    3.30
  -4  -2   7    4.00    4.10
   4   2  -7   -3.10    1.90
   4   2  -7    4.70    2.80
  -4   2   7    8.30    5.00
  -4   2   7    1.80    2.90
   3  -2  -7   14.70    3.90
  -3  -2   7   17.60    4.50
  -3   2   7   14.70    4.00
  -3   2   7   31.00    4.40
   3   2  -7   23.20    3.50
   3   2  -7   27.70    4.80
  -2  -2   7  186.88   15.20
   2  -2  -7  197.68   15.60
   2  -2  -7  189.48   15.00
   2   2  -7  196.58   15.40
  -2   2   7  190.68   14.90
   2   2  -7  202.68   14.60
   1  -2  -7   -0.20    2.60
  -1  -2   7    2.40    2.80
   1  -2  -7    0.60    2.30
   1   2  -7   -0.60    2.40
  -1   2   7   -1.90    1.40
   1   2  -7    2.30    1.60
   0  -2  -7   28.50    4.00
   0  -2  -7   27.60    3.40
   0   2  -7   27.50    4.10
   0   2  -7   28.80    3.70
   0   2  -7   26.20    4.30
   0   2   7   21.30    3.60
  -1  -2  -7   27.50    4.40
   1  -2   7   22.80    4.00
  -1  -2  -7   31.60    4.30
  -1   2  -7   18.00    3.20
   1   2   7   13.50    2.60
  -1   2  -7   27.90    4.60
   2  -2   7    8.30    3.70
  -2  -2  -7    9.70    3.70
   2   2   7   10.00    1.40
  -2   2  -7    8.10    1.80
   2   2   7    8.80    3.40
  -2   2  -7    6.00    3.50
   3  -2   7   89.39   10.00
  -3  -2  -7  105.29   10.00
  -3   2  -7  110.19   10.70
   3   2   7   92.09    9.80
   4  -2   7   71.89    9.70
  -4  -2  -7   86.69   10.10
   4   2   7   83.79    9.90
  -4   2  -7   95.39   11.70
  -5  -2  -7    1.00    5.20
   5  -2   7   -0.40    5.00
   5   2   7   -4.90    3.90
  -5   2  -7    2.20    6.70
  -6  -3   7    4.90    5.20
   6  -3  -7   10.40    4.10
  -5  -3   7    1.60    4.80
   5  -3  -7   -4.60    3.40
   5   3  -7    1.60    2.90
   4  -3  -7   11.10    4.30
  -4  -3   7   19.10    5.30
  -4   3   7   15.00    3.80
   4   3  -7   17.60    4.60
  -4   3   7   17.60    5.70
  -3  -3   7    7.10    3.80
   3  -3  -7   19.90    4.50
   3   3  -7   21.70    3.40
  -3   3   7   20.40    4.20
  -3   3   7   10.50    3.50
   3   3  -7   12.40    3.60
  -2  -3   7    5.90    2.80
   2  -3  -7   11.80    3.30
   2   3  -7   11.60    2.20
  -2   3   7    7.80    2.40
   2   3  -7   10.50    3.50
  -2   3   7   10.60    3.40
   1  -3  -7    9.20    3.00
  -1  -3   7   14.50    3.30
   1   3  -7   13.80    1.90
  -1   3   7    8.50    1.70
  -1   3   7   14.70    3.90
   1   3  -7   13.40    3.20
   0  -3  -7  456.05   32.70
   0  -3  -7  453.95   32.20
   0  -3   7  465.65   32.20
   0   3  -7  477.35   32.90
   0   3  -7  412.26   32.70
   0   3   7  442.06   32.60
   1  -3   7    6.60    2.80
  -1  -3  -7    4.20    3.20
  -1  -3  -7   12.20    3.20
   1   3   7    7.20    2.00
  -1   3  -7    3.90    3.30
  -1   3  -7    6.70    2.80
  -2  -3  -7    8.70    3.60
   2  -3   7    4.30    3.30
   2   3   7    2.70    3.30
  -2   3  -7    7.50    2.00
   2   3   7    5.80    1.50
  -2   3  -7    8.60    4.10
   3  -3   7    9.40    5.20
  -3  -3  -7    6.30    4.10
  -3   3  -7    7.90    4.50
   3   3   7    9.10    4.40
   4  -3   7    8.90    5.70
  -4  -3  -7    8.40    4.50
   4   3   7   10.90    4.70
  -4   3  -7    5.30    6.00
   5  -3   7    2.80    5.20
  -5  -3  -7   -2.20    4.70
  -5   3  -7    7.20    6.40
   5   3   7    4.80    4.40
   6  -4  -7    0.70    3.70
  -6  -4   7    5.70    4.00
  -5  -4   7   -0.30    5.10
   5  -4  -7   -3.80    3.80
   4  -4  -7    3.40    4.10
  -4  -4   7   -2.70    4.20
  -4   4   7    6.60    4.10
  -4   4   7    1.40    4.20
   4   4  -7    5.40    3.40
   3  -4  -7   19.30    4.80
  -3  -4   7   16.40    4.80
  -3   4   7   16.30    3.70
   3   4  -7   17.40    4.00
  -3   4   7   26.00    4.40
   3   4  -7   22.50    3.20
   2  -4  -7   28.50    4.50
  -2  -4   7   24.80    4.60
  -2   4   7   33.30    5.00
   2   4  -7   29.00    2.90
   2   4  -7   24.10    4.10
  -2   4   7   19.00    3.10
  -1  -4   7  242.88   18.00
   1  -4  -7  226.88   17.80
  -1   4   7  238.18   18.10
   1   4  -7  238.98   18.20
   0  -4  -7   20.90    2.70
   0  -4  -7   24.00    4.00
   0  -4   7   18.60    3.60
   0  -4   7   18.70    2.60
   0   4  -7   26.10    4.20
   0   4   7   25.00    3.90
  -1  -4  -7    1.70    2.80
  -1  -4  -7    2.80    2.40
   1  -4   7    1.30    2.60
  -1   4  -7    0.60    2.60
   1   4   7    0.90    1.90
  -1   4  -7    2.80    3.30
  -2  -4  -7  128.69   10.60
   2  -4   7  104.09   10.40
   2   4   7  115.69   10.70
  -2   4  -7  118.19   11.30
   2   4   7  119.19    9.30
  -2   4  -7  127.79    9.60
   3  -4   7   -5.50    4.80
  -3  -4  -7   -3.30    2.80
  -3   4  -7    7.70    4.70
   3   4   7   -6.30    2.90
  -4  -4  -7   11.70    5.10
   4  -4   7    6.70    5.70
  -4   4  -7    6.90    6.10
   4   4   7    6.90    4.80
  -5  -4  -7   -0.60    3.90
   5  -4   7   -0.50    5.50
   5   4   7   -5.50    3.90
  -5   4  -7    1.30    5.90
   6  -5  -7   13.90    4.70
  -6  -5   7    4.40    4.40
   5  -5  -7   -4.20    3.80
  -5  -5   7   -1.80    3.70
  -4  -5   7    6.10    4.70
   4  -5  -7    0.60    4.00
  -4   5   7    2.80    3.20
  -3  -5   7   14.50    4.30
   3  -5  -7   11.40    4.50
   3   5  -7   11.20    2.40
  -3   5   7    7.40    2.80
   3   5  -7   11.90    3.60
  -3   5   7   15.00    4.00
  -2  -5   7    9.50    3.50
   2  -5  -7    9.70    3.80
   2   5  -7   12.60    3.40
  -2   5   7   12.00    2.40
   2   5  -7   12.00    2.10
  -2   5   7   13.30    3.90
  -1  -5   7   21.50    4.40
   1  -5  -7   19.80    3.90
  -1   5   7   22.90    4.30
   1   5  -7   18.80    4.00
   0  -5   7   -1.00    1.10
   0  -5  -7   -0.60    1.40
   0  -5   7    1.30    3.20
   0  -5  -7    5.20    2.60
   0   5   7   -2.90    2.20
   0   5  -7   -1.60    2.90
  -1  -5  -7   65.39    7.20
   1  -5   7   64.59    6.50
  -1  -5  -7   70.29    6.50
  -1   5  -7   78.39    6.90
   1   5   7   70.69    6.60
  -1   5  -7   75.69    7.50
   2  -5   7    2.10    3.30
  -2  -5  -7    9.80    3.50
  -2   5  -7    1.40    3.80
   2   5   7    5.50    3.70
   2   5   7    5.00    2.20
  -2   5  -7    9.50    2.80
  -3  -5  -7  352.56   26.00
   3  -5   7  329.37   26.20
   3   5   7  356.06   26.10
  -3   5  -7  295.27   26.50
   4  -5   7   -3.30    4.90
  -4  -5  -7   -4.60    3.10
  -4   5  -7    0.30    6.00
   4   5   7   -2.90    3.40
  -5  -5  -7    9.60    4.50
   5  -5   7    8.30    6.40
  -5   5  -7   13.20    7.30
   5   5   7   11.70    5.10
   5  -6  -7   -0.50    3.50
  -5  -6   7    0.50    3.80
  -4  -6   7    2.10    4.40
   4  -6  -7    2.90    4.20
  -4   6   7   -1.40    3.10
  -3  -6   7  114.79   10.80
   3  -6  -7   87.59   10.00
   3   6  -7  107.89    9.70
  -3   6   7  121.09   10.30
  -2  -6   7   22.40    4.80
   2  -6  -7   23.10    4.70
   2   6  -7   30.70    4.60
  -2   6   7   33.30    2.90
  -2   6   7   25.50    4.50
   2   6  -7   19.20    2.50
  -1  -6   7   17.80    4.10
   1  -6  -7   17.60    4.00
   1   6  -7   17.80    3.80
  -1   6   7   14.00    3.80
   0  -6  -7   -2.40    2.40
   0  -6   7    0.50    1.10
   0  -6  -7    2.70    1.30
   0  -6   7   -1.60    2.80
   0   6  -7    0.20    3.10
   0   6   7   -2.60    2.50
   1  -6   7   62.79    6.30
  -1  -6  -7   69.19    6.10
  -1  -6  -7   56.99    6.90
  -1   6  -7   54.19    6.70
   1   6   7   68.09    6.60
  -1   6  -7   73.69    6.90
  -2  -6  -7    4.10    3.60
   2  -6   7    4.20    3.10
  -2  -6  -7    6.30    3.10
  -2   6  -7    7.60    3.70
  -2   6  -7    4.40    2.50
   2   6   7    4.30    2.50
   3  -6   7   59.39    8.80
  -3  -6  -7   67.59    7.70
   3   6   7   79.99    8.40
  -3   6  -7   74.59    9.90
  -4  -6  -7   26.90    6.40
   4  -6   7   22.70    7.10
   4   6   7   43.60    7.00
  -4   6  -7   37.80    8.60
   5  -6   7    3.60    5.60
  -5  -6  -7    4.70    4.50
  -5   6  -7   -0.50    6.00
   5   6   7    3.40    4.70
   5  -7  -7    9.00    5.10
  -5  -7   7    5.00    5.20
   4  -7  -7   -7.40    3.90
  -4  -7   7   -1.80    4.30
  -4   7   7   -2.50    3.50
  -3  -7   7   10.80    4.80
   3  -7  -7   10.80    4.60
  -3   7   7    5.40    3.90
   3   7  -7    7.50    3.70
   2  -7  -7    7.80    3.80
  -2  -7   7    5.90    3.60
  -2   7   7    8.20    4.00
   2   7  -7    6.30    2.90
   1  -7  -7    1.80    2.90
  -1  -7   7    0.80    3.40
  -1   7   7    1.00    3.10
   1   7  -7   -0.70    2.60
   0  -7   7  448.76   32.60
   0  -7  -7  389.56   32.30
   0  -7  -7  451.75   31.40
   0  -7   7  445.96   31.40
   0   7   7  451.05   32.70
   0   7  -7  464.55   32.90
  -1  -7  -7    7.20    2.30
  -1  -7  -7    8.50    3.50
   1  -7   7    9.20    2.80
  -1   7  -7    4.30    3.70
  -1   7  -7    4.40    3.40
   1   7   7    5.50    3.50
   2  -7   7    0.30    3.10
  -2  -7  -7   -2.00    3.20
  -2  -7  -7    2.20    2.50
   2   7   7   -0.30    2.60
  -2   7  -7    0.80    2.40
  -2   7  -7   -4.10    3.30
   3  -7   7   60.99    8.50
  -3  -7  -7   58.39    7.40
   3   7   7   65.09    8.00
  -3   7  -7   66.19    9.60
  -4  -7  -7    0.10    4.00
   4  -7   7   -0.50    5.60
  -4   7  -7   -5.40    6.30
   4   7   7   -1.90    3.80
   5  -7   7    6.80    6.90
  -5  -7  -7   16.80    5.20
  -5   7  -7   15.60    7.40
   5   7   7   15.70    5.70
  -5  -8   7   -2.60    4.80
   5  -8  -7    9.50    5.10
  -4  -8   7    4.90    4.90
   4  -8  -7    0.50    3.90
  -4   8   7    5.50    4.50
  -3  -8   7    4.20    4.50
   3  -8  -7    7.20    4.30
   3   8  -7    0.20    3.50
  -3   8   7   -3.80    3.30
  -2  -8   7    4.10    3.20
   2  -8  -7   -7.40    3.20
   2   8  -7   -1.50    2.10
  -2   8   7   -1.90    3.70
  -1  -8   7   -0.70    3.30
   1  -8  -7   -0.10    3.00
   1   8  -7    3.90    2.90
  -1   8   7    1.40    3.50
   0  -8  -7    4.90    3.10
   0  -8  -7    8.40    1.50
   0  -8   7    6.80    1.60
   0  -8   7    8.90    3.40
   0   8   7    5.00    3.60
   0   8  -7    9.10    4.10
  -1  -8  -7   51.99    6.80
   1  -8   7   50.79    5.50
  -1  -8  -7   58.99    5.10
  -1   8  -7   41.70    6.10
   1   8   7   49.20    6.40
  -1   8  -7   62.89    6.70
  -2  -8  -7    1.70    2.20
   2  -8   7   -3.00    3.00
  -2  -8  -7   -0.90    3.80
   2   8   7   -0.70    2.80
  -2   8  -7   -3.00    4.10
  -2   8  -7   -3.70    2.30
   3  -8   7   26.60    6.90
  -3  -8  -7   23.00    5.10
  -3   8  -7   21.00    6.40
   3   8   7   21.00    5.30
   4  -8   7   -4.50    6.20
  -4  -8  -7   -3.50    3.80
   4   8   7    3.60    4.30
  -4   8  -7    6.90    6.80
   5  -8   7   -5.90    5.90
  -5  -8  -7   -2.00    2.90
  -5   8  -7    0.90    6.90
   5   8   7    2.30    4.40
  -5  -9   7   -0.90    4.60
   5  -9  -7    1.00    3.70
  -4  -9   7    1.20    4.00
   4  -9  -7   -2.70    4.30
  -4   9   7   -4.90    4.00
  -3  -9   7    9.60    4.80
   3  -9  -7    6.90    5.10
  -3   9   7   11.00    5.10
   3   9  -7    6.80    4.20
  -2  -9   7   29.90    5.70
   2  -9  -7   28.60    5.80
  -2   9   7   35.30    6.40
   2   9  -7   29.40    5.00
  -1  -9   7   -1.20    3.50
   1  -9  -7   -1.70    3.00
  -1   9   7    1.50    4.20
   1   9  -7    5.50    3.50
   0  -9   7    1.20    3.00
   0  -9  -7    2.80    1.30
   0  -9   7    3.40    1.50
   0  -9  -7    2.90    2.90
   0   9   7    0.30    3.70
   0   9  -7    0.50    3.40
   1  -9   7   11.00    3.00
  -1  -9  -7   15.30    2.60
  -1  -9  -7    8.80    4.40
  -1   9  -7    9.00    4.00
  -1   9  -7   11.70    4.50
   1   9   7    9.80    4.20
  -2  -9  -7   -4.00    3.50
  -2  -9  -7   -2.90    1.70
   2  -9   7    1.70    3.30
  -2   9  -7    3.40    2.90
   2   9   7   -0.30    3.20
  -2   9  -7    5.40    5.00
  -3  -9  -7    3.80    3.20
   3  -9   7    3.00    4.50
   3   9   7    3.00    3.60
  -3   9  -7   -5.60    5.10
  -4  -9  -7    0.40    3.50
   4  -9   7   -3.60    4.60
  -4   9  -7   -1.50    7.00
   4   9   7   -3.30    3.90
   5  -9   7   -7.30    4.00
  -5  -9  -7    1.30    2.90
  -5   9  -7    1.60    5.30
   5   9   7    0.70    4.40
   5 -10  -7   11.60    5.50
  -5 -10   7   25.70    6.60
  -4 -10   7   -5.10    3.10
   4 -10  -7    9.70    6.00
  -4  10   7    4.70    5.00
   3 -10  -7   18.90    6.30
  -3 -10   7   33.80    6.10
  -3  10   7   27.50    6.00
   3  10  -7   33.70    6.20
  -2 -10   7   43.90    7.10
   2 -10  -7   48.70    7.40
   2  10  -7   53.79    6.70
  -2  10   7   62.39    8.00
   1 -10  -7   11.30    4.30
  -1 -10   7    8.40    4.00
   1  10  -7   20.40    5.00
  -1  10   7   15.40    5.10
   0 -10   7   80.19    7.90
   0 -10  -7   50.79    6.70
   0  10   7   67.59    8.10
   0  10  -7   62.59    7.80
  -1 -10  -7   16.20    4.90
   1 -10   7    8.00    2.90
  -1 -10  -7   10.60    2.50
   1 -10   7   10.00    4.00
  -1  10  -7    4.60    4.00
   1  10   7    7.40    4.60
  -2 -10  -7  133.89   12.00
  -2 -10  -7  146.59   13.30
   2 -10   7  136.59   12.90
   2  10   7  166.28   13.20
  -2  10  -7  157.38   13.10
  -2  10  -7  153.88   14.00
   3 -10   7   23.60    6.70
  -3 -10  -7   30.60    6.00
  -3  10  -7   37.20    8.30
   3  10   7   30.90    5.80
   4 -10   7    9.20    5.80
  -4 -10  -7    4.80    4.00
   4  10   7    7.30    4.50
  -4  10  -7    4.60    6.80
  -5 -10  -7   11.00    4.60
   5 -10   7   -7.80    3.50
  -5  10  -7    8.30    5.50
   5  10   7   -2.10    3.50
  -5 -11   7   -5.70    3.60
   5 -11  -7    9.10    4.70
   4 -11  -7    2.00    6.20
  -4 -11   7    8.10    4.40
  -4  11   7    7.90    6.10
  -3 -11   7   73.59    9.10
   3 -11  -7   59.99    9.40
   3  11  -7   63.39    7.70
  -3  11   7   62.89    9.40
   2 -11  -7   74.19    9.20
  -2 -11   7   64.59    8.30
   2  11  -7   60.19    8.20
  -2  11   7   75.69    9.50
   1 -11  -7   17.10    4.80
  -1 -11   7   29.90    5.90
  -1  11   7   20.10    6.00
   1  11  -7   29.00    5.80
   0 -11  -7   16.20    5.00
   0 -11   7   13.90    4.60
   0  11   7   25.50    6.20
   0  11  -7   25.70    5.60
   1 -11   7   -0.70    1.90
   1 -11   7    7.90    4.20
  -1 -11  -7    8.00    2.30
  -1 -11  -7    1.90    4.70
  -1  11  -7    1.00    4.00
   1  11   7   -1.00    5.30
  -2 -11  -7  125.29   12.20
   2 -11   7  122.69   12.40
  -2 -11  -7  130.29   11.20
   2  11   7  134.59   13.10
  -2  11  -7  136.39   13.20
  -2  11  -7  115.49   12.00
  -3 -11  -7    4.60    3.60
   3 -11   7   12.70    6.30
   3  11   7   11.20    4.40
  -3  11  -7   -0.30    6.30
  -4 -11  -7    0.00    3.70
   4 -11   7   -6.40    4.80
  -4  11  -7    8.00    7.10
   4  11   7    2.30    4.30
  -4 -12   7   -0.90    3.80
   4 -12  -7    2.90    6.10
  -4  12   7   -1.20    6.00
  -3 -12   7   21.10    5.90
   3 -12  -7   15.80    7.00
  -3  12   7   18.50    6.60
   3  12  -7   26.20    6.00
  -2 -12   7    6.70    4.50
   2 -12  -7    0.50    4.80
  -2  12   7   -0.70    5.00
   2  12  -7    5.70    4.30
  -1 -12   7   12.10    4.80
   1 -12  -7    3.40    4.20
  -1  12   7   17.10    7.00
   1  12  -7    9.70    4.80
   0 -12   7   30.70    6.10
   0 -12  -7   26.90    5.60
   0  12  -7   16.80    5.90
   0  12   7   20.30    6.40
   1 -12   7    6.10    3.80
  -1 -12  -7   18.40    5.80
  -1  12  -7    5.90    4.00
   1  12   7   21.10    6.70
  -2 -12  -7    4.30    3.10
  -2 -12  -7    8.60    5.20
   2 -12   7    7.40    5.30
  -2  12  -7   14.50    5.30
  -2  12  -7   -7.40    5.30
   2  12   7   14.80    6.50
  -3 -12  -7    1.80    3.50
   3 -12   7   -7.10    5.50
  -3  12  -7   12.20    6.70
   3  12   7   -3.40    3.80
   4 -12   7   -1.80    5.70
  -4 -12  -7    4.10    3.80
  -4  12  -7   -1.20    5.00
   4  12   7    1.60    4.30
  -4 -13   7    3.00    5.00
   4 -13  -7   -5.50    6.10
  -4  13   7   -0.20    5.60
   3 -13  -7    1.40    5.70
  -3 -13   7    7.40    5.00
   3  13  -7    7.00    4.70
  -3  13   7    7.90    6.50
  -2 -13   7   22.20    5.90
   2 -13  -7   32.80    7.30
  -2  13   7   21.90    7.10
   2  13  -7   25.30    5.90
   1 -13  -7   50.19    7.80
  -1 -13   7   68.19    8.10
  -1  13   7   64.69   10.10
   1  13  -7   48.80    7.70
   0 -13  -7   -4.20    4.10
   0 -13   7   -3.50    3.60
   0  13  -7    6.90    4.60
   0  13   7    4.50    6.90
   1 -13   7   12.20    4.70
  -1 -13  -7   11.20    5.70
   1  13   7    6.50    6.60
  -1  13  -7    8.30    4.50
   2 -13   7   35.80    7.50
  -2 -13  -7   42.40    7.90
   2  13   7   50.79    8.50
  -2  13  -7   41.70    7.30
  -3 -13  -7    6.70    3.60
   3 -13   7    6.80    6.00
  -3  13  -7   11.60    7.20
   3  13   7   -1.50    4.00
   4 -13   7    3.50    5.30
  -4 -13  -7    6.70    4.30
   4  13   7   -6.80    4.00
  -4 -14   7    3.30    3.90
   4 -14  -7    1.60    6.10
  -4  14   7    7.10    7.10
   3 -14  -7    1.80    5.50
  -3 -14   7    3.80    4.50
   3  14  -7    7.80    4.90
  -3  14   7    0.00    6.70
   2 -14  -7   74.99    9.90
  -2 -14   7   64.19    8.80
  -2  14   7   71.09   10.50
   2  14  -7   74.99    9.00
  -1 -14   7   36.00    7.50
   1 -14  -7   29.70    7.20
   1  14  -7   49.40    8.10
  -1  14   7   37.70    8.50
   0 -14  -7   46.90    8.00
   0 -14   7   40.80    7.20
   0  14   7   59.99   10.30
   0  14  -7   46.10    7.50
  -1 -14  -7   38.90    7.60
   1 -14   7   18.40    5.50
  -1  14  -7   24.10    6.60
   1  14   7   29.00    8.80
  -2 -14  -7   -6.70    4.80
   2 -14   7   -2.50    4.30
  -2  14  -7   17.90    5.80
   2  14   7    2.80    5.90
   3  14   7   -7.10    3.30
  -4 -14  -7    5.70    3.20
   4 -14   7   12.10    5.50
   4 -15  -7   -3.70    5.30
  -4 -15   7   -0.50    3.10
  -4  15   7   -9.50    5.70
   3 -15  -7   10.90    6.60
  -3 -15   7   -0.70    4.10
  -3  15   7   -3.40    5.80
   3  15  -7   -0.70    4.70
   2 -15  -7    2.50    5.90
  -2 -15   7   18.70    5.70
   2  15  -7    5.20    4.50
  -2  15   7    6.60    6.00
  -1 -15   7   -1.70    4.10
   1 -15  -7    4.50    5.00
  -1  15   7   -1.80    5.40
   1  15  -7   11.30    5.70
   0 -15   7   49.40    8.40
   0 -15  -7   58.49    8.30
   0  15  -7   42.70    8.90
   0  15   7   67.89   10.30
  -1 -15  -7    7.10    5.80
   1 -15   7    7.40    5.20
  -1  15  -7    7.30    5.00
   1  15   7   -0.60    7.40
   2 -15   7    7.70    5.00
  -2 -15  -7    5.90    5.40
   2  15   7    2.20    5.90
  -2  15  -7    2.20    4.90
   3  15   7    3.30    4.40
   3 -16  -7   -5.80    4.50
  -3 -16   7    0.20    3.70
  -3  16   7   -1.80    7.30
   3  16  -7   -3.50    4.00
  -2 -16   7    1.50    4.70
   2 -16  -7   -3.20    5.20
   2  16  -7    3.70    5.10
  -2  16   7   -2.30    6.70
   1 -16  -7    5.90    6.00
  -1 -16   7    7.00    4.80
  -1  16   7   -3.40    6.10
   1  16  -7    4.20    5.10
   0 -16   7    2.40    4.60
   0 -16  -7   -0.50    5.50
   0  16   7   18.80    8.20
   0  16  -7   -4.20    3.90
  -1 -16  -7   -5.30    5.80
   1 -16   7    7.10    5.20
   1  16   7    4.70    8.20
  -1  16  -7    5.30    5.50
  -2 -16  -7    0.90    5.10
  -2  16  -7   11.00    6.30
   2  16   7    9.50    6.50
  -3 -17   7    8.50    5.00
   3 -17  -7  -11.80    4.70
  -3  17   7   -8.70    7.80
   3  17  -7    2.20    4.10
   2 -17  -7    7.20    6.20
  -2 -17   7    8.10    5.20
   2  17  -7   22.50    6.90
  -2  17   7    3.70    7.40
   1 -17  -7    6.70    5.60
  -1 -17   7    3.00    4.50
  -1  17   7    1.90    7.30
   1  17  -7    7.00    6.50
   0 -17   7   -4.50    4.60
   0 -17  -7    2.00    5.30
   0  17  -7   -5.10    4.50
   0  17   7   -4.20    6.80
  -1 -17  -7   33.90    7.10
  -1  17  -7   20.00    6.90
   1  17   7   11.50    8.90
   2  17   7    6.20    5.80
  -2  17  -7   -4.70    5.20
   3 -18  -7    8.70    5.80
  -3 -18   7   -2.20    3.70
  -3  18   7   -8.40    4.90
   3  18  -7   -5.90    3.00
   2 -18  -7    1.70    5.70
  -2 -18   7   -1.10    4.80
   2  18  -7    4.50    5.10
  -2  18   7   -7.50    5.70
   1 -18  -7    8.40    6.00
  -1 -18   7    6.10    4.80
  -1  18   7   -7.60    7.60
   1  18  -7    5.90    5.70
   0 -18  -7    9.50    5.80
   0 -18   7    7.90   11.10
   0  18   7   19.70   10.00
   0  18  -7   -1.90    5.00
  -1  18  -7   -8.60    4.50
   1  18   7    2.80    6.60
  -2  18  -7    6.30    5.80
   2  18   7    8.90    6.20
  -2 -19   7  -10.00    3.20
   2 -19  -7    7.90    4.90
   2  19  -7    7.00    4.80
  -2  19   7    6.60    7.60
   1 -19  -7   -2.70    5.20
  -1 -19   7   -9.00    3.90
  -1  19   7    3.60    7.80
   1  19  -7    8.80    5.80
   0 -19  -7   -3.70    5.40
   0  19  -7   -5.90    4.00
   0  19   7    5.90    9.50
  -1  19  -7    2.50    5.80
   1  19   7   -0.30    7.10
   2  19   7   15.80    8.40
  -2  19  -7  -10.70    4.70
   1 -20  -7    1.50    4.50
   1  20  -7   -6.20    5.20
  -1  20   7    0.80    8.90
   0  20   7    9.70    9.60
   0  20  -7    3.90    5.00
   1  20   7    4.60    6.10
  -1  20  -7   10.60    5.70
   6   0  -8   -3.20    2.40
  -6   0   8   -4.70    3.80
   5   0  -8   -6.40    2.40
  -5   0   8    0.80    5.30
  -4   0   8    4.20    4.90
   4   0  -8    4.90    3.40
   4   0  -8    6.70    3.20
  -3   0   8    0.60    2.70
   3   0  -8   -5.00    2.30
   3   0  -8    1.50    2.50
  -2   0   8  738.53   50.29
   2   0  -8  653.13   49.80
   2   0  -8  708.03   50.59
  -1   0   8   -1.40    1.90
   1   0  -8    2.50    2.10
   1   0  -8   -3.80    2.50
   0   0  -8  210.58   16.40
   0   0  -8  202.58   16.50
   0   0  -8  238.88   16.40
   1   0   8    2.30    2.90
  -1   0  -8    6.50    3.00
  -1   0  -8   -0.20    1.90
   2   0   8   14.40    4.10
   2   0   8   10.30    1.20
  -2   0  -8   15.70    4.40
  -3   0  -8    1.90    4.50
   3   0   8    5.80    4.20
   4   0   8   48.10    8.50
  -4   0  -8   51.59    8.50
  -5   0  -8    1.00    5.90
   5   0   8   -0.50    4.30
  -6  -1   8   -4.20    4.10
   6  -1  -8   10.30    3.80
  -5  -1   8    1.00    5.40
   5  -1  -8   -3.00    3.40
  -5   1   8    9.90    6.60
   5   1  -8   -0.80    3.30
   4  -1  -8   12.20    4.00
  -4  -1   8   15.00    5.20
   4   1  -8    8.10    3.40
  -4   1   8   13.30    3.70
   4   1  -8    2.60    2.70
  -4   1   8   11.70    4.90
  -3  -1   8    4.30    3.30
   3  -1  -8    9.60    3.30
   3  -1  -8    6.00    3.30
  -3   1   8    5.00    3.00
   3   1  -8    4.80    3.10
   3   1  -8    4.40    2.20
  -2  -1   8   21.20    4.00
   2  -1  -8   20.40    3.70
   2  -1  -8   17.60    4.50
   2   1  -8   19.80    3.20
  -2   1   8   23.30    3.80
   2   1  -8   27.00    4.90
   1  -1  -8  121.49   10.10
  -1  -1   8  113.19    9.60
   1  -1  -8  118.99    9.50
   1   1  -8  119.49   10.10
  -1   1   8  110.99    9.30
   1   1  -8  133.19    9.30
   0  -1  -8  469.45   36.60
   0  -1  -8  551.14   36.70
   0  -1  -8  496.45   36.30
   0   1  -8  506.35   36.40
   0   1  -8  525.25   36.60
   0   1  -8  499.05   36.70
  -1  -1  -8  133.79   10.90
  -1  -1  -8  140.69   10.30
  -1  -1  -8  128.79   11.10
   1  -1   8  119.99   11.00
  -1   1  -8  131.49   11.30
  -1   1  -8  133.79   10.30
  -2  -1  -8   73.59    7.50
   2  -1   8   55.99    6.70
   2   1   8   48.80    4.30
  -2   1  -8   58.99    6.90
  -2   1  -8   64.69    4.60
   2   1   8   50.79    6.50
  -3  -1  -8    1.20    4.10
   3  -1   8    5.00    4.50
   3   1   8    2.50    4.00
  -3   1  -8   -1.00    3.90
   4  -1   8   19.30    6.20
  -4  -1  -8    7.40    4.60
  -4   1  -8    6.40    5.50
   4   1   8    9.00    5.00
   5  -1   8    1.40    5.70
  -5  -1  -8    4.00    5.40
  -5   1  -8    3.00    6.40
   5   1   8   -1.00    4.70
   6  -2  -8    9.60    4.30
  -6  -2   8   -2.50    4.30
   5  -2  -8    0.60    3.70
  -5  -2   8   -1.40    5.40
  -5   2   8    8.40    6.50
   5   2  -8   -4.80    2.50
  -4  -2   8   -0.50    4.30
   4  -2  -8   -0.80    2.80
   4   2  -8   -2.00    2.50
   4   2  -8    3.90    3.60
  -4   2   8   -6.20    4.10
  -4   2   8    3.50    3.90
   3  -2  -8   21.20    4.40
  -3  -2   8   15.40    4.40
   3   2  -8   14.10    3.00
  -3   2   8   18.80    4.10
  -3   2   8   15.80    3.70
   3   2  -8   17.60    4.20
  -2  -2   8  106.89    9.20
   2  -2  -8  105.89    9.60
   2  -2  -8  105.99    8.90
   2   2  -8  104.19    8.20
  -2   2   8   91.19    8.50
   2   2  -8  103.69    9.20
  -1  -2   8   53.29    5.70
   1  -2  -8   57.09    5.60
   1  -2  -8   54.09    6.00
  -1   2   8   54.09    4.90
   1   2  -8   61.59    4.90
   1   2  -8   51.59    5.90
   0  -2  -8   28.90    3.50
   0  -2  -8   27.60    4.20
   0  -2  -8   21.80    3.80
   0   2  -8   28.40    3.80
   0   2  -8   25.70    4.20
   0   2  -8   27.90    4.40
   1  -2   8 1249.18   98.79
  -1  -2  -8 1474.55   99.19
  -1  -2  -8 1509.05   99.09
   1   2   8 1380.46   98.39
  -1   2  -8 1382.16   98.59
   2  -2   8   13.00    4.10
  -2  -2  -8   20.70    4.50
   2   2   8   14.60    4.20
   2   2   8   13.20    1.70
  -2   2  -8   14.50    4.40
  -2   2  -8   14.90    2.10
  -3  -2  -8  132.69   11.90
   3  -2   8  115.09   11.60
  -3   2  -8  128.99   12.40
   3   2   8  110.09   11.40
   4  -2   8   25.50    7.00
  -4  -2  -8   41.40    7.10
  -4   2  -8   29.90    8.10
   4   2   8   40.50    6.60
  -5  -2  -8    4.00    5.40
   5  -2   8    5.80    5.50
   5   2   8   10.60    4.80
  -5   2  -8   11.90    6.30
  -6  -3   8   12.10    5.30
   6  -3  -8    6.20    3.90
   5  -3  -8    6.20    4.90
  -5  -3   8    5.60    5.70
   4  -3  -8   23.80    4.80
  -4  -3   8   26.50    5.90
  -4   3   8   28.60    6.40
   4   3  -8   25.20    5.50
  -4   3   8   19.60    5.10
   4   3  -8   14.90    4.00
   3  -3  -8    0.40    3.30
  -3  -3   8    5.00    3.50
  -3   3   8    2.60    2.70
   3   3  -8    3.10    1.90
   3   3  -8   -2.60    2.30
  -3   3   8   -0.60    2.90
  -2  -3   8   77.29    7.60
   2  -3  -8   82.99    7.60
   2   3  -8   90.09    6.70
   2   3  -8   71.79    7.60
  -2   3   8   72.89    6.90
  -2   3   8   82.49    7.80
   1  -3  -8    0.30    2.60
  -1  -3   8    9.20    3.30
   1   3  -8    4.20    1.50
   1   3  -8    6.00    2.80
  -1   3   8    2.30    1.40
  -1   3   8    2.60    2.90
   0  -3  -8    0.40    2.70
   0  -3  -8   -0.80    1.70
   0  -3   8   -2.50    1.70
   0   3   8    1.40    2.30
   0   3  -8    1.80    2.60
   0   3  -8   -4.20    2.20
  -1  -3  -8   85.39    7.20
   1  -3   8   66.69    7.00
  -1  -3  -8   82.29    7.70
  -1   3  -8   88.59    8.00
   1   3   8   73.59    6.40
  -1   3  -8   65.69    6.60
   2  -3   8   48.20    6.80
  -2  -3  -8   61.29    6.90
  -2   3  -8   66.89    5.20
  -2   3  -8   57.99    7.50
   2   3   8   54.99    4.80
   2   3   8   59.59    6.70
  -3  -3  -8   11.70    4.50
   3  -3   8    4.70    4.70
   3   3   8    7.90    4.20
  -3   3  -8    7.30    5.40
  -4  -3  -8   79.99    9.40
   4  -3   8   63.59    9.60
   4   3   8   74.79    9.10
  -4   3  -8   64.09   10.50
   5  -3   8   -6.30    4.70
  -5  -3  -8    1.60    3.60
  -5   3  -8  -10.60    3.90
   5   3   8    3.60    4.70
  -6  -4   8    9.20    4.50
  -5  -4   8    4.60    4.70
   5  -4  -8    9.80    4.90
  -4  -4   8    9.60    4.80
   4  -4  -8   10.40    4.90
   4   4  -8    3.70    2.90
  -4   4   8   10.60    4.40
   4   4  -8   18.50    5.00
  -3  -4   8    9.50    4.40
   3  -4  -8    7.40    4.10
   3   4  -8    7.20    2.10
   3   4  -8   13.10    3.90
  -3   4   8   15.60    4.40
  -3   4   8   12.80    3.30
  -2  -4   8   54.39    6.30
   2  -4  -8   54.39    6.30
   2   4  -8   62.39    4.90
  -2   4   8   55.49    5.30
  -2   4   8   59.89    6.60
   2   4  -8   56.39    6.10
  -1  -4   8   14.90    3.80
   1  -4  -8   12.20    3.50
  -1   4   8   13.60    3.70
   1   4  -8   15.40    3.50
  -1   4   8    8.30    1.40
   0  -4   8    6.00    1.90
   0  -4  -8    4.60    3.00
   0  -4   8   -0.40    2.80
   0  -4  -8    6.30    1.90
   0   4   8    7.40    3.30
   0   4  -8    5.80    2.90
  -1  -4  -8  266.17   19.80
  -1  -4  -8  287.67   20.50
   1  -4   8  263.17   19.90
  -1   4  -8  268.47   19.90
  -1   4  -8  222.98   20.20
   1   4   8  278.37   19.60
  -2  -4  -8   36.90    4.80
   2  -4   8   24.60    5.40
   2   4   8   32.80    3.50
  -2   4  -8   39.70    4.00
   2   4   8   37.70    5.80
  -2   4  -8   29.80    6.10
  -3  -4  -8   99.79   10.30
   3  -4   8  100.69   10.80
   3   4   8  104.69   10.40
  -3   4  -8  110.89   11.70
   4  -4   8   18.30    6.10
  -4  -4  -8   12.90    5.50
  -4   4  -8   16.80    7.10
   4   4   8   20.60    5.70
  -5  -4  -8   -3.70    3.70
   5  -4   8    0.40    5.40
   5   4   8    1.10    4.40
  -5   4  -8   -5.10    5.10
  -6  -5   8    7.70    4.60
   6  -5  -8    8.70    4.10
  -5  -5   8    8.00    5.60
   5  -5  -8   18.00    5.80
   4  -5  -8   -0.80    4.00
  -4  -5   8   -0.30    4.20
   4   5  -8    3.20    3.70
  -4   5   8    3.90    3.80
   3  -5  -8   17.80    4.70
  -3  -5   8   17.90    5.30
  -3   5   8   15.80    4.20
   3   5  -8   12.20    2.50
   3   5  -8   19.30    4.30
   2  -5  -8    5.70    3.50
  -2  -5   8   11.10    3.50
  -2   5   8    9.70    3.70
  -2   5   8    7.80    1.80
   2   5  -8    3.80    1.30
   2   5  -8    3.10    2.70
  -1  -5   8    3.90    3.30
   1  -5  -8    1.90    2.70
  -1   5   8    0.00    3.10
   1   5  -8   -0.30    2.50
   0  -5  -8  116.79    9.60
   0  -5  -8  110.99    8.50
   0  -5   8  108.09    8.40
   0  -5   8  113.49    9.70
   0   5   8  113.09    9.70
   0   5  -8  105.89    9.60
  -1  -5  -8    7.70    3.50
  -1  -5  -8   14.00    3.00
   1  -5   8   14.60    3.20
  -1   5  -8   13.50    3.50
   1   5   8   12.30    2.90
  -1   5  -8   13.00    4.10
  -2  -5  -8   42.90    5.50
   2  -5   8   41.40    6.00
  -2   5  -8   34.50    6.50
   2   5   8   57.69    6.70
  -2   5  -8   45.50    4.60
   2   5   8   40.40    4.40
  -3  -5  -8  136.69   12.60
   3  -5   8  127.79   13.00
   3   5   8  155.58   13.00
  -3   5  -8  132.39   14.00
   4  -5   8    0.30    5.40
  -4  -5  -8   -0.70    3.60
   4   5   8    9.10    4.60
  -4   5  -8   -4.40    6.40
   5  -5   8   -3.10    5.30
  -5  -5  -8    1.90    3.80
   5   5   8   -1.70    4.80
  -5   5  -8    0.80    6.30
   5  -6  -8   -7.00    3.80
  -5  -6   8    5.60    4.50
   4  -6  -8   -0.60    4.10
  -4  -6   8   -1.70    3.90
   4   6  -8    5.60    3.90
  -4   6   8    0.70    3.50
  -3  -6   8   -1.40    3.50
   3  -6  -8   -1.00    3.60
   3   6  -8    1.40    3.40
  -3   6   8   -0.70    3.70
   2  -6  -8   15.10    4.20
  -2  -6   8   14.30    4.10
   2   6  -8   23.20    4.40
   2   6  -8   11.40    2.70
  -2   6   8   16.10    4.50
   1  -6  -8   14.70    3.90
  -1  -6   8   18.50    4.30
  -1   6   8   12.40    3.90
   1   6  -8   17.30    3.90
   0  -6   8   74.69    5.70
   0  -6  -8   61.19    7.00
   0  -6  -8   75.49    5.80
   0  -6   8   82.09    7.70
   0   6   8   68.69    7.00
   0   6  -8   66.39    7.20
  -1  -6  -8   55.79    5.60
   1  -6   8   51.79    5.60
  -1  -6  -8   60.19    6.70
  -1   6  -8   57.29    6.90
  -1   6  -8   74.09    6.60
   1   6   8   53.39    5.90
  -2  -6  -8   -0.30    2.30
   2  -6   8   -2.30    3.20
  -2  -6  -8    1.40    3.80
  -2   6  -8    2.30    3.80
   2   6   8   -2.00    1.90
  -2   6  -8    3.80    2.20
   3  -6   8    5.80    5.60
  -3  -6  -8    3.40    4.00
  -3   6  -8   10.70    6.00
   3   6   8    3.00    3.80
  -4  -6  -8    1.00    4.10
   4  -6   8    5.80    6.40
   4   6   8    4.90    4.80
  -4   6  -8   17.80    7.70
  -5  -6  -8    1.30    4.00
   5  -6   8   -5.70    5.30
  -5   6  -8    7.50    7.30
   5   6   8   -0.60    4.50
   5  -7  -8    3.70    4.20
  -5  -7   8   16.90    5.90
   4  -7  -8    3.30    4.30
  -4  -7   8    0.40    4.70
  -4   7   8   -0.10    4.00
   4   7  -8   -5.10    3.10
  -3  -7   8   14.90    4.70
   3  -7  -8   -6.70    3.40
  -3   7   8    1.50    3.20
   3   7  -8   11.90    4.20
  -2  -7   8   -1.20    3.00
   2  -7  -8   -0.10    3.50
  -2   7   8    0.80    3.00
   2   7  -8    2.80    2.60
  -1  -7   8   20.00    4.80
   1  -7  -8   13.30    3.70
  -1   7   8   15.80    4.20
   1   7  -8   18.70    4.10
   0  -7   8   70.19    7.30
   0  -7  -8   74.09    5.80
   0  -7  -8   65.09    7.40
   0  -7   8   77.99    5.80
   0   7   8   65.19    7.60
   0   7  -8   75.39    7.70
   1  -7   8    8.80    2.90
  -1  -7  -8    7.90    3.60
  -1  -7  -8   10.60    2.60
  -1   7  -8   11.70    3.90
   1   7   8    7.80    3.60
  -1   7  -8    4.60    3.40
  -2  -7  -8    7.10    3.00
   2  -7   8    8.90    3.90
  -2  -7  -8    6.00    4.20
  -2   7  -8    4.30    2.40
  -2   7  -8    0.60    4.40
   2   7   8    4.90    2.90
  -3  -7  -8   69.59    7.90
   3  -7   8   80.19    9.70
   3   7   8   70.19    8.40
  -3   7  -8   56.89    9.00
   4  -7   8    9.10    6.50
  -4  -7  -8   16.10    4.80
   4   7   8   10.10    4.80
  -4   7  -8    6.80    7.10
  -5  -7  -8   -1.60    3.10
   5  -7   8   -1.20    5.90
   5   7   8   11.60    4.90
  -5   7  -8    2.90    6.20
   5  -8  -8   11.00    5.20
  -5  -8   8    2.80    4.60
   4  -8  -8   -7.20    3.20
  -4  -8   8    3.10    4.40
   4   8  -8    2.50    3.90
  -4   8   8    4.50    4.40
  -3  -8   8    7.40    4.80
   3  -8  -8    2.60    4.10
   3   8  -8    5.40    3.70
  -3   8   8    3.30    4.30
   2  -8  -8   -2.60    2.90
  -2  -8   8   -0.70    3.10
  -2   8   8    3.00    3.60
   2   8  -8    1.80    3.00
   1  -8  -8   28.30    4.90
  -1  -8   8   39.00    5.40
   1   8  -8   32.50    5.70
  -1   8   8   28.10    5.60
   0  -8  -8    8.60    1.50
   0  -8   8    6.50    1.50
   0  -8  -8    4.70    3.20
   0  -8   8    6.00    3.50
   0   8  -8    9.00    4.00
   0   8   8    6.30    4.10
   1  -8   8  110.39    9.50
  -1  -8  -8  116.69    9.30
  -1  -8  -8  111.29   10.70
   1   8   8  117.89   10.60
  -1   8  -8  111.49   10.40
  -1   8  -8  115.99   10.80
  -2  -8  -8    4.80    4.40
   2  -8   8   -5.10    3.40
  -2  -8  -8    5.60    2.60
   2   8   8    8.00    3.20
  -2   8  -8    4.50    5.00
  -2   8  -8    2.50    2.80
  -3  -8  -8  138.89   12.80
   3  -8   8  133.79   13.90
  -3   8  -8  145.79   14.70
   3   8   8  166.18   13.90
  -4  -8  -8    2.50    4.20
   4  -8   8    0.20    6.20
   4   8   8    6.70    4.60
  -4   8  -8   -5.00    6.20
   5  -8   8    8.30    6.10
  -5  -8  -8   12.30    4.40
   5   8   8    4.20    4.20
  -5   8  -8   20.70    7.90
   5  -9  -8   -0.30    3.80
  -5  -9   8   -0.70    4.20
   4  -9  -8    5.20    5.00
  -4  -9   8    8.90    5.80
   4   9  -8   12.70    4.30
  -4   9   8    8.50    5.10
   3  -9  -8    6.10    4.70
  -3  -9   8    2.50    3.90
  -3   9   8    4.80    4.60
   3   9  -8    3.80    4.10
   2  -9  -8   17.40    4.90
  -2  -9   8   10.40    4.00
  -2   9   8   11.30    5.30
   2   9  -8   12.20    4.10
   1  -9  -8    2.70    3.20
  -1  -9   8   -1.90    3.20
  -1   9   8    2.60    3.90
   1   9  -8   -2.50    2.80
   0  -9   8    1.80    3.00
   0  -9  -8    6.40    3.30
   0   9  -8   11.70    4.30
   0   9   8    1.20    4.20
   1  -9   8    9.90    2.90
  -1  -9  -8   14.10    2.70
  -1  -9  -8   12.70    4.90
  -1   9  -8   11.20    4.50
   1   9   8   13.90    4.60
  -1   9  -8   11.60    3.80
  -2  -9  -8  217.88   17.40
  -2  -9  -8  214.48   18.30
   2  -9   8  197.88   17.80
  -2   9  -8  250.67   19.20
  -2   9  -8  228.38   17.90
   2   9   8  232.68   17.90
  -3  -9  -8   -3.10    3.00
   3  -9   8    3.70    6.20
   3   9   8    2.70    3.90
  -3   9  -8    1.20    5.70
  -4  -9  -8   10.60    4.70
   4  -9   8    2.70    7.10
   4   9   8   16.20    5.60
  -4   9  -8   -4.50    6.20
   5  -9   8    1.60    4.40
  -5  -9  -8    3.30    3.50
  -5   9  -8   -7.30    5.20
   5   9   8   -7.90    3.20
   5 -10  -8   -7.10    3.70
  -5 -10   8   -3.50    4.50
  -4 -10   8   -7.30    4.20
   4 -10  -8   -7.60    3.80
  -4  10   8   -3.40    4.70
   4  10  -8    3.10    4.80
  -3 -10   8    6.40    4.70
   3 -10  -8    0.50    4.90
   3  10  -8    0.00    3.90
  -3  10   8   11.40    5.50
   2 -10  -8   37.50    7.00
  -2 -10   8   44.70    6.60
  -2  10   8   30.40    6.80
   2  10  -8   37.30    5.90
   1 -10  -8    1.60    3.50
  -1 -10   8    7.80    4.50
  -1  10   8    4.00    5.00
   1  10  -8    7.30    4.10
   0 -10  -8   13.20    4.60
   0 -10   8   19.50    4.60
   0  10   8   24.60    6.00
   0  10  -8   16.00    5.00
   1 -10   8    3.00    3.40
  -1 -10  -8    4.00    4.10
  -1 -10  -8    8.80    2.20
   1 -10   8    6.90    2.90
  -1  10  -8    2.30    4.20
   1  10   8    8.40    4.60
   2 -10   8   -1.40    3.00
  -2 -10  -8    1.30    2.20
  -2 -10  -8   -0.90    4.40
  -2  10  -8    2.70    5.40
  -2  10  -8    4.10    3.40
   2  10   8    0.20    4.00
   3 -10   8    6.10    5.40
  -3 -10  -8    1.00    3.50
  -3  10  -8   -5.90    4.90
   3  10   8    0.40    3.80
  -4 -10  -8   -6.50    3.60
   4 -10   8   -3.80    5.00
   4  10   8   11.00    4.90
  -4  10  -8    7.90    7.20
  -5 -10  -8    0.00    3.10
   5 -10   8    4.80    3.60
  -5  10  -8    0.80    4.90
   5  10   8    1.40    3.20
  -5 -11   8   -0.90    3.90
   5 -11  -8    3.40    3.80
   4 -11  -8   -4.60    5.20
  -4 -11   8    3.60    4.30
  -4  11   8   17.30    6.40
  -3 -11   8   17.60    5.60
   3 -11  -8    3.60    5.80
  -3  11   8   25.50    6.90
   3  11  -8   14.00    4.70
   2 -11  -8   34.90    6.80
  -2 -11   8   39.50    6.70
  -2  11   8   35.60    7.30
   2  11  -8   34.70    6.70
   1 -11  -8    4.40    4.00
  -1 -11   8    8.50    4.40
  -1  11   8    8.00    5.70
   1  11  -8    7.00    3.90
   0 -11   8   -2.10    3.80
   0 -11  -8    1.90    3.70
   0  11  -8    3.40    4.30
   0  11   8    0.00    5.80
  -1 -11  -8   -3.40    4.40
   1 -11   8    0.50    3.90
  -1  11  -8   -0.50    3.50
   1  11   8    2.90    5.30
  -2 -11  -8   26.10    4.70
   2 -11   8   32.30    6.60
  -2 -11  -8   23.90    6.40
   2  11   8   30.30    7.00
  -2  11  -8   21.70    5.70
  -2  11  -8   32.30    7.50
   3 -11   8    0.00    5.30
  -3 -11  -8    5.10    3.90
   3  11   8    3.20    3.70
  -3  11  -8   -8.00    5.60
   4 -11   8   -5.40    4.60
  -4 -11  -8    8.80    4.20
   4  11   8    2.50    4.50
  -4  11  -8    7.40    6.70
  -4 -12   8    2.50    4.10
   4 -12  -8   -4.20    5.10
  -4  12   8    4.40    6.70
  -3 -12   8    0.70    4.50
   3 -12  -8    2.90    5.50
   3  12  -8    9.50    4.70
  -3  12   8    1.60    5.30
  -2 -12   8    6.40    4.60
   2 -12  -8    8.80    5.40
  -2  12   8    6.20    5.30
   2  12  -8    7.40    4.40
  -1 -12   8   -1.30    3.40
   1 -12  -8    0.60    4.30
  -1  12   8    0.90    5.40
   1  12  -8    2.40    4.00
   0 -12   8    4.10    4.20
   0 -12  -8    3.20    4.30
   0  12  -8   -1.10    3.70
   0  12   8    0.10    6.00
   1 -12   8   23.10    5.60
  -1 -12  -8   12.50    6.00
   1  12   8    5.50    6.40
  -1  12  -8    9.20    4.70
  -2 -12  -8   26.20    6.80
  -2 -12  -8   28.00    6.10
   2  12   8   36.80    7.90
  -2  12  -8   25.50    6.00
  -2  12  -8   30.40    7.60
   3 -12   8    0.50    5.70
  -3 -12  -8   -0.50    3.00
  -3  12  -8   -8.00    6.00
   3  12   8   -4.10    3.90
   4 -12   8    7.50    6.30
  -4 -12  -8    5.80    4.00
  -4  12  -8    5.10    6.30
   4  12   8   -2.70    3.90
  -4 -13   8    9.70    4.70
   4 -13  -8   -1.90    6.00
  -4  13   8   -5.90    6.00
  -3 -13   8    8.10    4.80
   3 -13  -8    5.00    5.80
  -3  13   8    2.00    6.70
   3  13  -8   14.80    5.00
   2 -13  -8   -0.60    5.10
  -2 -13   8   -0.60    4.10
   2  13  -8    1.60    4.10
  -2  13   8   -3.20    5.50
  -1 -13   8   82.29    9.50
   1 -13  -8   79.69   10.10
  -1  13   8  101.09   11.90
   1  13  -8   95.39   10.30
   0 -13  -8   24.70    6.30
   0 -13   8   27.30    6.30
   0  13  -8   26.50    6.30
   0  13   8   30.30    8.20
   1 -13   8   14.80    4.90
  -1 -13  -8   16.90    6.60
  -1  13  -8   14.90    5.90
   1  13   8   14.40    7.20
  -2 -13  -8   22.50    6.60
   2 -13   8   14.80    6.10
   2  13   8   26.40    7.30
  -2  13  -8   27.00    6.60
  -3 -13  -8    7.20    3.80
  -3  13  -8    3.00    6.80
   3  13   8    5.60    4.40
  -4 -13  -8    7.40    4.00
   4 -13   8   -4.90    5.00
   4  13   8   -2.40    4.50
   4 -14  -8   14.20    6.70
  -4 -14   8    3.50    3.60
  -4  14   8   11.70    7.30
   3 -14  -8    0.10    5.60
  -3 -14   8    1.60    4.80
  -3  14   8   -0.60    5.30
   3  14  -8    1.60    3.90
  -2 -14   8   24.10    6.10
   2 -14  -8   21.90    6.90
   2  14  -8   22.10    6.30
  -2  14   8   16.10    7.00
   1 -14  -8    0.80    5.20
  -1 -14   8   10.00    5.00
  -1  14   8    1.80    6.60
   1  14  -8    2.10    4.80
   0 -14  -8   16.70    5.90
   0 -14   8   17.30    5.70
   0  14  -8   19.80    6.50
   0  14   8   23.50    8.40
  -1 -14  -8    3.30    5.10
   1 -14   8    2.60    4.30
   1  14   8   -6.10    5.40
  -1  14  -8   -6.30    4.70
   2 -14   8   -6.50    4.50
  -2 -14  -8   12.70    5.80
   2  14   8   14.50    6.50
  -2  14  -8    8.90    5.40
  -3  14  -8    2.70    6.10
   3  14   8   12.00    5.10
   4  14   8    6.10    4.30
  -4 -15   8    4.10    3.60
   4 -15  -8   -7.20    4.90
  -4  15   8    1.60    5.90
   3 -15  -8    6.40    5.70
  -3 -15   8   -6.10    3.00
   3  15  -8   -0.20    4.10
  -3  15   8   -9.60    6.80
   2 -15  -8    6.30    6.00
  -2 -15   8   13.20    5.00
  -2  15   8   -2.80    6.20
   2  15  -8    7.90    4.90
  -1 -15   8   39.10    7.70
   1 -15  -8   39.10    7.80
  -1  15   8   27.60    9.10
   1  15  -8   27.00    6.60
   0 -15  -8   -0.80    5.10
   0 -15   8    6.90    5.20
   0  15  -8    8.20    5.50
   0  15   8   -2.00    7.20
   1 -15   8    9.20    5.50
  -1 -15  -8   12.10    6.00
   1  15   8    7.00    7.00
  -1  15  -8    3.40    6.10
  -2 -15  -8   -6.40    4.70
   2 -15   8    1.60    4.50
  -2  15  -8   -5.20    4.70
   2  15   8   11.70    6.90
   3  15   8    5.10    4.80
  -3 -16   8    0.30    4.80
   3 -16  -8    5.60    6.50
  -3  16   8    0.10    6.50
   3  16  -8    4.30    4.10
   2 -16  -8    4.50    5.40
  -2 -16   8    6.70    4.70
   2  16  -8    2.60    5.00
  -2  16   8   11.60    7.30
   1 -16  -8   55.49    8.80
  -1 -16   8   41.80    8.40
  -1  16   8   54.59   11.30
   1  16  -8   46.90    8.00
   0 -16   8   10.60    5.30
   0 -16  -8   14.70    6.10
   0  16   8    3.90    7.30
   0  16  -8   21.60    6.10
   1 -16   8    1.40    5.50
  -1 -16  -8    6.10    5.70
   1  16   8    3.60    7.20
  -1  16  -8    2.80    5.20
  -2 -16  -8   20.40    6.70
  -2  16  -8   11.80    5.40
   2  16   8   17.30    7.50
   3 -17  -8   -0.40    5.40
  -3 -17   8   -1.10    4.00
   3  17  -8    0.80    4.30
  -3  17   8    1.10    6.10
   2 -17  -8    2.40    4.80
  -2 -17   8   -1.50    4.50
  -2  17   8  -14.40    5.10
   2  17  -8   -1.00    4.20
   1 -17  -8   -5.00    5.20
  -1 -17   8   -1.80    4.30
  -1  17   8    5.20    9.00
   1  17  -8    5.50    5.30
   0 -17  -8    1.60    5.50
   0 -17   8   15.30    5.80
   0  17  -8    4.20    5.30
   0  17   8    7.70    7.70
   1 -17   8    2.70    5.50
  -1 -17  -8   -7.30    5.40
  -1  17  -8   14.00    6.00
   1  17   8    3.30    7.50
  -2 -17  -8    8.10    4.90
  -2  17  -8    7.60    5.30
   2  17   8   13.20    7.50
  -3 -18   8    9.20    4.20
   3 -18  -8   -3.60    4.00
  -3  18   8   -4.00    6.30
   3  18  -8   -2.40    3.80
  -2 -18   8   -3.10    4.70
   2 -18  -8   -2.20    4.90
   2  18  -8    3.30    4.70
  -2  18   8    6.70    7.20
  -1 -18   8   18.30    6.40
   1 -18  -8   22.80    6.70
   1  18  -8   13.40    6.80
  -1  18   8   -2.90    8.80
   0 -18   8   -2.00    5.10
   0 -18  -8   -4.10    4.90
   0  18   8    7.00    8.90
   0  18  -8    1.10    4.80
  -1 -18  -8    5.00    5.50
  -1  18  -8    2.90    5.50
   1  18   8   11.90    8.10
  -2  18  -8    0.20    5.40
   2 -19  -8    1.50    4.70
  -2 -19   8    5.20    4.40
   2  19  -8    8.00    5.50
  -2  19   8    0.70    7.60
   1 -19  -8    1.30    5.30
  -1 -19   8    4.10    4.50
   1  19  -8    8.70    5.50
  -1  19   8   -6.90    7.30
   0 -19  -8    3.20    4.70
   0  19   8    0.20    9.30
   0  19  -8   -7.10    4.10
   1  19   8   14.50    8.40
  -1  19  -8    7.70    6.30
  -2  19  -8   16.60    6.30
   1 -20  -8    1.70    4.20
   0  20   8   -9.80    7.60
   0  20  -8    2.40    4.80
  -1  20  -8    6.50    4.90
   1  20   8    3.00    7.70
  -5   0   9    0.60    5.70
   5   0  -9    3.10    3.40
   4   0  -9    1.80    3.00
   4   0  -9   -4.80    3.90
  -4   0   9    0.50    4.20
   3   0  -9   13.80    4.30
  -3   0   9   18.40    4.30
   3   0  -9   16.30    3.60
   2   0  -9   -0.10    2.00
   2   0  -9   -6.70    2.70
  -2   0   9    1.10    2.40
   1   0  -9  251.17   19.50
  -1   0   9  260.17   18.90
   1   0  -9  249.97   18.70
   0   0  -9   -1.60    2.30
   0   0  -9    1.70    2.50
   0   0  -9   -0.50    2.90
  -1   0  -9  735.63   49.70
   1   0   9  623.84   49.50
  -1   0  -9  700.13   48.90
   2   0   9   -1.00    3.00
  -2   0  -9    3.90    3.40
   2   0   9   -1.50    1.00
  -3   0  -9  115.79   11.40
   3   0   9  110.89   11.30
   4   0   9   -3.20    4.60
  -4   0  -9   -1.60    6.00
  -5   0  -9    4.90    6.80
   5   0   9    5.50    5.00
   6  -1  -9    6.70    2.90
  -6  -1   9    4.40    4.30
  -5  -1   9   14.40    6.60
   5  -1  -9   10.50    4.70
  -5   1   9   16.70    6.00
   5   1  -9   14.50    4.30
  -4  -1   9   13.20    5.10
   4  -1  -9   14.70    4.20
  -4   1   9   18.30    4.60
  -4   1   9   15.60    5.80
   4   1  -9    6.50    4.70
   4   1  -9   13.10    3.80
   3  -1  -9   28.70    4.70
  -3  -1   9   36.70    5.40
   3  -1  -9   37.70    5.60
   3   1  -9   31.90    5.30
   3   1  -9   33.90    4.20
  -3   1   9   26.70    4.80
   2  -1  -9  293.97   22.20
   2  -1  -9  318.87   23.20
  -2  -1   9  285.77   22.50
  -2   1   9  296.67   22.30
   2   1  -9  297.87   23.00
   2   1  -9  305.77   22.00
   1  -1  -9  109.49    9.00
  -1  -1   9  111.59    9.10
   1  -1  -9  111.69    9.70
   1   1  -9  116.89    8.70
   1   1  -9  120.19    9.80
  -1   1   9   98.19    8.70
   0  -1  -9   84.29    7.20
   0  -1  -9   78.89    7.60
   0  -1  -9   91.29    7.80
   0   1  -9   84.79    7.60
   0   1  -9   92.09    7.70
   0   1  -9   78.09    7.60
  -1  -1  -9   85.59    7.10
  -1  -1  -9   90.29    8.10
  -1  -1  -9   92.69    8.00
   1  -1   9   70.49    7.70
  -1   1  -9   83.19    7.10
  -1   1  -9   69.99    7.60
  -2  -1  -9   71.89    7.90
   2  -1   9   62.39    7.70
  -2   1  -9   83.09    6.00
  -2   1  -9   74.99    8.40
   2   1   9   66.49    7.80
   3  -1   9    7.00    5.00
  -3  -1  -9    9.50    4.60
   3   1   9   10.60    4.90
  -3   1  -9   16.30    5.10
  -4  -1  -9   -5.20    4.30
   4  -1   9    4.20    5.20
   4   1   9    2.30    5.60
  -4   1  -9    5.30    6.30
  -5  -1  -9    9.90    7.20
   5  -1   9    2.70    6.00
   5   1   9    3.10    4.80
  -5   1  -9   -1.40    5.30
  -6  -2   9   -1.70    4.30
   6  -2  -9    7.40    2.80
  -5  -2   9   -3.00    5.40
   5  -2  -9    6.50    4.60
  -4  -2   9   29.40    6.50
   4  -2  -9   37.50    5.90
   4   2  -9   38.30    6.40
  -4   2   9   26.40    6.30
  -4   2   9   29.10    6.00
   4   2  -9   24.50    4.80
   3  -2  -9    6.20    3.70
  -3  -2   9    6.30    3.60
   3  -2  -9    6.60    3.30
   3   2  -9   10.80    3.80
   3   2  -9    4.80    2.00
  -3   2   9   12.00    3.40
   2  -2  -9  822.92   64.09
  -2  -2   9  988.40   64.69
   2  -2  -9  908.51   64.99
   2   2  -9  943.91   64.89
  -2   2   9  881.81   64.09
   2   2  -9  870.91   63.69
   1  -2  -9   57.19    6.00
   1  -2  -9   68.19    6.90
  -1  -2   9   59.19    6.10
   1   2  -9   62.69    6.60
  -1   2   9   51.89    5.20
   1   2  -9   66.19    5.20
   0  -2  -9   66.49    6.50
   0  -2  -9   60.79    5.70
   0  -2  -9   64.79    6.30
   0   2  -9   59.39    6.20
   0   2  -9   67.29    6.20
   0   2  -9   60.29    5.90
  -1  -2  -9  635.34   43.70
   1  -2   9  507.15   43.50
  -1  -2  -9  634.24   44.00
   1   2   9  602.24   43.10
  -1   2  -9  647.44   44.10
  -1   2  -9  607.34   43.30
   2  -2   9   20.50    4.90
  -2  -2  -9   28.50    5.00
   2   2   9   25.70    5.30
  -2   2  -9   33.90    6.00
  -2   2  -9   32.60    3.00
   2   2   9   20.10    2.90
   3  -2   9   42.70    7.30
  -3  -2  -9   47.90    7.00
  -3   2  -9   34.50    7.20
   3   2   9   48.70    7.20
   4  -2   9   -0.40    5.50
  -4  -2  -9    2.10    4.20
  -4   2  -9   -1.00    5.40
   4   2   9    1.90    4.10
   5  -2   9   -3.10    4.80
  -5  -2  -9   12.30    5.50
   5   2   9   -5.70    4.20
  -5   2  -9   10.10    7.00
  -6  -3   9   -2.10    4.10
   6  -3  -9    2.70    3.30
   5  -3  -9   -4.10    3.80
  -5  -3   9   -0.30    5.20
  -4  -3   9   -0.70    4.40
   4  -3  -9   -2.60    3.30
   4   3  -9    5.60    4.50
   4   3  -9    5.40    3.00
  -4   3   9    0.40    4.50
  -4   3   9   -3.30    3.60
  -3  -3   9    3.30    3.50
   3  -3  -9    3.70    3.20
   3   3  -9   -1.00    3.10
   3   3  -9   -1.10    1.40
  -3   3   9    1.80    2.50
  -3   3   9   -0.40    3.00
  -2  -3   9  367.26   27.90
   2  -3  -9  363.16   27.70
   2   3  -9  356.46   28.10
  -2   3   9  402.36   28.20
   2   3  -9  379.36   26.90
  -2   3   9  371.66   27.20
  -1  -3   9   12.10    3.70
   1  -3  -9   14.90    3.40
  -1   3   9    8.90    3.60
   1   3  -9   18.00    2.40
   1   3  -9   17.00    3.70
  -1   3   9   13.60    2.30
   0  -3   9   12.40    2.60
   0  -3  -9   16.40    3.50
   0  -3  -9   12.60    2.50
   0   3   9   11.90    3.40
   0   3  -9   14.30    3.60
   0   3  -9    8.90    3.30
   1  -3   9    5.30    2.80
  -1  -3  -9    6.30    3.00
  -1  -3  -9    4.30    3.50
  -1   3  -9    3.00    2.30
   1   3   9    1.00    2.00
  -1   3  -9    8.10    3.50
  -2  -3  -9    3.30    3.10
   2  -3   9    3.90    3.70
  -2   3  -9    0.00    1.30
  -2   3  -9   -1.10    3.60
   2   3   9    0.80    3.00
   2   3   9   -2.10    0.90
   3  -3   9   97.49   10.80
  -3  -3  -9   92.69   10.40
  -3   3  -9  112.89   11.70
   3   3   9  107.69   10.60
  -4  -3  -9    3.10    4.30
   4  -3   9   10.70    6.50
  -4   3  -9    7.10    6.30
   4   3   9    5.90    4.70
   5  -3   9   -3.40    5.10
  -5  -3  -9    6.40    4.10
  -5   3  -9   -0.70    5.20
   5   3   9    0.80    4.80
   6  -4  -9    5.10    3.10
  -6  -4   9   11.50    5.50
   5  -4  -9    0.10    3.90
  -5  -4   9    2.90    4.50
   4  -4  -9    3.50    4.10
  -4  -4   9    3.40    4.70
  -4   4   9    5.20    4.00
   4   4  -9   -4.90    3.80
  -3  -4   9    6.60    4.20
   3  -4  -9    2.20    3.30
   3   4  -9    5.90    1.90
   3   4  -9    2.50    2.70
  -3   4   9    5.50    3.70
  -3   4   9    5.60    2.50
   2  -4  -9   31.80    5.00
  -2  -4   9   26.80    4.90
   2   4  -9   41.00    5.10
   2   4  -9   42.70    3.50
  -2   4   9   35.90    3.80
  -2   4   9   46.50    5.80
   1  -4  -9   44.30    5.10
  -1  -4   9   43.80    5.50
   1   4  -9   33.60    4.80
  -1   4   9   36.00    3.40
  -1   4   9   52.39    5.80
   0  -4   9   -1.60    3.20
   0  -4   9   -0.10    1.70
   0  -4  -9   -0.80    1.60
   0  -4  -9    0.10    2.80
   0   4   9    3.30    2.60
   0   4  -9   -3.70    2.30
   1  -4   9    9.90    3.10
  -1  -4  -9    8.90    3.70
  -1  -4  -9    2.30    2.80
   1   4   9    6.90    2.20
  -1   4  -9   -1.10    2.90
  -1   4  -9    2.50    2.50
   2  -4   9   48.10    6.60
  -2  -4  -9   53.09    6.20
   2   4   9   49.20    4.50
  -2   4  -9   42.60    6.90
   2   4   9   49.00    6.70
  -2   4  -9   56.69    5.00
   3  -4   9   16.70    6.00
  -3  -4  -9   22.50    5.30
   3   4   9   19.70    5.40
  -3   4  -9   19.00    6.70
  -4  -4  -9   -3.10    4.30
   4  -4   9    7.30    6.00
  -4   4  -9    0.30    5.30
   4   4   9   -0.90    4.30
   5  -4   9   -3.30    5.10
  -5  -4  -9    4.90    4.70
   5   4   9    4.70    4.80
  -5   4  -9    7.80    7.00
  -5  -5   9    4.00    5.40
   5  -5  -9   -1.70    4.20
   4  -5  -9   14.30    4.90
  -4  -5   9   24.40    6.10
   4   5  -9   18.80    5.50
  -4   5   9   11.00    4.80
  -3  -5   9    1.80    4.40
   3  -5  -9    3.60    3.60
  -3   5   9   -0.10    3.80
   3   5  -9   -2.00    2.80
  -2  -5   9   28.30    5.20
   2  -5  -9   23.10    4.80
  -2   5   9   30.50    5.60
   2   5  -9   22.40    4.60
  -2   5   9   31.60    3.00
   2   5  -9   25.50    2.60
   1  -5  -9   53.79    6.00
  -1  -5   9   58.09    6.50
  -1   5   9   52.79    6.20
   1   5  -9   53.59    6.00
   0  -5  -9  352.96   25.80
   0  -5  -9  339.37   24.80
   0  -5   9  357.76   24.80
   0  -5   9  298.27   25.70
   0   5   9  362.16   25.90
   0   5  -9  365.56   26.00
  -1  -5  -9   15.60    3.10
   1  -5   9   11.40    3.00
  -1  -5  -9    5.40    3.50
  -1   5  -9    9.90    4.00
  -1   5  -9   15.30    3.60
   1   5   9   10.50    2.90
  -2  -5  -9   54.59    6.10
   2  -5   9   45.70    6.30
  -2   5  -9   53.39    5.20
  -2   5  -9   43.20    6.90
   2   5   9   49.30    7.00
   2   5   9   52.49    5.00
  -3  -5  -9   25.60    5.50
   3  -5   9   27.00    6.80
   3   5   9   30.60    6.10
  -3   5  -9   19.70    6.70
   4  -5   9   -8.00    4.90
  -4  -5  -9    0.80    3.70
   4   5   9   -2.20    3.70
  -4   5  -9   -3.50    5.40
  -5  -5  -9   -2.40    3.60
   5  -5   9    4.50    6.00
  -5   5  -9   -0.10    6.40
   5   5   9   -1.40    3.80
  -5  -6   9    2.60    4.20
   5  -6  -9    5.10    4.20
  -4  -6   9   -7.20    4.70
   4  -6  -9    1.60    3.80
   4   6  -9    4.60    3.90
  -4   6   9    5.40    3.90
  -3  -6   9   32.70    6.30
   3  -6  -9   16.80    4.90
  -3   6   9   29.70    5.70
   3   6  -9   18.30    4.80
   2  -6  -9    5.10    3.40
  -2  -6   9    9.50    3.80
  -2   6   9   11.10    4.00
   2   6  -9    2.20    2.80
   1  -6  -9  127.59   11.40
  -1  -6   9  139.19   11.80
  -1   6   9  133.09   11.70
   1   6  -9  137.99   11.50
   0  -6  -9   13.30    2.20
   0  -6   9   15.70    2.20
   0  -6   9   20.10    4.60
   0  -6  -9   16.50    4.10
   0   6  -9   19.20    4.40
   0   6   9   15.80    4.00
  -1  -6  -9   29.80    3.70
   1  -6   9   21.70    3.80
  -1  -6  -9   30.20    5.20
   1   6   9   24.70    4.00
  -1   6  -9   28.60    5.10
  -1   6  -9   30.80    4.40
  -2  -6  -9   19.20    5.20
   2  -6   9   16.30    4.40
  -2  -6  -9   20.60    4.20
  -2   6  -9   13.70    5.40
  -2   6  -9   12.30    3.10
   2   6   9   18.20    3.20
   3  -6   9   21.20    6.60
  -3  -6  -9   19.50    5.10
   3   6   9   16.00    5.20
  -3   6  -9   25.60    6.60
   4  -6   9   30.10    7.80
  -4  -6  -9   36.90    6.60
  -4   6  -9   25.40    8.10
   4   6   9   38.80    6.80
   5  -6   9    7.50    5.60
  -5  -6  -9   -1.40    3.30
  -5   6  -9    6.70    7.10
   5   6   9    5.30    4.50
   5  -7  -9    6.20    4.50
  -5  -7   9    1.70    5.00
   4  -7  -9   -0.90    4.30
  -4  -7   9   -1.50    4.90
   4   7  -9    1.00    3.50
  -4   7   9   -1.70    3.60
  -3  -7   9   -0.40    4.20
   3  -7  -9    1.80    3.90
  -3   7   9    0.90    3.70
   3   7  -9    0.70    3.00
  -2  -7   9   11.20    4.00
   2  -7  -9    9.10    4.00
   2   7  -9    3.30    2.90
  -2   7   9    4.10    3.60
  -1  -7   9   40.70    5.80
   1  -7  -9   29.90    4.90
  -1   7   9   34.30    5.60
   1   7  -9   31.40    5.60
   0  -7   9  170.08   13.60
   0  -7  -9  162.38   11.90
   0  -7  -9  128.69   13.00
   0  -7   9  168.28   11.80
   0   7  -9  158.48   13.50
   0   7   9  168.58   13.60
  -1  -7  -9    0.20    3.30
  -1  -7  -9    0.40    1.90
   1  -7   9    0.50    2.30
  -1   7  -9    1.60    2.60
  -1   7  -9    2.00    3.30
   1   7   9   -3.70    2.50
   2  -7   9    5.00    3.90
  -2  -7  -9   12.20    3.30
  -2  -7  -9    9.10    4.30
   2   7   9    8.50    3.10
  -2   7  -9    9.80    3.10
  -2   7  -9    4.70    4.50
   3  -7   9   78.19   10.20
  -3  -7  -9   79.89    8.50
   3   7   9   90.49    9.60
  -3   7  -9   61.99    9.70
  -4  -7  -9   -4.90    3.40
   4  -7   9   -3.00    5.50
   4   7   9   -1.10    4.30
  -4   7  -9    2.10    6.30
  -5  -7  -9    2.50    3.80
   5  -7   9    7.20    6.30
  -5   7  -9   13.60    6.50
   5   7   9   -0.60    3.80
   5  -8  -9    3.60    4.20
  -5  -8   9   -1.60    4.10
   4  -8  -9    2.80    4.70
  -4  -8   9    7.50    5.30
   4   8  -9    5.80    4.10
  -4   8   9   -0.30    4.00
   3  -8  -9    2.90    4.50
  -3  -8   9    5.90    4.30
   3   8  -9   11.40    4.30
  -3   8   9    5.20    4.70
  -2  -8   9    0.20    3.20
   2  -8  -9    0.00    3.50
  -2   8   9    5.00    3.90
   2   8  -9    4.90    3.50
   1  -8  -9    3.30    2.90
  -1  -8   9    1.10    3.70
   1   8  -9    0.20    2.60
  -1   8   9    3.40    3.40
   0  -8  -9  112.69   11.20
   0  -8   9  137.79   11.80
   0   8   9  136.99   11.90
   0   8  -9  144.29   11.70
  -1  -8  -9    6.10    4.10
   1  -8   9   14.10    3.40
  -1  -8  -9   12.10    2.60
  -1   8  -9   12.80    4.00
  -1   8  -9   14.60    4.70
   1   8   9   16.80    4.50
   2  -8   9   52.59    7.00
  -2  -8  -9   54.29    7.60
  -2  -8  -9   57.99    6.20
  -2   8  -9   55.09    8.50
   2   8   9   68.89    6.70
  -2   8  -9   61.69    6.30
  -3  -8  -9    3.40    3.40
   3  -8   9    0.40    5.50
  -3   8  -9    8.20    6.10
   3   8   9    6.00    4.10
  -4  -8  -9   14.00    4.50
   4  -8   9    0.50    6.30
  -4   8  -9    9.70    7.60
   4   8   9   10.40    5.30
  -5  -8  -9    8.50    3.60
   5  -8   9    0.10    5.80
   5   8   9   15.90    5.20
  -5   8  -9   10.20    6.00
  -5  -9   9    4.30    4.40
   5  -9  -9   -9.10    3.40
  -4  -9   9    9.50    5.10
   4  -9  -9   -2.30    3.80
  -4   9   9   12.30    4.90
   4   9  -9    0.60    3.50
   3  -9  -9   34.10    7.20
  -3  -9   9   67.19    8.40
   3   9  -9   48.50    6.80
  -3   9   9   36.40    7.50
  -2  -9   9   -0.50    3.80
   2  -9  -9    4.50    4.20
   2   9  -9    1.80    3.20
  -2   9   9    9.00    4.80
   1  -9  -9   23.00    4.90
  -1  -9   9   31.70    5.40
   1   9  -9   19.80    4.90
  -1   9   9   23.50    6.10
   0  -9   9   13.60    4.90
   0  -9  -9   19.00    4.50
   0   9  -9   14.00    4.50
   0   9   9   10.80    4.20
  -1  -9  -9   10.60    4.60
  -1  -9  -9    5.70    2.00
   1  -9   9    1.80    2.30
   1   9   9    5.50    3.80
  -1   9  -9    6.60    4.80
  -1   9  -9    6.70    3.60
  -2  -9  -9   29.40    4.50
   2  -9   9   34.40    6.00
  -2  -9  -9   36.30    6.70
  -2   9  -9   29.60    7.30
  -2   9  -9   47.70    5.40
   2   9   9   35.60    5.60
  -3  -9  -9    1.40    3.60
   3  -9   9    4.00    6.00
   3   9   9    5.90    4.10
  -3   9  -9   11.20    6.30
   4  -9   9    4.20    6.60
  -4  -9  -9    0.90    3.90
   4   9   9    7.30    4.90
  -4   9  -9    3.00    6.20
   5  -9   9    1.20    4.30
  -5  -9  -9    7.80    3.60
  -5   9  -9   -0.60    5.10
   5   9   9  -10.40    2.50
  -5 -10   9   -1.70    4.60
   5 -10  -9    5.00    5.20
   4 -10  -9    7.90    5.00
  -4 -10   9    7.20    5.20
  -4  10   9    0.30    4.50
   4  10  -9    4.40    3.60
  -3 -10   9    4.50    3.90
   3 -10  -9    4.20    4.60
   3  10  -9   -4.10    3.60
  -3  10   9    1.10    4.10
   2 -10  -9   33.30    6.30
  -2 -10   9   22.20    5.60
   2  10  -9   26.10    5.80
  -2  10   9   44.70    6.80
   1 -10  -9   -2.30    3.30
  -1 -10   9    3.40    4.20
  -1  10   9   -4.30    4.70
   1  10  -9    9.60    4.30
   0 -10  -9   -0.70    3.50
   0 -10   9   -3.70    3.00
   0  10   9   -1.60    5.00
   0  10  -9   -4.10    3.40
  -1 -10  -9    1.30    4.40
   1 -10   9    1.40    4.40
   1  10   9   -2.30    4.00
  -1  10  -9    5.10    4.00
   2 -10   9  141.49   13.00
  -2 -10  -9  140.79   13.30
  -2 -10  -9  142.19   12.10
  -2  10  -9  147.09   13.00
   2  10   9  142.49   12.90
  -2  10  -9  147.49   14.20
   3 -10   9    6.60    5.60
  -3 -10  -9    9.50    4.40
  -3  10  -9    3.50    6.10
   3  10   9   15.40    5.20
   4 -10   9   -5.70    4.40
  -4 -10  -9    2.20    4.00
   4  10   9   -0.40    4.30
  -4  10  -9   -3.30    5.90
   5 -11  -9   11.00    5.80
  -5 -11   9    2.80    5.30
   4 -11  -9    4.90    4.80
  -4 -11   9   -3.10    4.50
  -4  11   9    2.80    5.60
   4  11  -9   -5.60    3.00
   3 -11  -9   39.50    8.00
  -3 -11   9   45.20    7.20
  -3  11   9   41.10    8.20
   3  11  -9   43.70    7.00
   2 -11  -9    0.30    4.20
  -2 -11   9   -1.60    3.70
  -2  11   9    5.00    5.50
   2  11  -9    2.00    4.20
   1 -11  -9    9.00    4.20
  -1 -11   9    7.10    4.60
  -1  11   9   18.70    6.70
   1  11  -9    5.90    4.50
   0 -11   9    3.10    4.30
   0 -11  -9    1.90    4.00
   0  11  -9    5.40    3.80
   0  11   9    0.10    5.80
  -1 -11  -9   38.60    7.10
   1 -11   9   27.50    6.10
  -1  11  -9   23.30    5.50
   1  11   9   40.20    7.80
   2 -11   9   24.60    5.90
  -2 -11  -9   17.70    4.20
  -2 -11  -9    2.60    5.30
   2  11   9    9.30    6.00
  -2  11  -9    4.20    6.30
  -2  11  -9    4.20    4.40
  -3 -11  -9    2.30    3.20
   3 -11   9    8.60    5.40
  -3  11  -9   11.00    6.80
   3  11   9    5.30    4.10
   4 -11   9    0.60    6.00
  -4 -11  -9   -1.00    3.40
  -4  11  -9    3.00    6.20
   4  11   9    2.50    4.90
   4 -12  -9    3.20    6.00
  -4 -12   9    0.30    4.30
  -4  12   9   -2.00    5.30
   4  12  -9   -3.10    2.70
   3 -12  -9    1.20    5.20
  -3 -12   9    5.10    4.30
   3  12  -9   -1.10    4.10
  -3  12   9    0.70    6.20
  -2 -12   9   13.90    5.20
   2 -12  -9    9.60    5.40
   2  12  -9   18.30    5.40
  -2  12   9   19.30    6.60
  -1 -12   9   10.30    4.90
   1 -12  -9   -6.50    3.80
  -1  12   9   -1.10    6.40
   1  12  -9   -0.30    3.80
   0 -12   9   25.90    6.30
   0 -12  -9   27.30    6.00
   0  12   9   29.10    7.80
   0  12  -9   25.40    5.90
   1 -12   9   57.69    8.10
  -1 -12  -9   62.49    9.00
  -1  12  -9   54.29    7.80
   1  12   9   69.99    9.80
  -2 -12  -9   10.50    5.10
   2  12   9    4.60    5.90
  -2  12  -9    2.80    4.60
  -2  12  -9   14.80    7.20
  -3 -12  -9    1.40    3.60
   3 -12   9    7.20    5.50
  -3  12  -9   -3.80    6.70
   3  12   9   -2.80    4.40
  -4 -12  -9    0.10    3.40
   4 -12   9    0.60    5.00
   4  12   9   -1.90    4.40
  -4  12  -9   -4.20    5.20
  -4 -13   9    2.00    3.90
   4 -13  -9   -4.80    4.80
   4  13  -9    2.30    4.90
  -4  13   9   16.90    8.30
   3 -13  -9   -0.60    5.00
  -3 -13   9    2.30    3.70
   3  13  -9    5.20    4.70
  -3  13   9    3.80    7.20
   2 -13  -9   60.49    8.60
  -2 -13   9   58.09    8.30
  -2  13   9   51.59   10.30
   2  13  -9   50.99    8.00
  -1 -13   9   76.39    9.20
   1 -13  -9   67.89    9.00
  -1  13   9   86.79   11.60
   1  13  -9   67.69    9.10
   0 -13   9    9.30    4.60
   0 -13  -9    5.60    4.70
   0  13  -9   15.90    5.40
   0  13   9   16.50    7.90
  -1 -13  -9    3.50    5.60
   1 -13   9    1.70    4.10
   1  13   9   -0.20    6.40
  -1  13  -9   -1.60    4.00
  -2 -13  -9   -4.30    4.80
   2 -13   9   -3.10    5.30
  -2  13  -9   10.60    5.00
   2  13   9    1.90    6.10
  -3  13  -9    0.10    6.20
   3  13   9    2.90    4.90
  -4 -13  -9    2.90    2.80
  -4  13  -9   -1.90    5.10
   4  13   9    2.10    5.10
   4 -14  -9   -2.00    4.80
  -4 -14   9    4.00    3.80
  -4  14   9  -18.50    4.90
  -3 -14   9   -3.20    3.40
   3 -14  -9   -3.10    5.10
  -3  14   9    1.20    7.30
   3  14  -9    2.60    4.30
   2 -14  -9   -5.30    4.90
  -2 -14   9    2.60    3.90
  -2  14   9   -4.80    6.70
   2  14  -9    0.00    4.80
   1 -14  -9   14.50    5.90
  -1 -14   9   28.00    6.80
  -1  14   9   27.10    8.60
   1  14  -9   12.10    5.80
   0 -14  -9    9.90    5.40
   0 -14   9    7.90    5.00
   0  14  -9   17.00    5.50
   0  14   9    4.80    6.60
  -1 -14  -9   -1.20    5.00
   1 -14   9   -4.80    4.30
  -1  14  -9   -0.60    4.20
   1  14   9   10.40    7.60
   2 -14   9    7.10    5.10
  -2 -14  -9    8.60    5.80
   2  14   9    8.70    8.30
  -2  14  -9    7.60    4.90
  -3  14  -9    0.10    5.30
   3  14   9    2.90    4.80
   4  14   9   -1.90    3.00
   4 -15  -9   -1.90    5.20
  -4 -15   9   14.70    5.30
  -4  15   9  -12.50    6.00
  -3 -15   9   -2.00    3.60
   3 -15  -9    3.00    5.60
  -3  15   9    1.60    6.20
   3  15  -9    1.90    4.70
   2 -15  -9    5.00    5.70
  -2 -15   9   -1.60    4.10
  -2  15   9    2.90    5.70
   2  15  -9    3.90    4.70
  -1 -15   9   42.50    8.30
   1 -15  -9   35.30    7.90
   1  15  -9   27.20    6.90
  -1  15   9   30.00    9.00
   0 -15  -9   27.40    6.60
   0 -15   9   29.50    6.70
   0  15   9   22.60    8.40
   0  15  -9   17.50    5.90
  -1 -15  -9    9.80    5.90
   1 -15   9    9.80    5.50
  -1  15  -9   -3.40    4.90
   1  15   9    7.50    8.30
  -2 -15  -9    3.20    5.60
   2 -15   9   -2.00    4.60
  -2  15  -9   10.70    5.50
   3  15   9    7.80    5.00
   3 -16  -9    6.30    5.90
  -3 -16   9   -6.80    3.70
   3  16  -9    0.00    4.40
  -3  16   9  -10.90    6.20
  -2 -16   9    2.10    5.00
   2 -16  -9    5.60    5.80
   2  16  -9   -0.40    5.00
  -2  16   9    7.30    7.70
   1 -16  -9   23.40    7.40
  -1 -16   9   35.00    8.40
  -1  16   9    6.10    8.50
   1  16  -9   25.10    7.00
   0 -16   9    3.50    5.60
   0 -16  -9   10.60    5.70
   0  16   9    4.50    7.30
   0  16  -9   10.20    4.90
  -1 -16  -9    1.10    5.90
   1 -16   9   12.90    6.10
  -1  16  -9    9.00    6.10
   1  16   9    3.20    7.40
   2 -16   9    8.90    5.40
  -2 -16  -9   -4.30    5.40
  -2  16  -9   -1.60    4.70
   3  16   9    3.70    4.40
   3 -17  -9    0.00    4.90
  -3 -17   9    1.40    3.60
   3  17  -9    3.00    4.30
  -3  17   9   -9.50    5.80
  -2 -17   9   -9.70    3.80
   2 -17  -9    5.30    5.60
  -2  17   9    2.10    7.20
   2  17  -9    1.20    4.40
  -1 -17   9    7.10    4.90
   1 -17  -9   -0.30    4.80
  -1  17   9  -12.00    7.30
   1  17  -9   -3.50    4.90
   0 -17  -9    3.20    5.20
   0 -17   9    9.60    5.60
   0  17   9    7.80    8.80
   0  17  -9   -4.40    3.70
  -1 -17  -9    5.50    6.20
   1 -17   9    1.00    5.50
  -1  17  -9    5.00    5.40
   1  17   9    8.90    8.10
  -2 -17  -9   -7.40    4.10
  -2  17  -9    3.80    5.20
   2 -18  -9    0.00    5.30
  -2 -18   9   -3.90    4.90
   2  18  -9    1.30    4.60
  -2  18   9   -8.10    5.10
   1 -18  -9    3.40    5.30
  -1 -18   9   -5.70    4.50
  -1  18   9   -8.50    7.90
   1  18  -9    1.20    5.50
   0 -18   9    1.70    5.10
   0 -18  -9   -9.90    4.30
   0  18  -9    8.70    5.10
   0  18   9    4.00    8.50
  -1 -18  -9   -0.10    5.70
  -1  18  -9    8.60    5.40
   1  18   9   -6.90    6.60
  -2  18  -9   -1.10    4.60
   2 -19  -9    3.10    4.90
  -2 -19   9    4.30    4.40
   2  19  -9    3.00    5.00
   1 -19  -9    1.50    4.60
  -1 -19   9    5.00    5.30
   1  19  -9    4.60    5.00
  -1  19   9   -2.00    7.40
   0 -19  -9   -3.50    4.90
   0  19  -9   -0.30    4.40
   0  19   9   -3.60    8.90
  -1  19  -9    7.20    5.20
   1  19   9   14.80    7.70
   1 -20  -9    9.50    5.20
   0 -20  -9   12.60    6.40
   5   0 -10   -1.20    3.60
  -5   0  10   -1.30    4.90
   4   0 -10   12.30    4.20
   4   0 -10   14.50    5.40
  -4   0  10    3.50    4.60
   3   0 -10    3.00    3.60
  -3   0  10    9.90    3.60
   3   0 -10    8.40    2.80
  -2   0  10 1270.27   88.59
   2   0 -10 1230.48   88.19
   2   0 -10 1240.48   89.09
  -1   0  10    4.70    2.30
   1   0 -10    4.00    3.30
   1   0 -10    5.70    2.40
   0   0 -10    2.60    2.50
   0   0 -10    7.10    3.00
   0   0 -10    2.50    3.00
   1   0  10   -3.90    3.00
  -1   0 -10   -3.30    2.70
  -1   0 -10   -4.30    2.00
   2   0  10  189.28   16.30
  -2   0 -10  207.88   16.50
  -3   0 -10    1.40    4.00
   3   0  10    3.30    4.50
   4   0  10    5.10    5.80
  -4   0 -10   11.20    5.50
  -5   0 -10    3.70    5.80
   5   0  10   -5.00    5.40
   6  -1 -10    5.50    2.40
   5  -1 -10    5.00    4.60
  -5  -1  10    4.70    6.00
   5   1 -10    4.50    3.80
  -4  -1  10    1.30    4.20
   4  -1 -10   -1.70    3.50
   4  -1 -10   -3.60    4.10
   4   1 -10   -3.20    4.00
   4   1 -10    2.50    3.40
  -4   1  10    4.80    4.70
   3  -1 -10   62.29    7.90
  -3  -1  10   56.49    7.40
   3  -1 -10   78.69    7.10
  -3   1  10   66.39    7.20
   3   1 -10   79.39    6.70
   3   1 -10   64.39    7.70
   2  -1 -10  327.27   26.20
  -2  -1  10  341.77   25.50
   2  -1 -10  344.37   25.10
   2   1 -10  348.57   24.90
   2   1 -10  334.27   26.10
  -2   1  10  338.07   25.20
  -1  -1  10  114.29    9.70
   1  -1 -10  116.99    9.50
   1  -1 -10  122.19   10.40
   1   1 -10  119.79   10.40
  -1   1  10  116.09    9.40
   1   1 -10  118.29    9.30
   0  -1 -10  219.08   17.00
   0  -1 -10  230.88   17.40
   0  -1 -10  206.88   17.30
   0   1 -10  233.38   17.30
   0   1 -10  248.38   17.30
   0   1 -10  222.88   17.40
  -1  -1 -10  764.72   54.69
  -1  -1 -10  783.52   54.19
  -1  -1 -10  779.02   54.79
  -1   1 -10  726.53   54.79
  -1   1 -10  743.53   54.19
  -2  -1 -10   11.30    4.00
   2  -1  10    4.90    3.90
  -2   1 -10    7.10    4.00
   2   1  10    1.40    3.60
   3  -1  10   18.90    5.50
  -3  -1 -10    2.40    4.50
  -3   1 -10    3.60    5.00
   3   1  10   10.70    5.10
  -4  -1 -10    1.70    4.40
   4  -1  10   -3.60    5.10
  -4   1 -10   -4.10    5.20
   4   1  10   -9.40    4.50
   5  -1  10   -0.90    5.70
  -5  -1 -10   -1.30    4.60
   5   1  10    9.20    4.80
  -5   1 -10   -3.10    5.90
  -6  -2  10    3.10    3.70
   6  -2 -10    5.70    3.10
  -5  -2  10   13.10    6.10
   5  -2 -10   15.80    5.00
   4  -2 -10   -1.80    2.90
  -4  -2  10    3.30    4.40
   4   2 -10   -1.20    2.30
  -4   2  10    1.50    3.80
  -4   2  10   10.10    5.00
   4   2 -10   -0.80    4.40
   3  -2 -10    8.10    4.00
   3  -2 -10    8.00    3.10
  -3  -2  10    5.50    3.60
   3   2 -10    5.50    2.30
  -3   2  10    9.40    3.20
   3   2 -10    3.70    3.40
  -2  -2  10  529.55   37.30
   2  -2 -10  512.25   37.70
   2  -2 -10  487.85   36.80
   2   2 -10  505.55   36.30
  -2   2  10  514.45   36.80
   2   2 -10  489.45   37.50
   1  -2 -10   61.99    5.80
  -1  -2  10   59.99    6.20
   1  -2 -10   67.99    7.10
   1   2 -10   62.59    5.20
  -1   2  10   51.49    5.30
   1   2 -10   57.79    6.60
   0  -2 -10   20.80    4.30
   0  -2 -10   18.70    3.20
   0  -2 -10   23.90    4.20
   0   2 -10   20.70    3.60
   0   2 -10   20.50    3.90
   0   2 -10   16.30    4.00
   1  -2  10  158.68   15.90
  -1  -2 -10  214.88   16.20
  -1  -2 -10  222.48   16.60
  -1   2 -10  217.88   15.90
   1   2  10  201.68   15.60
  -1   2 -10  234.68   16.70
   2  -2  10    3.00    3.70
  -2  -2 -10    3.60    3.90
   2   2  10    4.10    3.50
  -2   2 -10    0.50    1.50
  -2   2 -10   -2.00    3.40
   3  -2  10  352.96   27.80
  -3  -2 -10  340.97   27.70
   3   2  10  344.27   27.80
  -3   2 -10  374.96   28.40
  -4  -2 -10    1.70    5.00
   4  -2  10   -2.10    5.60
   4   2  10    7.90    4.90
  -4   2 -10    1.30    5.60
  -5  -2 -10    7.70    5.20
   5  -2  10   -2.40    6.20
   5   2  10    4.50    4.80
  -5   2 -10   -3.00    4.60
   6  -3 -10   20.00    4.70
  -6  -3  10    4.00    4.40
  -5  -3  10    0.50    5.10
   5  -3 -10   -4.10    3.60
   4  -3 -10    8.10    4.50
  -4  -3  10    5.60    4.90
   4   3 -10    9.00    4.60
  -4   3  10    7.40    4.50
  -3  -3  10    9.30    4.80
   3  -3 -10    4.00    3.20
   3   3 -10    8.40    4.30
  -3   3  10    9.90    2.90
   3   3 -10    5.20    2.20
  -3   3  10   10.60    4.40
  -2  -3  10   18.00    4.10
   2  -3 -10   19.60    4.20
  -2   3  10   22.80    3.20
  -2   3  10   17.90    4.10
   2   3 -10   11.00    3.80
   2   3 -10   16.90    2.60
  -1  -3  10   16.90    3.80
   1  -3 -10   15.10    3.50
  -1   3  10   14.60    4.00
  -1   3  10   15.80    2.60
   1   3 -10   22.20    4.30
   1   3 -10   19.70    2.60
   0  -3 -10    2.50    2.80
   0  -3 -10    2.40    1.90
   0  -3  10   -0.80    1.90
   0   3 -10    0.90    3.20
   0   3  10    0.00    2.70
   0   3 -10   -1.20    2.30
  -1  -3 -10  216.68   16.20
  -1  -3 -10  214.28   15.70
   1  -3  10  180.58   15.60
  -1   3 -10  199.18   15.40
  -1   3 -10  211.18   16.30
   1   3  10  187.08   15.10
   2  -3  10   -3.50    3.20
  -2  -3 -10    0.80    3.30
  -2   3 -10   -4.20    3.30
  -2   3 -10    3.50    1.70
   2   3  10   -1.40    3.20
  -3  -3 -10    0.00    3.40
   3  -3  10   -9.10    4.40
  -3   3 -10    1.50    4.50
   3   3  10    7.60    4.70
   4  -3  10   15.00    6.50
  -4  -3 -10    4.60    4.60
  -4   3 -10   13.90    6.30
   4   3  10   12.10    5.10
   5  -3  10    5.60    5.50
  -5  -3 -10    3.90    4.30
  -5   3 -10   -8.60    5.70
   5   3  10   -3.30    4.10
   5  -4 -10   10.80    4.90
  -5  -4  10    7.60    4.50
  -4  -4  10   15.00    5.40
   4  -4 -10    7.10    3.80
  -4   4  10   10.80    4.60
   4   4 -10    9.30    5.00
  -3  -4  10   -2.30    3.90
   3  -4 -10   -0.50    3.20
   3   4 -10   -2.50    3.50
  -3   4  10   -3.20    3.10
  -2  -4  10   36.30    5.60
   2  -4 -10   41.30    5.30
   2   4 -10   39.40    5.30
  -2   4  10   39.90    6.30
   2   4 -10   41.00    3.60
  -2   4  10   38.40    4.00
   1  -4 -10    8.20    2.80
  -1  -4  10    5.30    3.40
  -1   4  10    5.70    3.30
   1   4 -10    3.50    3.00
  -1   4  10    5.90    1.60
   1   4 -10   13.60    2.00
   0  -4 -10   -0.10    2.80
   0  -4  10   -0.30    3.40
   0  -4  10    1.20    1.90
   0  -4 -10    2.50    1.70
   0   4 -10   -1.40    2.70
   0   4  10    1.90    2.90
  -1  -4 -10   62.09    6.30
  -1  -4 -10   74.29    7.30
   1  -4  10   55.89    6.30
  -1   4 -10   61.69    6.10
  -1   4 -10   67.39    7.40
   1   4  10   59.19    5.80
   2  -4  10   11.30    4.00
  -2  -4 -10   16.30    3.90
   2   4  10   22.00    5.10
  -2   4 -10   12.40    5.10
  -2   4 -10   11.10    2.50
  -3  -4 -10   37.80    6.90
   3  -4  10   36.10    7.70
  -3   4 -10   37.90    8.10
   3   4  10   43.90    6.90
   4  -4  10    4.60    6.20
  -4  -4 -10    4.00    4.40
   4   4  10    6.60    4.70
  -4   4 -10    9.70    7.20
  -5  -4 -10   -0.50    4.40
   5  -4  10   -0.10    5.70
  -5   4 -10   -3.90    6.30
   5   4  10    4.40    5.10
  -5  -5  10    3.20    5.00
   5  -5 -10    3.10    4.20
  -4  -5  10    1.50    5.00
   4  -5 -10    3.00    4.10
  -4   5  10    0.20    4.20
   4   5 -10    0.20    4.10
  -3  -5  10    3.40    4.70
   3  -5 -10    4.50    3.40
   3   5 -10    6.90    4.20
  -3   5  10    7.90    4.50
   2  -5 -10    3.10    3.10
  -2  -5  10   -1.10    3.20
  -2   5  10   -2.70    3.50
   2   5 -10    1.70    2.90
   1  -5 -10   28.20    4.50
  -1  -5  10   32.20    5.30
  -1   5  10   29.30    2.50
  -1   5  10   32.10    4.90
   1   5 -10   30.90    4.70
   0  -5  10   44.30    4.50
   0  -5 -10   51.89    4.40
   0  -5 -10   56.89    5.90
   0  -5  10   39.90    5.70
   0   5  10   48.70    5.90
   0   5 -10   50.39    5.80
  -1  -5 -10   -1.30    3.10
   1  -5  10    3.60    2.60
  -1  -5 -10    0.60    2.20
  -1   5 -10    1.90    2.50
   1   5  10    3.90    2.30
  -1   5 -10   -0.30    3.30
   2  -5  10    3.60    3.70
  -2  -5 -10    6.20    3.10
  -2   5 -10    2.70    1.90
  -2   5 -10    8.80    5.10
   3  -5  10   18.50    6.70
  -3  -5 -10    8.50    4.00
   3   5  10   13.30    5.00
  -3   5 -10   24.80    7.10
   4  -5  10   12.60    6.20
  -4  -5 -10   13.40    5.00
   4   5  10   13.10    5.60
  -4   5 -10   18.40    7.50
   5  -5  10    3.40    5.20
  -5  -5 -10   -4.20    3.00
  -5   5 -10   -9.70    5.60
   5   5  10    0.00    4.10
  -5  -6  10    6.60    4.80
   5  -6 -10    1.60    4.10
  -4  -6  10   13.50    5.80
   4  -6 -10   -2.70    4.10
   4   6 -10    1.10    3.80
  -4   6  10    6.40    4.80
  -3  -6  10    2.40    4.50
   3  -6 -10   -3.80    3.50
   3   6 -10    3.40    4.00
  -3   6  10    8.40    4.10
   2  -6 -10   29.80    5.30
  -2  -6  10   41.60    6.20
   2   6 -10   35.70    5.00
  -2   6  10   36.30    5.90
   1  -6 -10   35.40    5.20
  -1  -6  10   32.30    5.60
   1   6 -10   46.30    5.30
  -1   6  10   28.70    5.10
   0  -6 -10  114.59    8.50
   0  -6  10  109.69    8.30
   0  -6 -10  101.99    9.70
   0  -6  10  102.09    9.80
   0   6 -10  107.99    9.80
   0   6  10  117.29   10.00
   1  -6  10    3.70    2.50
  -1  -6 -10    5.10    3.60
  -1  -6 -10    1.30    1.70
   1   6  10    6.20    2.70
  -1   6 -10    7.70    3.00
  -1   6 -10   -1.10    3.50
  -2  -6 -10    4.50    4.30
   2  -6  10    9.40    4.40
  -2  -6 -10   21.00    4.30
  -2   6 -10   15.40    3.20
  -2   6 -10   18.20    5.80
  -3  -6 -10   24.90    5.20
   3  -6  10   27.00    6.90
   3   6  10   18.10    5.80
  -3   6 -10   11.10    6.00
  -4  -6 -10    3.20    4.10
   4  -6  10    8.20    6.00
   4   6  10   15.70    5.30
  -4   6 -10   18.20    7.20
   5  -6  10    7.80    6.50
  -5  -6 -10    2.90    3.20
   5   6  10    4.70    4.50
  -5   6 -10   12.70    6.50
   5  -7 -10    6.80    4.50
  -5  -7  10   -2.10    4.20
   4  -7 -10    4.60    4.80
  -4  -7  10    8.40    5.50
  -4   7  10    4.90    4.70
   4   7 -10   11.00    4.80
   3  -7 -10    4.40    4.20
  -3  -7  10    7.50    4.80
   3   7 -10    2.50    3.80
  -3   7  10    6.40    3.90
   2  -7 -10    5.40    3.80
  -2  -7  10   14.20    4.90
  -2   7  10   15.70    5.50
   2   7 -10   17.90    4.40
  -1  -7  10   -4.90    3.30
   1  -7 -10    0.80    2.80
  -1   7  10   -2.90    3.10
   1   7 -10   -4.00    2.30
   0  -7 -10   52.69    4.30
   0  -7 -10   51.19    6.00
   0  -7  10   50.79    6.60
   0  -7  10   48.30    4.50
   0   7  10   44.80    5.90
   0   7 -10   50.29    6.00
   1  -7  10    9.90    2.80
  -1  -7 -10   10.10    2.60
  -1  -7 -10    5.90    3.80
   1   7  10    9.20    3.50
  -1   7 -10    7.00    3.90
  -1   7 -10    9.80    3.40
   2  -7  10   96.39   10.20
  -2  -7 -10  103.49   10.90
  -2  -7 -10  116.29   10.00
  -2   7 -10  112.79   11.60
  -2   7 -10  120.79    9.80
  -3  -7 -10   19.50    5.00
   3  -7  10   13.50    6.10
  -3   7 -10   25.90    7.40
   3   7  10   14.10    5.40
   4  -7  10   -3.90    5.70
  -4  -7 -10    1.60    4.10
   4   7  10   -6.10    3.70
  -4   7 -10    0.80    5.70
  -5  -7 -10   -3.80    3.20
   5  -7  10    7.10    5.80
   5   7  10    6.20    4.50
  -5   7 -10    3.00    4.70
  -5  -8  10   -1.40    3.90
   5  -8 -10    3.40    4.60
  -4  -8  10    9.00    5.40
   4  -8 -10    8.10    5.00
  -4   8  10    7.20    4.90
   4   8 -10    2.10    4.00
   3  -8 -10    9.30    5.00
  -3  -8  10   16.10    5.80
  -3   8  10   11.60    5.00
   3   8 -10   16.60    4.60
   2  -8 -10    1.50    3.70
  -2  -8  10    8.00    4.50
   2   8 -10    2.40    3.30
  -2   8  10    2.80    4.10
  -1  -8  10   10.30    4.10
   1  -8 -10    9.20    3.50
  -1   8  10    6.60    4.20
   1   8 -10   14.40    3.90
   0  -8  10   14.70    4.60
   0  -8 -10    9.10    3.70
   0   8  10    9.80    4.40
   0   8 -10   13.70    4.40
  -1  -8 -10    1.70    4.00
  -1  -8 -10    4.70    1.80
   1  -8  10   10.60    2.80
  -1   8 -10    0.40    4.80
  -1   8 -10    6.20    3.30
   1   8  10    2.70    3.40
  -2  -8 -10  106.39   10.30
   2  -8  10   87.89    9.20
  -2  -8 -10   98.89    8.70
  -2   8 -10   82.49    8.60
  -2   8 -10  102.49   11.00
   3  -8  10   11.70    6.10
  -3  -8 -10   14.80    4.80
   3   8  10   17.40    5.30
  -3   8 -10    2.60    6.10
  -4  -8 -10   -3.80    3.30
   4  -8  10  -10.10    4.90
   4   8  10   -1.80    4.00
  -4   8 -10   -4.20    5.10
   5  -8  10   -3.50    5.40
  -5  -8 -10    4.70    3.70
  -5   8 -10   -8.50    4.50
   5   8  10    1.50    3.70
  -5  -9  10    0.80    4.60
   5  -9 -10    2.30    4.10
   4  -9 -10    6.90    5.00
  -4  -9  10   -7.80    4.00
  -4   9  10    4.90    4.80
   4   9 -10    4.00    4.30
   3  -9 -10    4.40    4.90
  -3  -9  10    8.40    4.80
  -3   9  10    4.70    4.30
   3   9 -10   10.20    4.10
   2  -9 -10   12.50    4.50
  -2  -9  10   11.50    4.90
  -2   9  10   12.20    4.80
   2   9 -10   13.90    4.60
   1  -9 -10    3.70    3.50
  -1  -9  10    0.70    4.10
   1   9 -10   -2.60    2.80
  -1   9  10   -0.70    4.10
   0  -9 -10   32.20    5.80
   0  -9  10   32.00    5.50
   0   9  10   38.60    6.10
   0   9 -10   31.30    5.90
  -1  -9 -10   13.30    5.00
  -1  -9 -10   12.90    2.60
   1   9  10   11.00    4.80
  -1   9 -10    8.90    3.90
  -1   9 -10   14.30    5.60
  -2  -9 -10  137.59   11.40
   2  -9  10  122.99   11.80
  -2  -9 -10  134.99   12.70
  -2   9 -10  114.29   12.60
  -2   9 -10  136.99   11.60
   3  -9  10   -2.40    5.90
  -3  -9 -10    1.60    3.90
  -3   9 -10   -0.20    6.20
   3   9  10    4.40    4.00
  -4  -9 -10   19.60    5.70
   4  -9  10   17.40    7.80
   4   9  10   21.30    6.20
  -4   9 -10    8.20    7.00
  -5  -9 -10   11.70    4.10
   5  -9  10   -3.40    4.90
  -5   9 -10    9.30    6.50
   5   9  10    5.80    4.10
  -5 -10  10    0.90    4.60
   5 -10 -10    3.70    4.70
  -4 -10  10   10.10    5.90
   4 -10 -10    0.20    4.20
   4  10 -10   15.30    5.10
  -4  10  10   -3.80    5.20
   3 -10 -10    4.70    4.30
  -3 -10  10    2.00    4.20
  -3  10  10    4.30    5.00
   3  10 -10    3.10    4.10
  -2 -10  10    0.90    3.80
   2 -10 -10   -0.20    4.20
  -2  10  10    2.30    5.00
   2  10 -10    3.80    4.10
   1 -10 -10   21.30    5.00
  -1 -10  10   20.60    5.10
  -1  10  10   18.40    6.10
   1  10 -10   15.40    4.40
   0 -10  10   -0.20    3.50
   0 -10 -10    5.60    3.70
   0  10  10   -2.10    4.80
   0  10 -10   -2.20    3.00
   1 -10  10   42.00    7.80
  -1 -10 -10   47.00    7.20
  -1  10 -10   38.70    6.30
   1  10  10   52.19    7.40
  -2 -10 -10   83.59    8.80
   2 -10  10  103.69    9.80
  -2 -10 -10  104.29   10.50
  -2  10 -10  104.39   11.50
  -2  10 -10   79.19    9.20
  -3 -10 -10   14.90    4.50
   3 -10  10    6.70    4.90
   3  10  10   10.60    4.80
  -3  10 -10   21.20    7.70
   4 -10  10    0.70    4.90
  -4 -10 -10    7.20    4.40
   4  10  10    5.90    5.20
  -4  10 -10   -5.20    6.30
   4 -11 -10    6.40    5.00
  -4 -11  10    7.50    5.60
  -4  11  10   -0.10    5.10
   4  11 -10   11.10    4.70
  -3 -11  10   -1.90    2.90
   3 -11 -10    6.30    5.30
  -3  11  10    3.80    5.50
   3  11 -10    2.60    4.40
  -2 -11  10    2.40    4.30
   2 -11 -10    6.30    5.00
   2  11 -10    1.30    3.50
  -2  11  10   -0.80    4.50
  -1 -11  10   -5.60    3.90
   1 -11 -10   -0.70    3.80
  -1  11  10    7.00    5.30
   1  11 -10    5.70    3.70
   0 -11  10    1.70    4.20
   0 -11 -10    8.60    4.40
   0  11  10    8.00    6.00
   0  11 -10   -1.40    3.40
   1 -11  10   12.30    5.30
  -1 -11 -10   18.40    5.80
   1  11  10   13.90    6.40
  -1  11 -10   10.40    4.70
  -2 -11 -10  111.59   11.90
  -2  11 -10   92.49   10.50
  -2  11 -10  127.09   12.90
   3 -11  10   -3.90    4.20
  -3 -11 -10   -0.60    3.30
   3  11  10   -3.90    4.20
  -3  11 -10   -4.80    5.90
  -4 -11 -10    3.80    4.10
   4 -11  10   -4.20    5.00
   4  11  10   10.10    5.60
  -4  11 -10    7.40    6.80
  -4 -12  10    3.10    4.00
   4 -12 -10    5.60    5.50
  -4  12  10    4.50    6.40
   4  12 -10    5.20    3.60
   3 -12 -10    4.40    5.30
  -3 -12  10    6.80    5.00
  -3  12  10    0.10    4.80
   3  12 -10   10.30    4.60
  -2 -12  10   18.80    6.10
   2 -12 -10   15.50    6.10
  -2  12  10   16.90    6.20
   2  12 -10   12.80    4.90
  -1 -12  10    3.00    4.90
   1 -12 -10    4.50    4.50
   1  12 -10    2.30    4.20
  -1  12  10    7.70    5.90
   0 -12 -10    3.40    4.40
   0 -12  10   13.40    5.50
   0  12 -10    3.80    3.90
   0  12  10   13.10    6.70
   1 -12  10   13.20    5.00
  -1 -12 -10   11.40    5.40
   1  12  10   14.60    7.10
  -1  12 -10   18.60    5.30
  -2 -12 -10   39.70    8.10
  -2  12 -10   44.00    7.00
  -2  12 -10   46.20    9.50
  -3 -12 -10    3.00    5.50
  -3  12 -10   -5.80    6.20
   3  12  10    2.20    4.60
  -4 -12 -10    5.20    3.60
   4 -12  10   -2.00    4.20
  -4  12 -10   -1.40    5.40
   4  12  10   -2.50    4.20
  -4 -13  10    1.20    3.90
   4 -13 -10    2.00    5.80
  -4  13  10   -8.70    6.30
   4  13 -10    0.50    3.40
  -3 -13  10   14.70    5.30
   3 -13 -10   13.20    6.20
   3  13 -10    5.60    4.90
  -3  13  10    2.20    6.60
   2 -13 -10    0.20    5.00
  -2 -13  10   -4.20    4.30
   2  13 -10   -5.20    3.20
  -2  13  10   -7.00    4.80
   1 -13 -10   -6.20    4.10
  -1 -13  10   10.00    5.30
   1  13 -10    7.60    4.60
  -1  13  10   -2.50    6.00
   0 -13 -10   11.60    5.60
   0 -13  10    6.80    5.30
   0  13  10   20.40    7.10
   0  13 -10    7.90    5.00
   1 -13  10   22.00    5.90
  -1 -13 -10   27.00    6.70
  -1  13 -10    7.00    4.70
   1  13  10   17.80    7.40
  -2 -13 -10    1.50    5.70
   2 -13  10    3.80    5.80
  -2  13 -10    0.40    4.20
   3  13  10   28.20    6.60
  -3  13 -10   28.00    9.00
   4  13  10   12.60    5.70
  -4  13 -10    0.40    5.40
   4 -14 -10    3.10    5.80
  -4 -14  10   -5.20    2.70
  -4  14  10   -2.20    7.40
   4  14 -10   -2.50    2.80
  -3 -14  10    1.00    3.60
   3 -14 -10    3.20    5.80
   3  14 -10   -3.30    4.00
  -3  14  10  -19.80    5.50
  -2 -14  10   -6.10    4.10
   2 -14 -10    1.10    5.00
  -2  14  10   11.50    7.50
   2  14 -10   10.20    4.50
  -1 -14  10   20.30    6.50
   1 -14 -10   15.70    6.30
  -1  14  10   17.30    8.10
   1  14 -10   15.70    5.70
   0 -14  10   32.70    7.50
   0 -14 -10   28.90    6.60
   0  14  10   19.90    8.70
   0  14 -10   25.80    6.60
   1 -14  10    1.80    4.70
  -1 -14 -10   14.30    5.80
   1  14  10   -4.60    7.00
  -1  14 -10    4.80    5.10
  -2 -14 -10    3.60    5.20
   2 -14  10   14.40    6.50
  -2  14 -10    6.60    5.10
   3  14  10    8.50    5.40
  -3  14 -10   -6.10    6.00
  -4  15  10   -9.40    4.50
   4  15 -10    4.20    4.70
  -3 -15  10   -3.30    4.30
   3 -15 -10   10.20    6.10
  -3  15  10   -1.00    5.90
   3  15 -10    5.10    4.60
   2 -15 -10   -2.90    4.80
  -2 -15  10   -4.70    4.00
  -2  15  10   -4.80    5.50
   2  15 -10   -2.90    4.40
   1 -15 -10   34.90    7.20
  -1 -15  10   28.20    7.10
   1  15 -10   26.50    6.80
  -1  15  10   21.40    8.60
   0 -15 -10   29.90    7.20
   0 -15  10   44.90    8.10
   0  15  10   33.60    9.50
   0  15 -10   49.00    7.30
  -1 -15 -10   -2.10    5.30
   1 -15  10   -0.80    5.00
  -1  15 -10    5.30    5.10
   1  15  10   -1.40    7.70
  -2 -15 -10    7.10    5.70
   2 -15  10    3.10    5.30
  -2  15 -10    1.20    4.80
   3 -15  10    3.40    5.90
   3  15  10    0.10    5.00
  -3 -16  10    7.30    5.20
   3 -16 -10   -8.00    4.60
   3  16 -10   -3.00    2.90
  -3  16  10   -8.10    6.40
   2 -16 -10    7.70    5.50
  -2 -16  10   -4.70    4.20
   2  16 -10    5.40    4.90
  -2  16  10   -2.50    6.80
  -1 -16  10    3.20    5.70
   1 -16 -10   -3.00    4.80
   1  16 -10   -3.10    3.90
  -1  16  10    4.60    8.30
   0 -16 -10    4.90    5.10
   0 -16  10   11.20    6.10
   0  16  10    6.70    7.10
   0  16 -10    8.30    4.60
   1 -16  10   -1.40    4.90
  -1 -16 -10    3.60    5.70
  -1  16 -10   -1.40    4.00
   1  16  10   -9.20    7.70
  -2 -16 -10   -2.70    5.00
   2 -16  10   -2.30    4.10
  -2  16 -10    7.00    4.50
   3  16  10   18.40    5.10
  -3 -17  10    0.40    3.80
   3 -17 -10   13.50    5.50
  -3  17  10    0.10    7.10
   3  17 -10    1.60    3.10
   2 -17 -10   -6.30    4.90
  -2 -17  10   11.90    5.00
   2  17 -10    1.90    4.60
  -2  17  10   -3.50    6.50
  -1 -17  10    0.00    4.80
   1 -17 -10    2.40    5.40
  -1  17  10   -3.40    8.80
   1  17 -10    1.20    4.70
   0 -17  10    4.90    5.40
   0 -17 -10   -8.00    4.50
   0  17 -10    1.00    4.30
   0  17  10   -6.70    7.00
  -1 -17 -10    1.30    6.10
   1 -17  10    2.80    4.90
  -1  17 -10  -10.10    4.40
   1  17  10   -5.50    8.10
  -2 -17 -10    5.30    4.80
  -2  17 -10   -1.70    4.40
   2 -18 -10    1.20    4.70
  -2 -18  10    2.50    4.40
   2  18 -10   -2.70    4.20
  -2  18  10    7.60    7.20
  -1 -18  10   -4.60    4.60
   1 -18 -10   -2.70    4.10
  -1  18  10   -0.80    8.50
   1  18 -10    1.00    5.50
   0 -18 -10    4.50    5.60
   0 -18  10   -8.70    5.10
   0  18  10    2.40    8.40
   0  18 -10   -1.00    4.30
   1 -18  10   10.50    5.70
  -1 -18 -10    0.70    5.30
   1  18  10    5.00    8.50
  -1  18 -10   -0.60    5.00
  -2 -18 -10    2.00    4.80
  -2  18 -10    9.80    4.90
  -2 -19  10   -2.00    2.90
   2 -19 -10    5.20    4.90
  -1 -19  10   -4.50    4.50
   1 -19 -10    4.50    4.50
  -1  19  10   -8.30    7.70
   1  19 -10    5.70    4.60
   0 -19  10    4.20    5.20
   0 -19 -10   -0.40    4.30
   0  19 -10   -5.10    2.80
   0  19  10    0.70    7.60
  -1 -19 -10    4.20    4.70
   1  19  10   16.90    9.30
  -1  19 -10   -1.00    4.50
   0 -20 -10    2.20    4.70
  -5   0  11    6.40    5.50
   5   0 -11    3.50    4.10
   4   0 -11   -2.00    4.40
  -4   0  11   -2.40    4.40
   4   0 -11    4.60    3.60
   3   0 -11    5.10    4.20
   3   0 -11   10.40    2.90
  -3   0  11    2.70    3.30
   2   0 -11    6.30    2.40
  -2   0  11    3.70    2.50
   2   0 -11   -3.90    3.30
   1   0 -11   22.60    4.40
  -1   0  11   12.90    3.20
   1   0 -11   11.70    2.90
   0   0 -11    0.20    2.40
   0   0 -11   -0.60    2.60
   0   0 -11    0.60    2.80
  -1   0 -11  196.58   15.90
   1   0  11  198.18   16.10
  -1   0 -11  199.88   15.20
  -2   0 -11    2.30    3.80
   2   0  11   -1.30    3.70
  -3   0 -11   24.80    6.30
   3   0  11   28.40    6.70
   4   0  11    0.20    5.50
  -4   0 -11   -2.80    3.40
  -5   0 -11    2.90    6.00
   5   0  11    4.60    6.10
  -5  -1  11    5.00    5.50
   5  -1 -11   -0.30    3.50
   4  -1 -11    3.30    4.80
   4  -1 -11    0.30    3.30
  -4  -1  11    3.90    4.90
   4   1 -11   -4.10    4.10
   4   1 -11    1.60    2.80
  -4   1  11   -4.50    3.60
   3  -1 -11    4.60    4.30
  -3  -1  11   -0.90    3.10
   3  -1 -11    5.20    2.80
   3   1 -11   -2.80    3.60
   3   1 -11    1.10    1.80
  -3   1  11    4.80    2.90
  -2  -1  11  273.67   20.20
   2  -1 -11  251.07   20.70
   2  -1 -11  259.67   19.70
  -2   1  11  257.57   19.70
   2   1 -11  271.17   19.40
   2   1 -11  243.28   20.50
   1  -1 -11   14.70    3.10
   1  -1 -11   16.20    4.40
  -1  -1  11   14.70    3.40
  -1   1  11   15.90    3.10
   1   1 -11   11.20    2.60
   1   1 -11   18.90    4.30
   0  -1 -11   72.79    6.60
   0  -1 -11   74.19    7.10
   0  -1 -11   66.69    7.10
   0   1 -11   68.79    7.10
   0   1 -11   76.29    7.10
   0   1 -11   66.79    6.70
  -1  -1 -11   -3.40    2.60
  -1  -1 -11   -1.10    1.90
   1  -1  11   -1.20    2.70
  -1  -1 -11   -3.00    2.60
  -1   1 -11   -1.50    2.90
  -1   1 -11   -0.60    2.00
   2  -1  11    6.80    4.10
  -2  -1 -11   15.20    4.30
   2   1  11   13.00    4.30
  -2   1 -11   10.50    4.50
   3  -1  11   23.90    6.50
  -3  -1 -11   34.40    6.90
  -3   1 -11   30.40    6.60
   3   1  11   38.70    7.00
  -4  -1 -11    2.10    5.20
   4  -1  11   -3.00    5.50
   4   1  11   -1.30    5.60
  -4   1 -11    4.40    5.50
  -5  -1 -11    6.90    4.30
   5  -1  11    6.20    6.10
   5   1  11    3.70    5.50
  -5   1 -11    0.00    5.60
  -6  -2  11   -0.30    3.30
   6  -2 -11    3.90    1.90
  -5  -2  11   -4.30    5.20
   5  -2 -11    6.10    4.20
   4  -2 -11    1.40    3.20
  -4  -2  11    5.00    4.80
   4   2 -11    3.10    4.60
   4   2 -11    1.10    5.00
  -4   2  11    1.30    4.30
   3  -2 -11   45.40    5.80
   3  -2 -11   44.30    6.90
  -3  -2  11   49.10    7.20
   3   2 -11   59.09    7.50
  -3   2  11   51.39    5.80
   3   2 -11   51.39    5.00
   2  -2 -11  409.36   30.40
   2  -2 -11  398.16   31.30
  -2  -2  11  437.56   30.90
  -2   2  11  394.56   30.10
   2   2 -11  431.36   29.90
   2   2 -11  403.16   31.10
   1  -2 -11   19.60    3.50
   1  -2 -11   19.60    4.50
  -1  -2  11   22.00    4.20
  -1   2  11   17.10    3.10
   1   2 -11   18.60    2.90
   1   2 -11   25.20    4.60
   0  -2 -11   72.59    7.50
   0  -2 -11   77.79    7.70
   0  -2 -11   81.19    6.90
   0   2 -11   86.69    7.20
   0   2 -11   82.89    7.50
   0   2 -11   67.29    7.50
  -1  -2 -11    6.90    3.10
  -1  -2 -11    5.30    3.60
   1  -2  11    9.90    3.20
  -1   2 -11    9.70    2.70
   1   2  11    6.40    2.40
  -1   2 -11    5.60    3.70
   2  -2  11    4.40    3.70
  -2  -2 -11    0.20    2.90
   2   2  11    8.20    4.30
  -2   2 -11    9.30    4.60
  -3  -2 -11    4.20    4.70
   3  -2  11   -2.10    4.80
  -3   2 -11   -1.10    4.00
   3   2  11    3.00    4.70
   4  -2  11   23.40    7.40
  -4  -2 -11   20.80    6.40
  -4   2 -11   27.80    7.60
   4   2  11   25.20    6.60
   5  -2  11   17.30    7.70
  -5  -2 -11    7.40    5.60
  -5   2 -11   14.90    6.40
   5   2  11   17.80    5.70
   5  -3 -11    3.00    4.00
  -5  -3  11    7.70    5.70
  -4  -3  11    2.40    4.90
   4  -3 -11    0.30    3.70
   4   3 -11    3.70    4.20
  -4   3  11    6.40    4.40
  -3  -3  11   -1.60    4.20
   3  -3 -11    1.50    3.20
  -3   3  11   -3.90    1.80
   3   3 -11    2.20    1.50
  -3   3  11    1.00    3.50
   3   3 -11   -2.00    3.80
  -2  -3  11   11.00    4.00
   2  -3 -11   14.30    3.60
  -2   3  11   15.90    2.80
   2   3 -11   10.10    3.70
   2   3 -11   13.90    2.30
  -2   3  11   12.60    4.40
   1  -3 -11    9.70    3.10
  -1  -3  11    7.90    3.50
  -1   3  11    5.90    3.10
   1   3 -11   13.00    4.10
   1   3 -11   13.40    2.20
  -1   3  11    8.10    2.20
   0  -3 -11   34.30    5.00
   0  -3 -11   24.80    3.40
   0  -3  11   27.10    3.90
   0   3 -11   24.80    4.40
   0   3  11   24.30    4.30
   0   3 -11   31.30    4.70
  -1  -3 -11    8.00    3.00
  -1  -3 -11    7.70    3.90
   1  -3  11    1.30    2.60
  -1   3 -11    8.30    4.00
  -1   3 -11    6.70    2.70
   1   3  11    4.90    2.10
   2  -3  11   29.80    5.70
  -2  -3 -11   38.90    5.80
  -2   3 -11   27.70    6.00
   2   3  11   35.20    6.50
   3  -3  11  238.98   19.90
  -3  -3 -11  250.27   19.90
   3   3  11  229.08   19.70
  -3   3 -11  206.88   19.80
  -4  -3 -11   -2.90    4.10
   4  -3  11   -5.00    5.30
   4   3  11   -0.10    4.40
  -4   3 -11    8.30    6.40
   5  -3  11    9.20    6.30
  -5  -3 -11   17.30    5.50
   5   3  11   12.70    5.90
  -5   3 -11   -0.40    5.40
   5  -4 -11   -2.20    3.70
  -5  -4  11    2.80    5.00
  -4  -4  11   25.20    6.50
   4  -4 -11   14.90    5.10
   4   4 -11   19.40    5.60
  -4   4  11   26.80    5.90
  -3  -4  11   42.00    7.00
   3  -4 -11   28.20    5.70
  -3   4  11   39.50    6.10
   3   4 -11   40.40    6.50
   2  -4 -11   38.70    5.20
  -2  -4  11   40.10    5.50
  -2   4  11   40.90    4.10
  -2   4  11   63.29    7.00
   2   4 -11   33.40    5.70
   2   4 -11   37.60    3.90
  -1  -4  11   -0.60    3.30
   1  -4 -11    2.90    2.80
  -1   4  11   -0.40    2.80
   1   4 -11    0.00    2.60
  -1   4  11   -1.20    1.20
   1   4 -11    1.20    1.70
   0  -4  11   -0.90    3.00
   0  -4 -11   -0.40    2.80
   0  -4  11    1.70    1.80
   0  -4 -11   -0.40    1.70
   0   4  11   -1.30    2.70
   0   4 -11    2.60    2.80
   1  -4  11    7.50    2.90
  -1  -4 -11   10.40    3.00
  -1  -4 -11   10.30    3.90
   1   4  11    7.10    2.50
  -1   4 -11    8.90    3.90
  -1   4 -11    2.10    2.40
  -2  -4 -11    5.70    3.70
   2  -4  11    4.70    3.90
  -2   4 -11   -2.50    3.80
   2   4  11    9.50    4.80
  -3  -4 -11  148.09   13.90
   3  -4  11  155.48   14.30
   3   4  11  159.98   14.50
  -3   4 -11  141.29   14.50
  -4  -4 -11   -8.60    3.60
   4  -4  11   -3.10    6.10
  -4   4 -11   -3.50    5.10
   4   4  11    0.20    3.90
   5  -4  11    8.20    5.80
  -5  -4 -11    8.30    3.80
   5   4  11   15.40    5.70
  -5   4 -11   -4.70    6.00
  -5  -5  11    0.10    4.60
   5  -5 -11    4.40    4.30
  -4  -5  11    3.90    5.50
   4  -5 -11   -1.30    3.80
  -4   5  11   -0.20    4.30
   4   5 -11   -4.30    3.60
  -3  -5  11    0.20    3.90
   3  -5 -11   -0.30    3.30
  -3   5  11   -3.10    3.80
   3   5 -11   -1.00    3.40
  -2  -5  11    8.70    3.70
   2  -5 -11    4.60    3.10
   2   5 -11    3.40    3.20
  -2   5  11    6.90    4.00
  -1  -5  11   59.09    7.10
   1  -5 -11   52.39    6.50
   1   5 -11   64.99    6.90
  -1   5  11   58.49    7.10
  -1   5  11   63.49    5.00
   0  -5 -11   57.09    6.20
   0  -5 -11   58.29    4.70
   0  -5  11   48.10    4.90
   0  -5  11   48.70    6.50
   0   5  11   56.09    6.00
   0   5 -11   51.59    6.00
  -1  -5 -11   17.30    4.60
  -1  -5 -11   15.60    3.30
   1  -5  11    9.30    3.00
  -1   5 -11   19.90    3.80
   1   5  11    8.30    2.70
  -1   5 -11    7.00    4.20
  -2  -5 -11    5.90    2.90
   2  -5  11   -4.60    3.20
  -2   5 -11   -1.20    4.40
  -2   5 -11   -0.40    2.10
  -3  -5 -11   12.60    3.90
   3  -5  11    7.10    6.00
  -3   5 -11    6.10    5.10
   3   5  11   14.30    5.00
  -4  -5 -11   -5.00    3.00
   4  -5  11   -4.80    5.30
   4   5  11   -3.30    4.20
  -4   5 -11   -6.80    5.60
  -5  -5 -11    0.10    3.90
   5  -5  11   -1.80    5.60
   5   5  11    7.20    4.60
  -5   5 -11    5.70    7.20
  -5  -6  11    3.30    4.90
   5  -6 -11    6.50    4.40
   4  -6 -11    3.80    4.30
  -4  -6  11   -3.30    4.90
   4   6 -11    1.20    4.40
  -4   6  11    0.20    4.80
   3  -6 -11    9.80    4.40
  -3  -6  11    8.50    4.60
   3   6 -11    6.80    4.50
  -3   6  11    0.90    4.50
   2  -6 -11    3.10    3.40
  -2  -6  11   -0.20    3.80
  -2   6  11    0.70    3.80
   2   6 -11    1.60    2.90
  -1  -6  11    3.20    3.80
   1  -6 -11   10.00    3.40
   1   6 -11    3.80    3.60
  -1   6  11    6.90    4.30
   0  -6  11   34.30    5.70
   0  -6  11   23.40    3.10
   0  -6 -11   37.00    3.30
   0  -6 -11   30.40    5.00
   0   6 -11   41.60    5.50
   0   6  11   31.60    5.20
  -1  -6 -11    6.80    4.00
  -1  -6 -11   19.30    3.50
   1  -6  11   10.30    3.10
   1   6  11    9.60    3.30
  -1   6 -11   10.90    3.40
  -1   6 -11   15.20    4.40
  -2  -6 -11  111.09   10.80
   2  -6  11   93.39   10.00
  -2  -6 -11  110.79    9.80
  -2   6 -11   87.99   10.60
  -2   6 -11  116.09    9.30
  -3  -6 -11   -1.40    3.30
   3  -6  11   -1.30    5.20
  -3   6 -11    6.10    6.10
   3   6  11    5.20    4.30
  -4  -6 -11    6.50    4.50
   4  -6  11   -2.00    5.70
   4   6  11   11.40    5.10
  -4   6 -11    7.90    5.80
  -5  -6 -11    8.70    4.20
   5  -6  11    0.60    5.60
  -5   6 -11    1.40    5.80
   5   6  11   10.10    5.10
  -5  -7  11    4.00    4.60
   5  -7 -11    3.80    4.60
   4  -7 -11   22.70    6.10
  -4  -7  11   35.30    7.30
   4   7 -11   28.70    6.00
  -4   7  11   17.60    5.50
  -3  -7  11   -3.30    4.40
   3  -7 -11    0.00    3.90
  -3   7  11    0.50    3.80
   3   7 -11   -1.00    3.60
  -2  -7  11   94.39    9.50
   2  -7 -11   71.29    8.20
  -2   7  11   98.39    9.70
   2   7 -11   68.69    8.20
  -1  -7  11   34.80    6.30
   1  -7 -11   30.20    5.00
  -1   7  11   32.70    6.20
   1   7 -11   40.40    5.80
   0  -7  11    8.70    3.80
   0  -7 -11    3.40    3.20
   0   7  11   12.20    3.80
   0   7 -11   11.60    3.60
   1  -7  11   49.40    5.50
  -1  -7 -11   59.49    5.50
  -1  -7 -11   50.09    7.10
   1   7  11   46.80    6.10
  -1   7 -11   66.39    8.00
  -1   7 -11   61.39    6.30
  -2  -7 -11    6.40    4.60
   2  -7  11    5.20    3.80
  -2  -7 -11    6.70    3.00
  -2   7 -11   -4.30    2.10
  -2   7 -11    0.50    5.00
  -3  -7 -11   25.60    5.70
   3  -7  11   17.40    6.90
  -3   7 -11   22.20    7.50
   3   7  11   21.20    5.80
  -4  -7 -11   -3.80    2.80
   4  -7  11   -1.90    6.20
   4   7  11    2.50    4.10
  -4   7 -11   -1.10    6.30
   5  -7  11   -6.60    4.70
  -5  -7 -11    1.50    3.10
   5   7  11   -1.10    3.30
  -5   7 -11    7.30    5.90
   5  -8 -11    9.70    4.80
  -5  -8  11   -0.90    4.70
   4  -8 -11    3.40    4.50
  -4  -8  11   16.20    5.90
   4   8 -11    3.20    4.50
  -4   8  11    7.40    5.00
   3  -8 -11   -2.70    3.80
  -3  -8  11    0.20    4.70
   3   8 -11    0.30    3.50
  -3   8  11   -3.80    3.80
   2  -8 -11   -2.70    3.20
  -2  -8  11    6.30    4.50
   2   8 -11    1.00    3.60
  -2   8  11    1.10    4.20
  -1  -8  11  148.79   12.00
   1  -8 -11   99.29   10.60
   1   8 -11  121.59   10.90
  -1   8  11  122.99   11.50
   0  -8  11   51.49    6.90
   0  -8 -11   42.90    6.30
   0   8  11   56.59    7.00
   0   8 -11   48.60    6.10
  -1  -8 -11   26.20    5.80
   1  -8  11   23.70    3.60
  -1  -8 -11   24.20    3.30
  -1   8 -11   26.20    4.50
   1   8  11   25.60    5.20
  -1   8 -11   30.50    6.50
  -2  -8 -11   53.39    6.20
  -2  -8 -11   49.40    7.60
   2  -8  11   47.90    6.60
  -2   8 -11   63.69    8.90
  -2   8 -11   47.50    5.90
   3  -8  11   26.10    7.40
  -3  -8 -11   10.40    4.40
  -3   8 -11    6.50    6.40
   3   8  11   11.40    5.20
   4  -8  11   10.30    7.20
  -4  -8 -11    9.40    4.60
  -4   8 -11   -0.80    6.40
   4   8  11    1.60    4.00
   5  -8  11    1.90    5.00
  -5  -8 -11    6.60    3.40
  -5   8 -11   -3.60    5.00
  -5  -9  11    1.60    5.20
   5  -9 -11    6.10    4.50
   4  -9 -11   20.60    5.90
  -4  -9  11   35.10    7.50
  -4   9  11   14.80    6.30
   4   9 -11   14.40    5.40
  -3  -9  11   39.50    7.10
   3  -9 -11   32.40    6.80
  -3   9  11   39.70    6.90
   3   9 -11   41.70    6.40
   2  -9 -11   11.30    4.40
  -2  -9  11    6.20    4.90
   2   9 -11   14.70    4.70
  -2   9  11    7.60    4.70
  -1  -9  11   89.29    9.20
   1  -9 -11   66.59    8.10
   1   9 -11   75.79    8.10
  -1   9  11   84.19    9.60
   0  -9 -11   -0.70    3.40
   0  -9  11   -5.60    2.90
   0   9 -11    0.80    3.50
   0   9  11   -4.90    4.00
  -1  -9 -11   42.90    7.30
  -1   9 -11   46.10    6.20
   1   9  11   61.69    7.20
  -2  -9 -11   86.79    9.00
   2  -9  11  101.79    9.80
  -2  -9 -11   88.79   10.40
  -2   9 -11  102.39    9.30
  -2   9 -11   94.29   11.30
   3  -9  11   -7.40    5.10
  -3  -9 -11   10.80    4.50
   3   9  11   -2.50    4.10
  -3   9 -11    7.80    5.80
  -4  -9 -11    8.00    4.80
   4  -9  11   17.10    7.90
  -4   9 -11   23.40    7.70
   4   9  11   16.70    5.80
   5 -10 -11   -9.10    3.10
  -5 -10  11    0.40    4.50
   4 -10 -11    7.30    4.70
  -4 -10  11    6.90    5.20
  -4  10  11   -5.30    5.30
   4  10 -11   -3.00    3.90
   3 -10 -11    1.70    4.60
  -3 -10  11    5.80    4.60
  -3  10  11    0.90    5.10
   3  10 -11    9.10    4.10
  -2 -10  11   -3.70    3.90
   2 -10 -11   -2.20    3.60
  -2  10  11   -2.70    4.80
   2  10 -11    1.10    3.50
   1 -10 -11    6.70    4.20
  -1 -10  11   11.20    4.60
   1  10 -11   10.90    4.00
  -1  10  11    9.20    5.80
   0 -10  11    9.50    4.60
   0 -10 -11   15.50    4.90
   0  10 -11   15.10    4.60
   0  10  11   12.90    5.70
   1 -10  11   36.10    6.30
  -1 -10 -11   46.90    7.30
  -1  10 -11   40.70    6.30
   1  10  11   47.90    8.20
  -2 -10 -11   -1.50    4.40
  -2 -10 -11    2.40    3.00
  -2  10 -11    1.60    3.40
  -2  10 -11    0.20    4.90
   3 -10  11   13.40    7.00
  -3 -10 -11    1.00    3.20
  -3  10 -11    3.60    6.70
   3  10  11   -1.60    3.60
  -4 -10 -11    6.90    4.30
   4 -10  11    5.00    6.80
   4  10  11   -1.80    4.50
  -4  10 -11  -11.30    5.10
  -4 -11  11   -0.30    4.90
   4 -11 -11   -4.90    3.50
   4  11 -11    4.30    3.90
  -4  11  11    3.50    5.70
  -3 -11  11   15.80    5.50
   3 -11 -11   12.90    5.70
   3  11 -11   17.10    5.10
  -3  11  11   23.00    7.30
   2 -11 -11    8.60    5.00
  -2 -11  11   -5.10    4.00
   2  11 -11    3.40    4.20
  -2  11  11    0.40    4.60
  -1 -11  11    7.40    5.00
   1 -11 -11   -1.20    3.80
  -1  11  11    7.00    5.40
   1  11 -11    0.50    3.70
   0 -11  11    1.30    4.10
   0 -11 -11    4.90    4.40
   0  11 -11    0.60    3.60
   0  11  11   -4.80    5.00
   1 -11  11    1.80    4.70
  -1 -11 -11    9.40    5.20
   1  11  11   13.30    6.50
  -1  11 -11    7.80    4.20
  -2 -11 -11    2.70    5.00
  -2  11 -11   10.10    6.70
  -2  11 -11    3.50    3.90
  -3 -11 -11    1.70    3.40
  -3  11 -11   11.00    7.10
   3  11  11    9.70    5.00
  -4 -11 -11    2.90    3.80
   4 -11  11   -0.10    3.60
  -4  11 -11   14.60    7.00
   4  11  11   -1.30    4.60
  -4 -12  11    4.50    4.90
   4 -12 -11   -5.50    3.70
   4  12 -11   -3.90    3.00
  -4  12  11   -3.00    4.90
   3 -12 -11   35.70    8.00
  -3 -12  11   53.49    8.00
   3  12 -11   42.50    6.80
  -3  12  11   49.60    8.70
   2 -12 -11   17.80    6.10
  -2 -12  11   13.60    5.60
  -2  12  11    7.90    6.30
   2  12 -11   17.70    5.70
   1 -12 -11    0.80    4.10
  -1 -12  11    6.30    5.20
   1  12 -11   -0.10    2.90
  -1  12  11    8.10    6.90
   0 -12 -11   14.70    5.10
   0 -12  11   13.10    5.90
   0  12  11   12.70    7.60
   0  12 -11   12.70    4.80
   1 -12  11    0.30    4.60
  -1 -12 -11   17.40    6.00
  -1  12 -11    5.20    3.70
   1  12  11   23.30    6.80
  -2 -12 -11   -4.40    5.10
  -2  12 -11   -6.40    6.20
  -2  12 -11  -10.70    2.80
  -3  12 -11   13.10    6.80
   3  12  11    1.20    5.40
  -4 -12 -11    1.60    3.40
  -4  12 -11   -1.10    5.30
   4  12  11   -1.10    4.00
  -4 -13  11    9.60    4.90
   4 -13 -11    7.20    6.00
  -4  13  11   -7.60    6.30
   4  13 -11    3.30    3.30
  -3 -13  11   -1.70    4.00
   3 -13 -11    1.50    5.30
  -3  13  11  -11.00    5.80
   3  13 -11    3.30    3.90
  -2 -13  11    5.90    4.50
   2 -13 -11   -6.60    4.30
  -2  13  11    4.40    5.80
   2  13 -11    6.30    4.70
   1 -13 -11   54.99    8.10
  -1 -13  11   63.29    8.80
  -1  13  11   62.89    9.90
   1  13 -11   52.89    7.50
   0 -13  11   57.99    8.60
   0 -13 -11   45.70    7.90
   0  13  11   51.29   10.20
   0  13 -11   38.20    7.40
  -1 -13 -11    3.00    5.30
   1 -13  11    9.80    5.40
   1  13  11    7.00    7.20
  -1  13 -11    5.70    4.50
  -2 -13 -11   -1.30    5.10
   2 -13  11    4.80    6.00
  -2  13 -11    2.40    4.20
   3  13  11   -0.70    5.10
  -3  13 -11  -11.50    5.30
   4  13  11   -4.10    3.10
  -4  13 -11   -4.60    4.80
   4 -14 -11    0.80    5.40
  -4 -14  11   -8.50    2.60
   4  14 -11    1.30    3.30
  -4  14  11   -5.90    6.70
  -3 -14  11    9.90    5.40
   3 -14 -11   24.40    7.00
   3  14 -11    6.30    4.80
  -3  14  11   -8.00    6.40
   2 -14 -11    1.40    4.70
  -2 -14  11    5.10    5.00
  -2  14  11    6.70    7.10
   2  14 -11    1.30    3.90
  -1 -14  11   42.10    8.20
   1 -14 -11   16.50    6.80
  -1  14  11   39.30    9.50
   1  14 -11   21.30    6.00
   0 -14 -11   -2.70    4.40
   0 -14  11    0.40    4.90
   0  14 -11   -1.70    3.60
   0  14  11   -6.30    6.70
   1 -14  11   -7.30    4.50
  -1 -14 -11    0.90    5.80
  -1  14 -11   -1.20    4.20
   1  14  11    3.60    7.50
   2 -14  11    1.60    5.40
  -2 -14 -11    7.50    6.20
  -2  14 -11    2.80    4.20
  -3  14 -11    0.60    6.60
   3  14  11    5.30    5.50
   3 -15 -11   10.70    5.80
  -3 -15  11   15.50    5.60
   3  15 -11   14.90    5.20
  -3  15  11   10.20    7.60
   2 -15 -11   10.70    5.60
  -2 -15  11    1.30    3.80
   2  15 -11   11.40    5.70
  -2  15  11    8.50    6.80
   1 -15 -11    6.50    5.40
  -1 -15  11    5.80    5.20
   1  15 -11    0.80    4.00
  -1  15  11   -0.80    6.10
   0 -15 -11    9.10    5.40
   0 -15  11    6.00    6.00
   0  15 -11    9.40    5.10
   0  15  11    0.70    6.90
   1 -15  11   10.50    5.80
  -1 -15 -11   -2.10    5.00
  -1  15 -11    4.00    4.90
   1  15  11   -6.20    7.50
   2 -15  11   -3.00    4.50
  -2 -15 -11    8.20    6.30
  -2  15 -11    0.40    4.70
   3 -15  11   12.20    7.10
   3  15  11    4.50    5.10
   3 -16 -11    5.90    6.10
  -3 -16  11   -1.20    4.10
   3  16 -11    0.20    3.90
  -3  16  11    2.00    6.90
  -2 -16  11    8.20    5.40
   2 -16 -11   13.90    6.10
   2  16 -11    1.50    5.10
  -2  16  11    8.60    7.00
  -1 -16  11    6.50    6.00
   1 -16 -11    2.10    5.20
  -1  16  11    5.60    8.10
   1  16 -11   -4.30    3.70
   0 -16 -11   15.20    6.10
   0 -16  11   15.50    6.60
   0  16 -11   23.70    6.10
   0  16  11    0.40    7.10
   1 -16  11   -2.30    4.90
  -1 -16 -11    8.40    5.80
   1  16  11   -1.00    6.70
  -1  16 -11    8.90    5.30
   2 -16  11    1.70    5.50
  -2 -16 -11    4.10    5.30
  -2  16 -11   -1.10    4.10
   3  16  11    4.10    3.60
  -3 -17  11   -4.60    2.30
   3 -17 -11    5.50    7.40
  -3  17  11  -11.50    4.00
   3  17 -11    3.00    4.10
  -2 -17  11    4.70    5.10
   2 -17 -11   15.80    6.80
   2  17 -11    4.10    4.50
  -2  17  11    6.40    8.00
   1 -17 -11    8.90    6.10
  -1 -17  11    7.00    6.00
  -1  17  11  -13.10    6.50
   1  17 -11    2.40    3.80
   0 -17  11   -1.00    4.90
   0 -17 -11   11.20    5.70
   0  17  11   -4.90    7.00
   0  17 -11    8.60    5.60
   1 -17  11   -7.10    4.80
  -1 -17 -11    0.20    5.40
   1  17  11    8.60    8.60
  -1  17 -11    3.70    5.30
  -2 -17 -11   -4.00    4.50
   2 -17  11  -12.40    4.40
  -2  17 -11    4.10    5.90
   2 -18 -11   -5.40    4.50
  -2 -18  11    5.10    5.10
   2  18 -11   -1.50    4.50
  -2  18  11   -1.30    7.20
  -1 -18  11    3.70    5.00
   1 -18 -11   11.90    6.00
  -1  18  11  -13.60    6.00
   1  18 -11   -4.60    3.30
   0 -18  11    1.40    5.50
   0 -18 -11    6.50    5.30
   0  18 -11    0.80    3.90
   0  18  11   -5.00    7.00
   1 -18  11   -3.00    4.70
  -1 -18 -11    3.40    5.70
  -1  18 -11   -0.90    4.70
   1  18  11   15.00    9.10
  -2 -18 -11    5.90    4.60
  -1 -19  11   -0.60    5.00
   1 -19 -11   -7.70    4.00
   1  19 -11    0.60    3.60
  -1  19  11    1.40    8.80
   0 -19 -11    6.60    5.50
   0 -19  11   10.00    6.30
   0  19 -11   -0.80    4.00
   0  19  11    1.70    8.50
  -1 -19 -11   -1.50    4.60
  -1  19 -11    4.60    4.40
   1  19  11    1.30    7.10
   4   0 -12    0.40    2.90
  -4   0  12    3.40    5.00
   4   0 -12    0.60    4.30
   3   0 -12    1.90    2.20
  -3   0  12   -4.60    2.80
   3   0 -12   -3.30    3.40
  -2   0  12   36.00    4.70
   2   0 -12   30.70    5.30
   2   0 -12   38.10    4.30
   1   0 -12    0.20    2.00
   1   0 -12    1.40    3.00
  -1   0  12    6.50    2.70
   0   0 -12  610.04   47.20
   0   0 -12  713.93   47.60
   0   0 -12  654.23   47.70
  -1   0 -12    0.20    2.10
  -1   0 -12    1.70    3.00
   1   0  12   -0.60    3.20
  -2   0 -12   -1.70    3.70
   2   0  12    2.90    4.20
   3   0  12   -0.90    4.90
  -3   0 -12   -0.30    4.40
  -4   0 -12    1.20    4.30
   4   0  12   -3.90    5.20
  -5   0 -12   -8.50    2.60
   5   0  12   -1.30    5.20
   5  -1 -12   -3.30    3.00
  -5  -1  12   -0.40    5.10
   4  -1 -12    7.10    5.50
   4  -1 -12    1.90    3.40
  -4  -1  12    3.00    4.80
  -4   1  12    6.00    4.40
   4   1 -12    3.00    2.80
   4   1 -12   -1.30    4.70
   3  -1 -12    8.10    2.90
   3  -1 -12   11.70    5.20
  -3  -1  12    7.30    4.10
   3   1 -12   23.30    5.50
  -3   1  12   10.30    3.80
   3   1 -12   15.20    3.00
  -2  -1  12   26.20    4.60
   2  -1 -12   19.50    4.90
   2  -1 -12   21.90    3.70
  -2   1  12   18.00    3.80
   2   1 -12   23.00    3.20
   2   1 -12   26.50    5.20
   1  -1 -12   21.20    3.70
  -1  -1  12   20.70    3.90
   1  -1 -12   31.00    5.50
   1   1 -12   23.50    3.40
   1   1 -12   35.50    5.70
  -1   1  12   22.50    3.70
   0  -1 -12   17.80    3.30
   0  -1 -12    7.00    3.80
   0  -1 -12   16.30    4.00
   0   1 -12    7.20    3.40
   0   1 -12    9.70    3.60
   0   1 -12   13.50    3.40
  -1  -1 -12   61.49    6.80
  -1  -1 -12   67.79    6.20
   1  -1  12   57.89    6.90
  -1  -1 -12   55.59    7.10
  -1   1 -12   60.49    6.90
  -1   1 -12   83.29    6.60
  -2  -1 -12   48.50    6.80
   2  -1  12   48.00    6.80
  -2   1 -12   40.30    6.60
   2   1  12   46.30    7.00
   3  -1  12    7.50    5.70
  -3  -1 -12    3.90    4.70
  -3   1 -12   -5.70    3.50
   3   1  12    5.90    5.60
   4  -1  12   -3.00    5.70
  -4  -1 -12   -0.40    3.80
  -4   1 -12   -6.10    3.90
   4   1  12    2.30    5.70
  -5  -1 -12    5.80    5.50
   5  -1  12  -10.30    5.50
  -5   1 -12    0.90    4.60
   5   1  12   -3.30    5.20
   5  -2 -12   16.90    5.20
  -5  -2  12   16.70    6.00
  -4  -2  12   18.10    5.70
   4  -2 -12   23.90    5.30
   4   2 -12    7.70    5.30
  -4   2  12   18.30    5.60
   3  -2 -12   10.60    5.40
  -3  -2  12    9.30    5.40
   3  -2 -12    9.70    3.60
  -3   2  12   10.60    3.40
   3   2 -12   11.10    2.70
   3   2 -12    9.20    4.40
   2  -2 -12   61.89    5.90
  -2  -2  12   53.59    6.30
   2  -2 -12   47.70    6.70
   2   2 -12   46.30    6.70
  -2   2  12   47.40    5.30
   2   2 -12   58.79    5.00
   1  -2 -12   -4.20    2.70
   1  -2 -12    2.00    2.30
  -1  -2  12    4.00    2.90
   1   2 -12    5.00    3.40
  -1   2  12    0.30    2.00
   1   2 -12   -1.50    1.50
   0  -2 -12   29.80    4.00
   0  -2 -12   31.30    4.70
   0  -2 -12   32.00    4.80
   0   2 -12   31.70    4.90
   0   2 -12   37.10    4.60
   0   2 -12   34.10    5.20
  -1  -2 -12   42.10    5.60
  -1  -2 -12   54.09    6.30
   1  -2  12   40.00    5.70
  -1   2 -12   55.49    5.40
   1   2  12   43.80    4.70
  -1   2 -12   51.09    6.50
   2  -2  12   35.90    6.10
  -2  -2 -12   42.20    6.10
  -2   2 -12   33.10    6.30
   2   2  12   41.50    7.00
  -3  -2 -12   46.80    7.40
   3  -2  12   53.19    8.20
   3   2  12   47.50    8.10
  -3   2 -12   32.00    7.30
   4  -2  12    7.40    6.30
  -4  -2 -12   14.40    5.80
  -4   2 -12   22.40    7.20
   4   2  12   11.80    6.30
  -5  -2 -12    8.00    4.70
   5  -2  12   -1.70    5.60
   5   2  12   -3.10    4.70
  -5   2 -12   -0.30    5.40
  -5  -3  12    7.10    5.40
   5  -3 -12    3.50    3.80
   4  -3 -12    3.50    4.10
  -4  -3  12    2.90    4.90
  -4   3  12    9.90    5.00
   4   3 -12    6.40    4.50
   3  -3 -12   12.50    4.20
  -3  -3  12   26.90    5.70
  -3   3  12   26.00    6.10
   3   3 -12   20.30    5.60
  -2  -3  12   -3.90    2.80
   2  -3 -12    2.70    2.80
  -2   3  12    2.40    1.60
   2   3 -12    6.50    3.30
   2   3 -12   -0.30    1.40
   1  -3 -12   41.50    5.10
  -1  -3  12   50.39    6.10
   1   3 -12   47.40    6.20
  -1   3  12   42.50    4.40
   0  -3 -12   20.80    3.00
   0  -3  12   22.50    3.70
   0  -3 -12   26.50    4.30
   0  -3  12   11.40    3.90
   0   3 -12   26.90    4.80
   0   3  12   15.60    3.80
   1  -3  12   30.50    5.00
  -1  -3 -12   44.50    6.00
  -1  -3 -12   37.00    5.00
  -1   3 -12   45.50    4.90
  -1   3 -12   45.90    6.30
   1   3  12   44.40    4.60
  -2  -3 -12   84.59    8.40
   2  -3  12   67.49    8.30
  -2   3 -12   58.69    8.20
   2   3  12   85.49    9.00
   3  -3  12    1.10    5.70
  -3  -3 -12   -4.00    3.70
   3   3  12   -0.30    4.70
  -3   3 -12   -1.70    4.60
  -4  -3 -12    6.40    4.80
   4  -3  12   -3.90    6.20
   4   3  12   -6.00    4.20
  -4   3 -12   -0.50    5.70
  -5  -3 -12    8.40    4.70
   5  -3  12    2.10    5.50
  -5   3 -12    9.40    7.20
   5   3  12    5.10    4.60
   5  -4 -12   -1.70    3.40
  -5  -4  12   -2.30    4.70
   4  -4 -12   -1.40    4.00
  -4  -4  12    3.80    5.20
   4   4 -12   -4.20    4.20
  -4   4  12   -2.40    4.10
  -3  -4  12    7.50    4.40
   3  -4 -12   10.10    4.00
   3   4 -12    7.80    4.10
  -3   4  12    6.30    4.00
  -2  -4  12    1.70    3.50
   2  -4 -12    4.00    2.60
   2   4 -12    1.10    3.20
  -2   4  12    0.80    3.50
   1  -4 -12  101.49    9.70
  -1  -4  12  111.99   10.20
  -1   4  12  103.29    8.50
   1   4 -12  130.99    8.70
  -1   4  12   97.79   10.00
   1   4 -12  104.09   10.20
   0  -4  12   23.20    3.60
   0  -4 -12   27.10    3.20
   0  -4 -12   28.60    4.80
   0  -4  12   27.40    5.40
   0   4  12   29.50    4.70
   0   4 -12   29.80    4.70
  -1  -4 -12    1.60    3.40
   1  -4  12    5.50    2.80
  -1  -4 -12    3.50    2.50
   1   4  12    6.40    2.60
  -1   4 -12    2.20    2.50
  -1   4 -12    3.60    3.60
   2  -4  12  187.78   17.10
  -2  -4 -12  215.58   17.20
  -2   4 -12  218.18   17.90
   2   4  12  217.58   18.00
  -3  -4 -12   33.80    6.80
   3  -4  12   23.40    7.10
  -3   4 -12   37.40    8.10
   3   4  12   28.90    7.30
  -4  -4 -12    4.80    4.70
   4  -4  12    0.10    6.40
  -4   4 -12   -5.70    5.80
   4   4  12    2.80    4.50
   5  -4  12    7.90    5.90
  -5  -4 -12    4.60    4.30
   5   4  12    0.10    4.10
  -5   4 -12   -3.50    5.00
   5  -5 -12   -5.80    4.30
  -5  -5  12   -4.20    5.10
  -4  -5  12   26.10    6.70
   4  -5 -12   11.90    5.10
   4   5 -12   23.50    6.10
  -4   5  12    9.50    5.30
   3  -5 -12    7.60    3.70
  -3  -5  12    7.10    5.00
   3   5 -12    7.50    4.30
  -3   5  12   -7.50    3.50
  -2  -5  12   57.69    7.20
   2  -5 -12   44.50    6.00
  -2   5  12   45.00    6.70
   2   5 -12   48.30    6.80
   1  -5 -12   57.99    6.70
  -1  -5  12   65.89    7.60
  -1   5  12   61.89    7.70
   1   5 -12   70.89    7.10
   0  -5  12   -0.70    1.50
   0  -5 -12   -2.30    1.30
   0  -5 -12   -3.90    2.60
   0  -5  12    2.20    3.00
   0   5 -12    2.30    2.80
   0   5  12    0.80    3.20
   1  -5  12    7.10    3.10
  -1  -5 -12   11.90    4.50
  -1  -5 -12   14.20    3.20
  -1   5 -12   13.80    3.40
   1   5  12   10.30    3.00
  -1   5 -12    5.30    3.70
  -2  -5 -12  140.39   11.70
   2  -5  12  115.69   11.80
  -2   5 -12  126.69   12.70
   3  -5  12    1.80    5.70
  -3  -5 -12   -1.30    3.50
   3   5  12    3.40    4.30
  -3   5 -12   -0.50    5.50
  -4  -5 -12   12.90    4.90
   4  -5  12   16.00    6.50
   4   5  12   14.10    5.40
  -4   5 -12    6.40    6.70
   5  -5  12   -2.90    4.40
  -5  -5 -12   -1.90    3.30
  -5   5 -12   -8.50    5.20
   5   5  12    4.80    4.00
   5  -6 -12    0.00    4.70
  -5  -6  12    6.10    5.70
   4  -6 -12   -2.10    4.50
  -4  -6  12    1.30    5.10
  -4   6  12    4.00    4.90
   4   6 -12   -3.60    4.30
  -3  -6  12    9.20    5.20
   3  -6 -12    6.80    3.80
   3   6 -12    6.10    4.40
  -3   6  12   -2.70    3.50
   2  -6 -12   29.00    5.60
  -2  -6  12   35.00    6.50
   2   6 -12   42.90    5.60
  -2   6  12   41.40    6.20
  -1  -6  12  102.49    9.50
   1  -6 -12   85.89    8.50
   1   6 -12   87.69    8.60
  -1   6  12   84.69    9.00
   0  -6 -12  100.79    7.70
   0  -6  12   87.49    9.40
   0  -6 -12   98.69    9.10
   0   6 -12   94.29    9.00
   0   6  12   96.29    9.40
   1  -6  12    1.40    2.20
  -1  -6 -12    4.70    2.20
  -1  -6 -12    6.50    3.80
   1   6  12    6.50    2.90
  -1   6 -12    3.70    3.00
  -1   6 -12    7.50    4.40
  -2  -6 -12  261.77   22.00
   2  -6  12  251.17   21.30
  -2  -6 -12  293.87   21.50
  -2   6 -12  274.57   22.30
  -3  -6 -12   15.10    4.60
   3  -6  12   14.80    7.00
  -3   6 -12    7.30    6.00
   3   6  12   23.70    6.00
   4  -6  12    9.60    6.20
  -4  -6 -12   12.20    4.90
  -4   6 -12    8.70    6.50
   4   6  12   13.60    5.50
   5  -6  12   -5.90    4.70
  -5  -6 -12   -1.10    2.80
  -5   6 -12   -3.20    4.80
   5   6  12   -1.30    4.90
   5  -7 -12    0.00    4.20
  -5  -7  12    8.50    5.90
  -4  -7  12    0.50    5.20
   4  -7 -12    9.20    4.80
   4   7 -12    2.40    4.10
  -4   7  12   -6.70    3.30
  -3  -7  12   -3.80    4.40
   3  -7 -12    0.40    3.60
  -3   7  12   12.40    5.60
   3   7 -12    1.00    3.40
   2  -7 -12    8.00    3.90
  -2  -7  12   -2.50    4.00
   2   7 -12   -0.10    3.50
  -2   7  12    0.40    4.00
   1  -7 -12    2.10    2.80
  -1  -7  12   -7.80    3.90
   1   7 -12    0.00    2.90
  -1   7  12   -1.90    3.80
   0  -7 -12   18.70    4.50
   0  -7  12   27.60    5.70
   0   7  12   18.50    4.50
   0   7 -12   24.90    4.90
  -1  -7 -12   35.30    3.90
   1  -7  12   20.00    4.10
  -1  -7 -12   30.90    6.10
  -1   7 -12   34.00    4.50
  -1   7 -12   24.70    6.30
   1   7  12   24.30    4.90
  -2  -7 -12   27.60    6.00
  -2  -7 -12   14.30    4.30
   2  -7  12   16.90    4.80
  -2   7 -12   16.10    5.80
   3  -7  12   18.00    6.30
  -3  -7 -12   18.50    5.10
   3   7  12   19.70    5.90
  -3   7 -12   24.90    7.20
  -4  -7 -12    4.20    3.80
   4  -7  12   -6.30    5.80
  -4   7 -12   -4.10    5.70
   4   7  12   -0.80    4.30
   5  -7  12   10.30    6.00
  -5  -7 -12   16.30    6.00
  -5  -8  12   -4.70    4.20
   5  -8 -12   -1.10    3.80
  -4  -8  12   -0.40    4.00
   4  -8 -12    2.40    4.70
  -4   8  12    3.30    5.00
   4   8 -12    2.70    4.40
  -3  -8  12    4.20    5.10
   3  -8 -12   -4.20    3.80
   3   8 -12   -2.90    3.00
  -3   8  12   -5.90    3.40
  -2  -8  12   23.30    5.60
   2  -8 -12   14.80    4.50
  -2   8  12   17.70    5.30
   2   8 -12   24.90    5.40
   1  -8 -12   16.80    4.40
  -1  -8  12   35.00    6.20
   1   8 -12   19.50    4.80
  -1   8  12   20.00    5.40
   0  -8 -12   -0.20    3.30
   0  -8  12    6.30    3.90
   0   8  12    1.90    3.70
   0   8 -12    1.60    3.00
  -1  -8 -12   -0.60    3.90
  -1  -8 -12    0.00    1.90
   1   8  12    5.80    3.90
  -1   8 -12   10.40    5.50
  -1   8 -12    2.00    2.70
  -2  -8 -12   -2.50    3.00
   2  -8  12   -2.00    4.10
  -2  -8 -12    0.60    4.70
  -2   8 -12    1.60    5.10
   3  -8  12    2.00    6.20
  -3  -8 -12    6.40    4.30
  -3   8 -12   12.90    7.00
   3   8  12   13.00    5.10
  -4  -8 -12   19.20    5.80
   4  -8  12    3.00    6.20
  -4   8 -12   13.30    6.90
   4   8  12   10.40    5.10
  -5  -9  12    2.50    4.10
   5  -9 -12    7.40    3.50
  -4  -9  12   -0.30    5.40
   4  -9 -12   -4.20    4.10
   4   9 -12    1.70    4.40
  -4   9  12    3.60    5.40
  -3  -9  12    6.50    5.60
   3  -9 -12    8.70    4.70
  -3   9  12    2.70    5.10
   3   9 -12    8.10    4.20
  -2  -9  12   -4.80    4.10
   2  -9 -12   -2.50    3.50
   2   9 -12    0.00    3.40
  -2   9  12    2.90    4.10
  -1  -9  12   30.40    6.50
   1  -9 -12   23.60    5.10
   1   9 -12   23.70    5.00
  -1   9  12   31.30    6.90
   0  -9  12   -0.80    4.10
   0  -9 -12    4.60    3.60
   0   9  12    4.90    5.10
   0   9 -12    1.70    3.10
   1  -9  12  129.59   12.80
  -1  -9 -12  129.09   12.80
  -1   9 -12  128.29   12.10
   1   9  12  156.68   13.10
  -2  -9 -12    5.50    3.50
  -2  -9 -12   -7.10    4.30
   2  -9  12   -0.70    5.80
  -2   9 -12   -0.80    5.70
  -3  -9 -12    1.30    3.20
   3  -9  12    3.10    5.70
  -3   9 -12    0.80    6.10
   3   9  12    3.80    4.30
  -4  -9 -12   -2.60    3.60
   4  -9  12   -6.30    5.90
   4   9  12   -2.20    3.90
  -4   9 -12   14.00    6.90
  -5 -10  12   -7.10    4.10
   5 -10 -12    6.90    4.20
   4 -10 -12   14.90    5.50
  -4 -10  12   11.00    6.10
   4  10 -12   13.90    5.10
  -4  10  12    9.70    6.10
  -3 -10  12   -1.00    4.90
   3 -10 -12   -0.50    3.80
   3  10 -12    2.40    4.20
  -3  10  12   -1.20    5.40
  -2 -10  12   -1.80    4.10
   2 -10 -12    3.00    4.00
  -2  10  12   -0.80    4.30
   2  10 -12    8.30    4.50
   1 -10 -12   -2.90    3.40
  -1 -10  12    0.90    4.00
   1  10 -12   -3.00    2.60
  -1  10  12   -2.60    4.90
   0 -10  12    1.60    3.50
   0 -10 -12   -3.20    3.50
   0  10  12    5.00    5.60
   0  10 -12    5.20    3.80
   1 -10  12  135.39   12.90
  -1 -10 -12  117.29   12.60
  -1  10 -12  123.79   12.10
   1  10  12  146.69   13.50
  -2 -10 -12   43.70    7.70
  -2  10 -12   32.50    8.20
  -3 -10 -12   -0.40    3.40
   3 -10  12  -12.90    5.50
  -3  10 -12    0.40    6.20
   3  10  12   11.40    5.60
  -4 -10 -12   -1.30    3.70
   4 -10  12    1.80    6.10
   4  10  12    0.80    4.00
  -4  10 -12    5.50    7.00
  -4 -11  12    1.60    5.40
   4 -11 -12    5.90    4.50
  -4  11  12    0.10    5.20
   4  11 -12    5.90    4.60
  -3 -11  12    5.20    5.40
   3 -11 -12   12.10    4.70
   3  11 -12    3.10    4.20
  -3  11  12    6.00    6.20
  -2 -11  12    3.10    4.80
   2 -11 -12   -3.90    4.40
  -2  11  12   -9.50    4.10
   2  11 -12   -0.40    3.80
  -1 -11  12   10.30    4.50
   1 -11 -12    3.80    4.10
   1  11 -12   -0.90    3.00
  -1  11  12    2.30    5.40
   0 -11  12    2.10    4.30
   0 -11 -12   -0.40    4.00
   0  11  12   -1.70    5.70
   0  11 -12   -1.10    3.60
   1 -11  12   73.59    9.40
  -1 -11 -12   83.99   10.00
   1  11  12  107.29   11.30
  -1  11 -12   75.79    8.70
  -2 -11 -12   33.40    7.50
  -2  11 -12   39.20    8.90
  -3  11 -12   25.10    8.20
   3  11  12   32.50    7.10
  -4 -11 -12   12.60    4.10
   4  11  12   15.00    6.10
  -4  11 -12   16.20    7.30
  -4 -12  12   -2.70    5.00
   4 -12 -12   -0.20    4.50
  -4  12  12   -7.10    5.80
   4  12 -12    4.60    4.00
  -3 -12  12   48.50    7.50
   3 -12 -12   22.70    6.20
   3  12 -12   18.90    5.90
  -3  12  12   13.00    6.30
  -2 -12  12   14.70    5.30
   2 -12 -12   11.50    5.40
  -2  12  12   11.40    5.80
   2  12 -12   19.80    5.50
   1 -12 -12    5.20    4.80
  -1 -12  12    0.50    5.10
  -1  12  12    0.20    5.70
   1  12 -12   -0.40    3.40
   0 -12  12    3.70    5.30
   0 -12 -12    5.50    4.60
   0  12  12   -8.40    6.20
   0  12 -12   -1.50    3.40
  -1 -12 -12    2.20    5.60
   1 -12  12    5.30    5.20
  -1  12 -12    4.00    4.30
   1  12  12    3.60    7.00
  -2 -12 -12   39.60    8.00
  -2  12 -12   37.60    8.80
   3  12  12   -2.10    4.20
  -3  12 -12    5.40    7.00
   4  12  12    3.20    4.60
  -4  12 -12   -1.60    5.30
   4 -13 -12    5.00    4.80
  -4 -13  12   -1.80    3.70
  -4  13  12    6.60    7.90
   4  13 -12    5.00    3.50
  -3 -13  12    6.40    4.50
   3 -13 -12   17.00    7.00
  -3  13  12   10.70    7.00
   3  13 -12   12.10    5.20
  -2 -13  12    2.10    4.60
   2 -13 -12    8.10    4.70
  -2  13  12    1.60    5.70
   2  13 -12    2.80    4.30
   1 -13 -12    3.80    4.30
  -1 -13  12    0.50    5.40
   1  13 -12    4.10    3.70
  -1  13  12    0.60    6.50
   0 -13 -12   42.40    7.40
   0 -13  12   47.00    8.50
   0  13 -12   46.70    6.90
   0  13  12   43.40   10.20
   1 -13  12    3.50    5.50
  -1 -13 -12    4.10    5.80
   1  13  12   -0.10    6.80
  -1  13 -12    7.00    4.70
  -2 -13 -12    2.50    5.80
   2 -13  12   -5.60    5.60
  -3  13 -12    9.60    7.50
   3  13  12    8.80    5.70
   4 -14 -12   -8.40    6.20
   4  14 -12   -3.70    2.70
  -4  14  12   -8.50    5.80
  -3 -14  12    5.40    4.60
   3 -14 -12    8.30    5.70
  -3  14  12    2.80    6.80
   3  14 -12   -2.10    4.10
  -2 -14  12    1.20    5.00
   2 -14 -12   -0.40    4.60
  -2  14  12    7.60    7.10
   2  14 -12   -2.90    4.10
  -1 -14  12   -7.60    4.30
   1 -14 -12   -6.00    5.10
  -1  14  12   -5.10    6.90
   1  14 -12    1.10    3.60
   0 -14  12   -2.30    4.40
   0 -14 -12    4.10    5.20
   0  14 -12    0.30    4.30
   0  14  12  -13.40    6.50
  -1 -14 -12   39.40    7.90
   1 -14  12   30.20    7.80
   1  14  12   40.80   10.00
  -1  14 -12   19.30    6.20
  -2 -14 -12    1.60    5.20
   2 -14  12   11.80    6.40
   3  14  12   -1.90    4.80
  -3  14 -12   -0.20    6.10
   3 -15 -12   11.70    6.50
  -3 -15  12   12.20    5.00
   3  15 -12    6.80    5.20
  -3  15  12   12.10    6.40
  -2 -15  12    8.70    5.50
   2 -15 -12    8.20    5.70
   2  15 -12    5.10    4.50
  -2  15  12   -1.90    7.30
   1 -15 -12   21.90    6.70
  -1 -15  12   28.30    7.40
  -1  15  12   32.60    9.60
   1  15 -12   21.90    6.00
   0 -15 -12    4.40    5.40
   0 -15  12   -3.70    4.90
   0  15 -12   10.40    5.20
   0  15  12   11.60    8.00
   1 -15  12    8.90    6.10
  -1 -15 -12   13.10    6.70
   1  15  12    6.80    7.60
  -1  15 -12   12.00    5.60
  -2 -15 -12    5.60    5.40
   2 -15  12    4.50    6.20
   3 -15  12    0.50    5.60
   3  15  12   -2.50    4.00
  -3 -16  12    1.50    5.00
   3 -16 -12    4.20    5.60
   3  16 -12    8.10    4.50
  -3  16  12    3.40    6.50
   2 -16 -12   -1.70    4.70
  -2 -16  12    2.70    4.10
   2  16 -12   12.10    5.50
  -2  16  12   -1.40    5.70
   1 -16 -12    2.60    4.90
  -1 -16  12   -2.10    4.90
   1  16 -12    9.80    4.60
  -1  16  12    3.30    7.80
   0 -16 -12    7.40    5.70
   0 -16  12   -0.50    5.70
   0  16  12    4.50    8.70
   0  16 -12    7.70    4.90
   1 -16  12    1.40    5.30
  -1 -16 -12    1.80    5.30
  -1  16 -12   -1.40    4.90
   1  16  12   17.10    9.10
  -2 -16 -12    8.70    5.30
   2 -16  12    5.00    6.00
   3  17 -12    4.40    6.70
   2 -17 -12   -3.10    4.50
  -2 -17  12   -0.80    4.60
   2  17 -12    2.00    3.90
  -2  17  12   -5.10    6.80
  -1 -17  12   -3.10    6.20
   1 -17 -12    1.30    5.10
  -1  17  12    7.20    8.50
   1  17 -12    5.40    4.40
   0 -17  12   -3.80    6.00
   0 -17 -12   -5.80    5.10
   0  17  12   -4.30    8.10
   0  17 -12   -4.70    3.60
   1 -17  12    2.30    6.10
  -1 -17 -12   -6.10    4.60
  -1  17 -12    1.80    5.10
   1  17  12   -9.00    6.80
   2 -17  12    4.60    6.60
  -2 -17 -12    4.10    5.70
   2 -18 -12   -1.50    4.30
  -2 -18  12    7.50    4.40
   2  18 -12    8.80    5.50
  -1 -18  12   -1.60    4.90
   1 -18 -12    6.30    5.40
  -1  18  12    2.40    8.60
   1  18 -12   -1.20    3.30
   0 -18  12   -7.10    5.30
   0 -18 -12   -3.40    4.90
   0  18 -12   -0.50    4.00
   0  18  12   -2.90    7.80
  -1 -18 -12    1.00    5.70
   1 -18  12   -0.90    4.80
   1  18  12   -3.20    8.10
  -1  18 -12   -7.00    3.40
   1 -19 -12    2.70    5.60
  -1 -19  12    5.10    5.80
   0 -19  12    2.70    5.10
   0 -19 -12   -5.70    3.80
   0  19 -12   13.90    5.30
   0  19  12   17.90    9.70
  -4   0  13   -2.50    4.30
   4   0 -13    2.50    5.20
   4   0 -13    1.50    3.10
  -3   0  13  262.97   21.40
   3   0 -13  275.67   22.50
   3   0 -13  274.77   20.70
   2   0 -13   -1.60    3.10
   2   0 -13   -3.30    1.50
  -2   0  13    3.90    2.80
   1   0 -13  216.08   16.20
  -1   0  13  205.88   16.40
   1   0 -13  214.18   17.30
   0   0 -13    0.70    2.80
   0   0 -13    5.70    2.90
   0   0 -13   -2.90    2.30
  -1   0 -13   78.49    6.70
   1   0  13   53.39    7.50
  -1   0 -13   78.29    7.70
   2   0  13   -4.20    4.10
  -2   0 -13   -2.20    3.60
   3   0  13    6.10    5.40
  -3   0 -13    7.90    5.10
  -4   0 -13    1.80    5.10
   4   0  13   -5.50    5.40
   5   0  13    5.90    5.90
  -5   0 -13    4.90    5.40
   4  -1 -13    1.90    3.50
   4  -1 -13    9.00    5.00
  -4  -1  13    7.70    5.50
   4   1 -13    3.30    5.10
  -3  -1  13   23.90    5.70
   3  -1 -13   18.40    6.60
   3  -1 -13   24.40    4.10
  -3   1  13   28.30    5.00
   3   1 -13   26.60    6.50
   3   1 -13   33.30    3.90
   2  -1 -13    8.20    4.20
  -2  -1  13    7.80    3.20
   2  -1 -13    3.00    2.50
  -2   1  13    6.10    2.70
   2   1 -13   11.90    2.40
   2   1 -13    2.80    3.60
  -1  -1  13    2.60    2.70
   1  -1 -13   10.10    2.90
   1  -1 -13    4.60    3.90
   1   1 -13   12.80    4.10
  -1   1  13   11.00    3.10
   1   1 -13    9.50    2.60
   0  -1 -13   73.09    8.40
   0  -1 -13  101.49    8.60
   0  -1 -13   94.19    8.00
   0   1 -13   89.39    8.30
   0   1 -13   78.49    8.50
   0   1 -13   95.39    8.40
  -1  -1 -13    1.60    3.30
   1  -1  13   -0.50    2.90
  -1  -1 -13    7.50    3.30
  -1  -1 -13    1.90    2.20
  -1   1 -13    3.10    2.40
  -1   1 -13    2.50    3.40
   2  -1  13   19.50    5.50
  -2  -1 -13   23.90    5.30
   2   1  13   11.70    5.20
  -2   1 -13   13.50    5.10
   3  -1  13   31.50    7.40
  -3  -1 -13   20.40    5.80
  -3   1 -13   18.10    6.00
   3   1  13   25.70    7.00
   4  -1  13    3.50    5.00
  -4  -1 -13   11.70    4.60
   4   1  13    0.20    5.10
  -4   1 -13    4.70    5.50
  -5  -1 -13    4.70    3.90
   5  -1  13   18.30    7.20
   5   1  13   15.60    7.00
  -5   1 -13   18.00    6.70
  -5  -2  13    9.00    5.80
   5  -2 -13   14.30    4.80
   4  -2 -13    6.60    4.20
  -4  -2  13    3.70    5.00
   4   2 -13    2.70    5.20
  -4   2  13    3.90    5.30
  -3  -2  13   41.10    7.10
   3  -2 -13   32.90    7.10
   3  -2 -13   32.50    5.30
   3   2 -13   45.80    7.20
   2  -2 -13    3.70    2.50
  -2  -2  13   -1.20    2.80
   2  -2 -13   -1.40    3.30
  -2   2  13    3.10    2.40
   2   2 -13    2.30    3.50
   2   2 -13   -2.20    1.40
   1  -2 -13   13.60    4.30
  -1  -2  13   15.10    4.00
   1  -2 -13   16.20    3.40
   1   2 -13   10.20    4.00
  -1   2  13   11.30    2.90
   1   2 -13   17.80    2.90
   0  -2 -13   27.20    5.20
   0  -2 -13   32.80    4.00
   0  -2 -13   33.80    5.20
   0   2 -13   39.00    4.70
   0   2 -13   26.80    4.90
   0   2 -13   35.20    5.10
  -1  -2 -13   -0.20    3.70
   1  -2  13    4.10    3.10
  -1  -2 -13    5.30    2.90
  -1   2 -13    0.40    2.10
  -1   2 -13   -1.50    2.90
   1   2  13    2.50    1.90
   2  -2  13   85.39    9.50
  -2  -2 -13   68.89    8.00
  -2   2 -13   66.09    8.70
   2   2  13   87.69    9.50
   3  -2  13   11.40    5.80
  -3  -2 -13    8.30    4.50
  -3   2 -13    5.20    5.40
   3   2  13   13.50    5.90
   4  -2  13    8.00    6.70
  -4  -2 -13   -1.50    3.80
  -4   2 -13   -0.80    4.60
   4   2  13    8.40    6.10
   5  -2  13   26.20    7.90
  -5  -2 -13   24.60    6.30
  -5   2 -13   42.90    8.90
   5   2  13   23.00    7.80
  -5  -3  13    2.40    5.30
   5  -3 -13    5.20    4.20
  -4  -3  13   11.70    5.70
   4  -3 -13    3.90    5.60
   4   3 -13    9.90    5.00
  -4   3  13    6.00    6.40
  -3  -3  13   48.90    7.40
   3  -3 -13   27.40    5.60
  -3   3  13   39.10    6.30
   3   3 -13   38.60    6.40
   2  -3 -13   12.30    4.50
  -2  -3  13   -2.50    2.90
   2  -3 -13    7.40    3.00
  -2   3  13   12.80    2.60
   2   3 -13    7.20    3.80
   1  -3 -13    1.80    3.20
  -1  -3  13    5.00    3.70
   1  -3 -13    5.00    3.00
  -1   3  13    2.50    1.80
   1   3 -13   -3.30    2.80
   1   3 -13    5.10    2.10
   0  -3 -13   -2.20    2.80
   0  -3 -13   -2.00    1.60
   0  -3  13   -4.50    2.70
   0  -3  13    1.60    2.40
   0   3  13    0.50    2.70
   0   3 -13   -2.10    2.80
  -1  -3 -13   42.80    6.10
  -1  -3 -13   41.80    5.10
   1  -3  13   31.70    5.10
  -1   3 -13   38.40    4.70
  -1   3 -13   43.50    6.30
   1   3  13   42.60    4.70
   2  -3  13  191.08   16.60
  -2  -3 -13  194.58   16.10
  -2   3 -13  168.78   16.20
   2   3  13  209.78   16.90
   3  -3  13   32.10    7.60
  -3  -3 -13   33.40    6.90
   3   3  13   38.10    7.80
  -3   3 -13   30.00    7.40
   4  -3  13   10.20    6.40
  -4  -3 -13    3.00    4.80
   4   3  13   -0.40    5.10
  -4   3 -13    2.50    5.90
  -5  -3 -13    4.30    4.10
   5  -3  13    4.50    6.40
  -5   3 -13   17.90    6.40
   5   3  13   -1.40    4.30
  -5  -4  13    3.30    4.40
   5  -4 -13   -1.40    3.80
   4  -4 -13    0.20    3.90
  -4  -4  13   -1.40    5.10
  -4   4  13   -0.10    4.90
   4   4 -13    6.10    4.90
  -3  -4  13   53.69    7.90
   3  -4 -13   51.39    6.70
   3   4 -13   62.89    8.20
  -3   4  13   54.49    7.70
   2  -4 -13    8.50    3.50
  -2  -4  13    9.60    4.90
  -2   4  13   11.20    4.40
   2   4 -13   16.10    4.40
   1  -4 -13   52.89    5.90
  -1  -4  13   51.59    6.90
  -1   4  13   53.09    4.80
  -1   4  13   55.09    6.70
   1   4 -13   58.39    6.60
   0  -4 -13   10.80    3.60
   0  -4  13    1.10    2.30
   0  -4 -13    2.10    1.70
   0  -4  13   -2.80    2.90
   0   4  13   -1.30    3.10
   0   4 -13    6.90    3.10
   1  -4  13   26.70    4.30
  -1  -4 -13   25.90    4.10
  -1  -4 -13   27.50    5.60
  -1   4 -13   22.00    5.50
   1   4  13   21.80    3.60
  -1   4 -13   22.40    3.80
   2  -4  13   30.50    6.40
  -2  -4 -13   23.00    5.40
  -2   4 -13   21.30    5.70
   2   4  13   31.30    6.90
  -3  -4 -13   59.99    7.60
   3  -4  13   48.80    8.60
  -3   4 -13   31.30    7.90
   3   4  13   47.80    8.50
   4  -4  13   14.10    7.10
  -4  -4 -13    2.80    4.40
  -4   4 -13    3.50    5.80
   4   4  13    3.80    4.20
  -5  -4 -13   10.40    4.50
   5  -4  13    5.80    5.60
   5   4  13    3.20    5.90
  -5   4 -13   -1.80    4.50
  -5  -5  13    7.70    5.40
   5  -5 -13   -2.20    4.00
   4  -5 -13    4.00    4.10
  -4  -5  13    4.10    5.50
  -4   5  13   -5.50    4.20
   4   5 -13    4.70    5.00
   3  -5 -13    2.20    3.60
  -3  -5  13   -0.90    4.40
  -3   5  13    7.60    5.20
   3   5 -13    5.90    4.00
   2  -5 -13    7.00    3.60
  -2  -5  13    7.30    4.50
   2   5 -13    8.60    4.30
  -2   5  13    6.10    4.10
   1  -5 -13   -2.40    2.60
  -1  -5  13    1.30    3.20
   1   5 -13    1.70    3.30
  -1   5  13    3.10    3.60
   0  -5 -13   12.20    3.80
   0  -5 -13    4.80    1.70
   0  -5  13    6.50    2.20
   0  -5  13    7.60    4.00
   0   5  13    9.00    3.80
   0   5 -13    8.50    3.40
  -1  -5 -13    7.70    2.50
  -1  -5 -13    9.00    4.00
   1  -5  13    5.00    2.80
  -1   5 -13    2.00    2.30
   1   5  13    5.00    2.60
  -1   5 -13    0.40    3.40
  -2  -5 -13    8.90    3.90
   2  -5  13    8.90    4.90
  -2   5 -13    5.40    5.10
  -3  -5 -13   36.80    6.40
   3  -5  13   15.40    6.80
   3   5  13    8.20    5.20
  -3   5 -13   16.60    7.00
   4  -5  13    9.60    6.90
  -4  -5 -13   -3.50    3.80
  -4   5 -13    0.70    5.40
   4   5  13   12.90    6.00
   5  -5  13    5.00    4.70
  -5  -5 -13    4.30    3.60
   5  -6 -13    1.50    4.90
  -5  -6  13   -0.80    4.60
   4  -6 -13    3.70    4.60
  -4  -6  13   -1.60    5.10
   4   6 -13    1.70    4.60
  -4   6  13    4.00    5.50
  -3  -6  13    2.20    4.00
   3  -6 -13    0.80    3.60
  -3   6  13    0.10    4.40
   3   6 -13   -0.80    3.40
   2  -6 -13    2.00    3.00
  -2  -6  13   -1.40    4.00
  -2   6  13   -6.30    3.00
   2   6 -13   -1.00    3.00
   1  -6 -13   23.30    4.80
  -1  -6  13   32.70    6.50
  -1   6  13   38.10    5.80
   1   6 -13   25.40    5.00
   0  -6 -13    0.60    3.20
   0  -6  13    4.60    4.40
   0   6  13   -2.20    3.00
   0   6 -13    1.90    3.30
  -1  -6 -13    4.00    1.90
  -1  -6 -13    0.40    3.60
   1  -6  13   -2.00    2.30
  -1   6 -13   -1.20    4.00
   1   6  13    5.10    2.70
  -1   6 -13    3.50    2.60
   2  -6  13  100.99   11.00
  -2  -6 -13  104.69   10.60
  -2  -6 -13  114.99   11.30
  -2   6 -13  126.39   12.30
  -3  -6 -13   28.20    6.40
   3  -6  13   35.10    8.20
   3   6  13   29.90    6.80
  -3   6 -13   26.10    8.00
   4  -6  13    0.50    5.60
  -4  -6 -13   -5.40    4.00
  -4   6 -13   -8.60    4.20
   4   6  13    6.30    4.70
   5  -7 -13   -1.10    4.10
  -5  -7  13    0.40    7.20
  -4  -7  13   -0.80    5.00
   4  -7 -13    5.00    4.70
  -4   7  13   -2.10    5.00
   4   7 -13    1.00    4.70
   3  -7 -13    7.60    4.20
  -3  -7  13    5.60    4.70
  -3   7  13    4.10    5.20
   3   7 -13    1.80    3.90
  -2  -7  13    5.60    4.70
   2  -7 -13    2.80    3.30
   2   7 -13    3.20    3.40
  -2   7  13    5.30    4.50
   1  -7 -13   35.00    5.50
  -1  -7  13   58.69    7.00
  -1   7  13   48.90    7.30
   1   7 -13   28.60    5.30
   0  -7  13    4.20    3.90
   0  -7 -13   -1.10    3.00
   0   7 -13   -2.70    2.60
   0   7  13    4.80    3.40
  -1  -7 -13    8.00    2.40
  -1  -7 -13    3.40    4.00
  -1   7 -13   10.20    4.80
   1   7  13   10.80    3.80
  -1   7 -13    6.20    3.10
  -2  -7 -13  130.09   13.50
   2  -7  13  142.99   13.50
  -2  -7 -13  152.48   13.10
  -2   7 -13  152.48   14.40
   3  -7  13   -2.80    5.50
  -3  -7 -13   -6.00    3.10
   3   7  13    4.20    4.20
  -3   7 -13    3.80    5.40
  -4  -7 -13   -0.20    4.00
   4  -7  13    5.70    6.20
   4   7  13    0.70    4.50
  -4   7 -13   -8.90    5.30
   5  -8 -13    9.60    5.50
  -5  -8  13    8.40    5.10
   4  -8 -13   -0.40    4.50
  -4  -8  13    8.80    6.10
  -4   8  13    9.50    5.30
   4   8 -13    1.00    3.80
  -3  -8  13    6.20    5.10
   3  -8 -13   -4.10    4.10
  -3   8  13   -5.50    4.30
   3   8 -13    8.40    4.40
   2  -8 -13    3.70    3.80
  -2  -8  13    8.00    5.40
  -2   8  13    4.60    4.90
   2   8 -13    3.80    3.60
  -1  -8  13   14.30    5.30
   1  -8 -13   10.40    4.20
   1   8 -13    9.90    4.10
  -1   8  13    4.10    4.90
   0  -8  13   34.70    6.20
   0  -8 -13   38.80    5.80
   0   8 -13   43.50    5.80
   0   8  13   45.90    7.20
  -1  -8 -13  103.49   10.60
  -1   8 -13   89.69    9.50
  -1   8 -13  108.69   11.50
   1   8  13  103.49    9.80
  -2  -8 -13   -0.30    4.80
   2  -8  13    7.50    5.10
  -2  -8 -13    2.00    3.40
  -2   8 -13    9.70    5.80
   3  -8  13   11.50    6.30
  -3  -8 -13    3.20    3.80
  -3   8 -13    1.50    6.50
   3   8  13   -2.10    3.60
   4  -8  13   -4.40    5.80
  -4  -8 -13    3.50    4.20
  -4   8 -13   -5.30    5.30
   4   8  13    4.70    5.30
  -5  -9  13    7.40    4.50
   5  -9 -13   -1.30    3.50
  -4  -9  13    7.60    5.70
   4  -9 -13   -0.80    4.00
   4   9 -13    8.50    4.70
  -4   9  13   17.10    6.40
  -3  -9  13    7.60    4.90
   3  -9 -13    2.30    4.40
   3   9 -13    4.40    4.40
  -3   9  13   -1.20    4.10
  -2  -9  13    6.50    6.00
   2  -9 -13   -3.40    3.30
  -2   9  13   -1.20    4.50
   2   9 -13    1.80    3.70
   1  -9 -13   16.00    4.50
  -1  -9  13   24.30    5.80
   1   9 -13   18.40    5.10
  -1   9  13   14.30    5.60
   0  -9  13    9.40    4.80
   0  -9 -13    2.00    3.90
   0   9 -13    7.80    3.70
   0   9  13    4.60    5.20
   1  -9  13   76.39    9.40
  -1  -9 -13   88.99    9.50
  -1   9 -13   47.80    7.40
   1   9  13   81.79    9.30
  -2  -9 -13   10.10    5.30
  -2  -9 -13    5.80    5.60
  -2   9 -13   -0.30    4.90
   3  -9  13   -1.10    5.50
  -3  -9 -13    3.70    3.40
  -3   9 -13   -0.40    6.30
   3   9  13    3.10    4.10
  -4  -9 -13   21.80    6.00
   4  -9  13   19.40    7.40
  -4   9 -13   17.30    7.40
   4   9  13   30.80    7.20
   4 -10 -13   -2.00    4.10
  -4 -10  13   -0.50    5.10
   4  10 -13    3.70    4.60
  -4  10  13    3.30    5.60
   3 -10 -13   22.80    6.00
  -3 -10  13   19.10    6.10
   3  10 -13   25.20    5.60
  -3  10  13   27.20    7.10
  -2 -10  13   -9.40    4.10
   2 -10 -13   -0.50    3.70
  -2  10  13   -9.50    3.90
   2  10 -13    0.80    3.50
  -1 -10  13    3.50    4.90
   1 -10 -13   -1.20    3.70
   1  10 -13    6.60    4.00
  -1  10  13    2.80    4.90
   0 -10  13    8.90    4.70
   0 -10 -13    6.90    4.50
   0  10  13    5.50    6.00
   0  10 -13    6.90    3.60
   1 -10  13   -1.50    4.20
  -1 -10 -13    0.40    3.80
   1  10  13    5.00    5.90
  -1  10 -13    6.30    3.60
  -2 -10 -13  -11.80    4.10
  -2  10 -13    9.00    6.50
  -3 -10 -13    3.50    4.00
  -3  10 -13    2.70    6.20
   3  10  13    6.30    4.70
   4 -10  13   16.40    6.40
  -4 -10 -13    2.00    3.70
  -4  10 -13   10.80    7.50
   4  10  13    3.50    4.10
   4 -11 -13    8.40    5.10
  -4 -11  13   -1.40    5.40
   4  11 -13   -0.70    3.80
  -4  11  13    3.10    6.50
   3 -11 -13   15.20    5.80
  -3 -11  13   23.60    6.60
   3  11 -13   24.90    5.90
  -3  11  13   16.70    6.70
   2 -11 -13   15.30    5.00
  -2 -11  13   18.40    5.80
  -2  11  13   16.30    6.10
   2  11 -13   20.40    5.70
  -1 -11  13   -0.40    4.80
   1 -11 -13    7.60    4.30
   1  11 -13    3.10    3.60
  -1  11  13   -8.20    4.50
   0 -11  13   18.40    6.20
   0 -11 -13   14.10    5.20
   0  11 -13   27.00    5.80
   0  11  13   19.50    6.50
  -1 -11 -13   -3.70    4.70
   1 -11  13   -0.60    4.90
   1  11  13   -3.40    6.10
  -1  11 -13    5.10    3.80
  -2 -11 -13    6.20    5.30
  -2  11 -13   25.70    7.80
  -3  11 -13    0.20    5.70
   3  11  13   -0.40    4.20
   4  11  13   -4.40    3.90
  -4  11 -13   14.40    6.90
   4 -12 -13    6.00    4.60
  -4 -12  13    0.50    5.00
  -4  12  13   -1.00    6.20
   4  12 -13   -1.20    3.60
  -3 -12  13    4.40    4.80
   3 -12 -13    0.40    4.40
  -3  12  13   -2.50    5.60
   3  12 -13    3.90    3.80
  -2 -12  13   10.60    5.40
   2 -12 -13   -1.80    4.00
  -2  12  13   -5.30    5.20
   2  12 -13    7.30    4.40
   1 -12 -13    4.80    4.80
  -1 -12  13   -5.10    4.40
   1  12 -13    4.00    3.30
  -1  12  13   -1.70    5.50
   0 -12 -13    2.90    4.60
   0 -12  13    3.70    4.90
   0  12  13    4.70    7.00
   0  12 -13   -1.40    3.90
   1 -12  13    2.50    5.20
  -1 -12 -13   -1.20    5.10
   1  12  13    4.90    7.00
  -1  12 -13    9.70    4.90
  -2 -12 -13   -3.90    5.10
  -2  12 -13    0.00    6.10
  -3  12 -13    2.70    6.30
   3  12  13    6.30    4.40
   4  12  13    2.50    3.70
  -4  12 -13    7.40    5.80
  -4 -13  13   -1.10    4.40
   4 -13 -13    5.50    4.40
   4  13 -13    2.10    3.60
  -4  13  13   -3.30    6.10
  -3 -13  13    7.10    5.10
   3 -13 -13   11.70    6.00
   3  13 -13   11.90    5.10
  -3  13  13   13.00    6.60
   2 -13 -13   10.90    5.50
  -2 -13  13    0.00    4.60
  -2  13  13   -6.20    4.40
   2  13 -13   -1.40    4.40
  -1 -13  13   24.60    7.20
   1 -13 -13   25.00    6.40
   1  13 -13   23.50    6.20
  -1  13  13   33.50    9.20
   0 -13 -13   -0.50    4.70
   0 -13  13    9.80    5.40
   0  13  13    0.40    6.50
   0  13 -13    6.50    4.30
  -1 -13 -13   -1.60    5.00
   1 -13  13    9.20    5.70
  -1  13 -13    5.80    4.60
   1  13  13   -5.00    7.00
   2 -13  13    5.20    6.10
  -2 -13 -13    5.40    5.50
  -3  13 -13    7.30    6.90
   3  13  13   12.50    5.10
  -4  14  13   -3.10    5.10
   4  14 -13    3.70    3.10
  -3 -14  13   -2.40    3.60
   3 -14 -13    1.60    5.70
   3  14 -13   -2.60    3.10
  -3  14  13   -1.60    4.70
   2 -14 -13   41.00    8.20
  -2 -14  13   43.80    8.70
   2  14 -13   44.50    7.70
  -2  14  13   37.80    9.20
   1 -14 -13    4.20    5.20
  -1 -14  13   -1.90    5.00
  -1  14  13   -1.60    6.40
   1  14 -13   -2.40    3.40
   0 -14  13    1.40    4.50
   0 -14 -13   -4.10    3.90
   0  14  13   -4.80    6.60
   0  14 -13   -0.90    4.20
  -1 -14 -13    3.80    5.50
   1 -14  13    4.00    6.00
   1  14  13    0.60    8.10
  -1  14 -13    4.50    4.50
   2 -14  13   -4.00    5.30
  -2 -14 -13    2.90    5.50
   3  14  13   -0.90    4.80
  -3  14 -13    0.20    6.00
   3 -15 -13    7.80    6.10
  -3 -15  13    0.10    4.40
  -3  15  13   -9.70    5.00
   3  15 -13    4.00    3.80
   2 -15 -13   21.50    6.90
  -2 -15  13   36.80    7.80
  -2  15  13   25.50    8.30
   2  15 -13   23.50    6.20
  -1 -15  13    6.90    6.00
   1 -15 -13    4.50    5.30
  -1  15  13   -7.50    6.70
   1  15 -13    2.20    4.30
   0 -15  13   -6.20    5.10
   0 -15 -13   -7.10    4.50
   0  15 -13   -1.40    4.20
   0  15  13  -13.50    7.20
   1 -15  13  -10.40    4.20
  -1 -15 -13   -0.80    5.50
  -1  15 -13   -3.70    4.50
   1  15  13   -1.70    6.90
  -2 -15 -13    4.30    6.00
   2 -15  13   -4.70    5.00
   3 -15  13    1.10    5.90
   3  15  13    9.20    4.70
   3 -16 -13    5.20    5.80
  -3 -16  13    4.80    4.20
   3  16 -13   -2.80    3.50
  -3  16  13   -1.40    6.90
   2 -16 -13   -4.20    4.80
  -2 -16  13   -6.10    3.60
  -2  16  13    2.90    7.60
   2  16 -13   -1.90    4.30
  -1 -16  13    2.50    6.00
   1 -16 -13    6.10    5.10
  -1  16  13    8.40    8.50
   1  16 -13    6.80    4.80
   0 -16 -13   14.90    6.00
   0 -16  13   -3.40    5.60
   0  16  13    1.30    7.20
   0  16 -13    1.60    4.50
  -1 -16 -13   -0.10    5.30
   1 -16  13    5.40    5.70
   1  16  13   -7.80    7.20
  -1  16 -13    9.40    5.10
   2 -16  13   -6.00    5.10
  -2 -16 -13   -4.30    4.90
  -2 -17  13   16.70    5.50
   2 -17 -13    8.50    5.50
  -2  17  13   21.60    8.20
   2  17 -13    7.60    5.70
   1 -17 -13   12.60    6.40
  -1 -17  13    6.90    5.80
  -1  17  13    6.20    7.90
   1  17 -13   -0.90    4.20
   0 -17 -13    2.20    5.60
   0 -17  13    0.00    5.60
   0  17 -13   -1.70    3.50
   0  17  13   -1.30    7.60
  -1 -17 -13   -2.70    5.00
   1 -17  13   -2.90    5.90
   1  17  13   -1.40    7.30
  -1  17 -13   -1.80    4.60
  -2 -17 -13    9.60    5.40
   2 -17  13   16.60    6.50
  -2 -18  13    5.20    5.30
  -1 -18  13    2.80    5.80
   1 -18 -13   -6.20    4.30
  -1  18  13    8.00    9.20
   1  18 -13   -4.10    3.20
   0 -18 -13    6.30    5.30
   0 -18  13    3.30    5.50
   0  18 -13    2.50    3.90
   0  18  13    3.50    8.70
   1 -18  13    6.50    5.90
  -1 -18 -13   18.20    6.60
  -1  18 -13   13.80    5.20
   1  18  13   18.20    7.80
   0 -19 -13   -3.00    4.50
   0 -19  13    3.40    4.80
   4   0 -14   -3.30    4.80
  -3   0  14    2.90    3.10
   3   0 -14   -4.70    3.80
   3   0 -14    0.60    1.90
   2   0 -14   46.50    4.90
  -2   0  14   44.90    5.50
   2   0 -14   46.60    6.50
   1   0 -14    3.90    2.30
  -1   0  14    0.20    2.30
   1   0 -14   -4.40    3.20
   0   0 -14   23.90    4.50
   0   0 -14   32.90    4.50
   0   0 -14   14.80    4.40
  -1   0 -14    2.40    2.00
  -1   0 -14    1.00    2.70
   1   0  14    2.60    3.30
   2   0  14  169.58   14.90
  -2   0 -14  154.48   14.40
   3   0  14    1.30    4.70
  -3   0 -14   -0.10    4.10
  -4   0 -14   -4.60    4.30
   4   0  14  -10.20    5.00
  -5   0 -14    6.70    5.50
   5   0  14   -0.50    7.00
   4  -1 -14   -3.80    5.20
  -4  -1  14   -5.00    4.90
   4  -1 -14   -0.60    3.10
   4   1 -14    1.90    4.50
   3  -1 -14   43.60    8.30
   3  -1 -14   36.70    5.50
  -3  -1  14   57.09    7.80
   3   1 -14   44.20    5.00
   3   1 -14   51.39    7.90
  -3   1  14   45.20    5.90
   2  -1 -14    5.10    4.00
   2  -1 -14   -0.90    2.00
  -2  -1  14    0.70    2.90
  -2   1  14    0.70    2.00
   2   1 -14    0.90    3.90
   2   1 -14   -2.00    1.40
  -1  -1  14    3.50    2.80
   1  -1 -14    9.30    2.80
   1  -1 -14    1.40    3.70
   1   1 -14    9.60    4.10
   1   1 -14   11.90    2.70
  -1   1  14   10.10    2.90
   0  -1 -14  874.11   62.59
   0  -1 -14  847.82   62.99
   0  -1 -14  861.91   63.29
   0   1 -14  862.21   63.19
   0   1 -14  917.01   62.89
   0   1 -14  887.91   62.89
   1  -1  14    1.20    3.30
  -1  -1 -14   12.90    4.20
  -1  -1 -14   17.60    4.10
  -1  -1 -14   11.70    3.10
  -1   1 -14   13.30    4.20
  -1   1 -14    7.20    2.60
  -2  -1 -14   40.80    6.90
   2  -1  14   44.60    7.80
   2   1  14   49.70    8.20
  -2   1 -14   43.20    6.50
  -3  -1 -14   18.30    6.20
   3  -1  14   11.20    6.10
   3   1  14   14.70    6.40
  -3   1 -14   12.50    6.10
   4  -1  14   25.10    7.70
  -4  -1 -14   15.80    6.20
   4   1  14   14.40    6.60
  -4   1 -14   15.50    6.40
  -5  -1 -14   22.20    7.20
   5  -1  14   15.80    7.20
  -5  -2  14   -1.20    4.10
   5  -2 -14    0.70    3.50
  -4  -2  14    4.50    5.30
   4  -2 -14    1.00    3.60
  -4   2  14   -8.70    4.10
   4   2 -14    0.20    5.20
   3  -2 -14   20.50    6.60
  -3  -2  14   18.90    5.70
   3  -2 -14   10.60    4.00
   3   2 -14   11.10    5.10
   2  -2 -14    3.80    2.30
  -2  -2  14   -2.40    3.20
   2  -2 -14   -0.50    3.50
  -2   2  14    6.10    2.10
   2   2 -14   -0.70    1.50
   2   2 -14   -2.10    3.50
   1  -2 -14   10.10    3.00
   1  -2 -14   16.60    4.70
  -1  -2  14    8.20    3.40
   1   2 -14   16.60    4.30
   1   2 -14   10.20    2.60
  -1   2  14    8.70    2.90
   0  -2 -14    7.50    4.10
   0  -2 -14   25.60    3.50
   0  -2 -14   14.60    4.40
   0   2 -14   18.20    4.40
   0   2 -14   11.50    4.20
   0   2 -14   17.70    3.90
  -1  -2 -14   11.10    4.30
   1  -2  14    5.40    3.30
  -1  -2 -14   13.20    3.40
  -1   2 -14    6.80    2.90
  -1   2 -14    5.50    4.20
   1   2  14   12.00    2.90
  -2  -2 -14   22.60    5.60
   2  -2  14   16.20    5.90
   2   2  14   26.60    6.20
  -2   2 -14   26.20    6.20
   3  -2  14    5.70    6.10
  -3  -2 -14    7.20    4.30
  -3   2 -14    5.10    5.50
   3   2  14   13.80    6.30
   4  -2  14   -2.10    5.80
  -4  -2 -14    8.80    5.20
   4   2  14    1.40    6.00
  -4   2 -14    0.40    5.70
   5  -2  14   12.20    7.70
  -5  -3  14    3.20    4.90
   5  -3 -14   -2.30    3.50
   4  -3 -14   -6.60    3.10
  -4  -3  14    3.40    5.50
  -4   3  14    5.50    5.00
   4   3 -14    0.00    4.20
  -3  -3  14  214.98   17.10
   3  -3 -14  172.38   15.80
  -3   3  14  208.28   17.30
   3   3 -14  186.18   16.80
  -2  -3  14   -0.70    3.50
   2  -3 -14    0.60    3.60
   2  -3 -14    1.40    2.50
   2   3 -14    3.50    3.60
  -1  -3  14   -0.90    3.10
   1  -3 -14    1.30    2.50
   1  -3 -14   -0.40    3.60
   1   3 -14    2.00    3.40
   1   3 -14    2.50    1.80
  -1   3  14   -2.20    1.80
   0  -3  14   52.59    5.60
   0  -3 -14   55.89    6.40
   0  -3  14   42.40    6.40
   0  -3 -14   49.50    4.90
   0   3  14   39.00    5.80
   0   3 -14   47.70    6.10
  -1  -3 -14    4.90    2.60
   1  -3  14    4.20    3.20
  -1  -3 -14    5.70    3.90
  -1   3 -14    5.90    2.90
   1   3  14    2.00    2.30
  -1   3 -14    1.80    3.90
  -2  -3 -14   62.59    7.80
   2  -3  14   86.49    9.50
  -2   3 -14   57.49    8.40
   2   3  14   62.79    8.80
  -3  -3 -14   10.60    5.00
   3  -3  14   12.50    6.50
  -3   3 -14    3.90    4.80
   3   3  14    6.80    5.60
  -4  -3 -14  -10.10    3.30
   4  -3  14   -0.50    5.80
   4   3  14   -3.00    4.90
  -4   3 -14    1.40    5.50
   5  -3  14   -4.10    8.10
  -5  -4  14    2.20    5.20
   5  -4 -14   -5.10    3.90
  -4  -4  14   -0.90    5.10
   4  -4 -14    3.00    4.40
  -4   4  14    0.30    4.60
   4   4 -14   -3.40    4.30
  -3  -4  14    8.10    4.70
   3  -4 -14    4.90    4.00
  -3   4  14   17.60    5.50
   3   4 -14    8.70    5.00
   2  -4 -14    4.30    3.30
  -2  -4  14   11.60    5.20
  -2   4  14    4.00    4.10
   2   4 -14    9.40    4.30
  -1  -4  14   11.20    4.20
   1  -4 -14   12.70    3.60
   1   4 -14   13.80    4.50
  -1   4  14   15.90    4.80
   0  -4 -14    4.50    3.40
   0  -4 -14    6.60    2.10
   0  -4  14    5.30    3.30
   0  -4  14    3.60    2.40
   0   4  14    3.50    3.60
   0   4 -14    5.70    3.70
  -1  -4 -14    2.00    3.60
   1  -4  14    4.40    2.80
  -1  -4 -14    3.80    2.50
   1   4  14   -2.10    1.90
  -1   4 -14    7.40    3.10
  -1   4 -14    5.40    3.70
  -2  -4 -14  165.98   14.20
   2  -4  14  166.38   15.00
   2   4  14  166.68   15.40
  -2   4 -14  153.58   14.90
  -3  -4 -14    2.30    4.20
   3  -4  14   -0.40    6.30
  -3   4 -14   -3.00    4.10
   3   4  14    3.80    5.60
  -4  -4 -14    7.20    5.20
   4  -4  14    9.10    6.70
  -4   4 -14   -2.40    5.80
   4   4  14    2.90    5.50
   5  -5 -14    6.10    4.50
  -5  -5  14    3.00    4.80
   4  -5 -14    4.80    4.80
  -4  -5  14    7.30    6.10
  -4   5  14    1.70    4.00
   4   5 -14    9.70    5.40
  -3  -5  14    2.30    4.20
   3  -5 -14   16.20    4.70
   3   5 -14    5.30    4.30
  -3   5  14    8.40    5.40
  -2  -5  14   40.30    7.20
   2  -5 -14   24.50    5.10
  -2   5  14   30.20    6.70
   2   5 -14   26.40    5.70
   1  -5 -14    3.10    3.00
  -1  -5  14    5.70    4.60
   1   5 -14    2.60    3.30
  -1   5  14    2.90    4.60
   0  -5 -14    6.30    2.00
   0  -5 -14   10.60    4.00
   0  -5  14    8.10    4.10
   0   5  14   11.30    4.00
   0   5 -14    5.00    3.10
  -1  -5 -14   50.29    5.30
  -1  -5 -14   51.89    7.20
   1  -5  14   38.40    5.40
  -1   5 -14   45.70    5.40
  -1   5 -14   58.19    7.30
   1   5  14   50.49    5.80
  -2  -5 -14   30.30    5.50
   2  -5  14   28.90    6.70
  -2   5 -14   17.90    6.00
  -3  -5 -14    7.10    4.60
   3  -5  14   10.30    6.50
  -3   5 -14    3.20    5.10
   3   5  14   19.50    6.20
  -4  -5 -14   -3.30    4.00
   4  -5  14    2.70    6.30
   4   5  14    1.30    4.50
  -4   5 -14    4.30    6.20
   5  -6 -14    1.80    5.00
  -5  -6  14   -6.70    4.10
   4  -6 -14   -6.70    3.70
  -4  -6  14   -4.60    4.70
   4   6 -14   -0.20    4.90
  -4   6  14    3.10    5.70
   3  -6 -14   -3.00    3.50
  -3  -6  14   -0.60    4.60
  -3   6  14    0.30    4.40
   3   6 -14    1.10    3.70
  -2  -6  14    5.90    5.40
   2  -6 -14    0.30    3.00
  -2   6  14    0.30    3.80
   2   6 -14    3.50    3.50
   1  -6 -14   52.49    6.80
  -1  -6  14   75.79    8.40
  -1   6  14   70.49    8.30
   1   6 -14   51.29    6.70
   0  -6  14    1.70    3.90
   0  -6 -14    0.80    3.40
   0   6  14    3.30    3.60
   0   6 -14    2.50    2.90
  -1  -6 -14   15.80    5.00
  -1  -6 -14   17.10    3.30
   1  -6  14   12.20    3.30
   1   6  14   11.80    3.80
  -1   6 -14   12.00    3.30
  -1   6 -14   10.30    4.70
  -2  -6 -14  131.39   11.70
  -2  -6 -14  114.99   12.30
   2  -6  14  124.59   12.40
  -2   6 -14  140.89   13.40
   3  -6  14   22.40    7.20
  -3  -6 -14   12.10    4.90
   3   6  14   13.90    5.70
  -3   6 -14    7.00    5.80
   4  -6  14    4.10    5.60
  -4  -6 -14   -2.70    3.80
  -4   6 -14   -2.10    5.20
   4   6  14   -8.80    3.60
  -5  -7  14    8.50    5.40
   5  -7 -14    6.00    5.30
  -4  -7  14   18.50    6.60
   4  -7 -14    9.30    5.20
  -4   7  14   17.40    6.50
   4   7 -14   11.60    5.20
   3  -7 -14    1.40    4.20
  -3  -7  14    8.00    5.60
   3   7 -14    9.80    4.50
  -3   7  14   11.10    5.50
  -2  -7  14    6.70    5.00
   2  -7 -14    2.10    3.50
  -2   7  14    1.50    5.10
   2   7 -14    6.70    3.90
  -1  -7  14   72.09    8.30
   1  -7 -14   60.79    7.40
  -1   7  14   83.69    9.20
   1   7 -14   48.70    6.90
   0  -7  14   28.10    6.10
   0  -7 -14   30.50    5.30
   0   7 -14   24.30    5.10
   0   7  14   40.10    6.10
  -1  -7 -14    5.50    4.30
  -1   7 -14    4.10    3.00
  -1   7 -14    1.50    4.90
   1   7  14   -3.00    2.90
   2  -7  14    8.90    5.70
  -2  -7 -14   10.30    4.30
  -2  -7 -14   13.10    5.60
  -2   7 -14   10.10    6.10
   3  -7  14    5.10    5.40
  -3  -7 -14    8.90    4.70
  -3   7 -14    6.80    5.80
   3   7  14    2.40    4.80
  -4  -7 -14   15.80    5.80
   4  -7  14   25.70    8.10
   4   7  14   21.00    6.60
  -4   7 -14   25.70    7.90
  -5  -8  14    2.30    4.40
   5  -8 -14    8.10    4.20
  -4  -8  14    7.20    5.60
   4  -8 -14   14.00    5.50
   4   8 -14    8.70    4.90
  -4   8  14    7.00    4.70
   3  -8 -14   -3.90    3.80
  -3  -8  14    3.60    4.50
  -3   8  14    0.20    5.60
   3   8 -14   -3.40    4.00
  -2  -8  14   -1.80    5.30
   2  -8 -14    0.80    3.30
   2   8 -14    5.10    3.80
  -2   8  14   -0.40    5.30
  -1  -8  14   14.50    5.80
   1  -8 -14    4.20    3.50
  -1   8  14    5.50    5.10
   1   8 -14    2.60    3.60
   0  -8  14   -0.60    3.90
   0  -8 -14   -2.40    3.30
   0   8  14   -0.50    4.00
   0   8 -14   -5.20    2.50
  -1  -8 -14   32.20    6.40
   1   8  14   44.40    6.90
  -1   8 -14   25.20    5.60
  -1   8 -14   33.90    7.50
  -2  -8 -14   94.99   10.50
  -2  -8 -14   93.19    9.30
  -2   8 -14   77.99   11.10
  -3  -8 -14    4.70    4.20
   3  -8  14   -8.20    5.20
  -3   8 -14    5.80    6.40
   3   8  14    5.60    4.20
  -4  -8 -14   17.40    6.20
   4  -8  14   10.00    6.70
   4   8  14   10.60    5.50
  -4   8 -14   10.20    7.60
   5  -9 -14    2.80    3.70
  -5  -9  14    0.50    4.30
   4  -9 -14    7.30    5.10
  -4  -9  14   -3.40    5.20
   4   9 -14   -4.00    3.70
  -4   9  14   -4.70    4.30
   3  -9 -14    7.70    4.90
  -3  -9  14   13.20    6.50
  -3   9  14   13.60    5.70
   3   9 -14   13.20    4.80
   2  -9 -14    7.70    4.10
  -2  -9  14    5.10    5.80
   2   9 -14    5.20    4.30
  -2   9  14    7.90    5.40
  -1  -9  14   12.30    5.80
   1  -9 -14   -5.20    3.10
   1   9 -14   -0.60    3.40
  -1   9  14    2.40    4.90
   0  -9 -14    2.50    3.60
   0  -9  14   -0.20    3.70
   0   9  14   -0.20    5.00
   0   9 -14   -7.00    2.10
  -1  -9 -14  162.18   15.70
   1  -9  14  181.58   16.30
  -1   9 -14  165.78   15.10
   1   9  14  197.68   16.10
  -2  -9 -14    6.30    5.20
  -2   9 -14    8.80    6.20
  -3  -9 -14    8.80    4.30
   3   9  14    6.50    4.80
  -3   9 -14   -5.20    5.50
   4  -9  14   17.30    6.90
  -4  -9 -14   20.50    5.80
  -4   9 -14   26.90    8.80
   4   9  14   19.10    5.80
  -4 -10  14   13.90    6.70
   4 -10 -14   12.90    5.20
  -4  10  14    7.30    6.60
   4  10 -14   14.90    5.40
   3 -10 -14   -6.60    3.60
  -3 -10  14   -4.50    3.90
  -3  10  14    2.60    4.90
   3  10 -14    5.20    4.30
  -2 -10  14   -0.60    4.80
   2 -10 -14   -1.90    3.40
  -2  10  14   -4.00    4.10
   2  10 -14   -1.70    3.60
  -1 -10  14   -0.40    4.50
   1 -10 -14    2.60    3.50
  -1  10  14   -2.10    5.30
   1  10 -14    2.80    3.90
   0 -10  14   15.70    5.20
   0 -10 -14   18.50    5.30
   0  10  14   24.30    6.80
   0  10 -14   18.80    5.40
   1 -10  14   -0.50    4.90
  -1 -10 -14    1.30    4.70
  -1  10 -14    5.10    3.70
   1  10  14   -0.10    5.60
  -2 -10 -14    1.20    5.20
  -2  10 -14    0.30    6.30
   3  10  14   -0.60    3.80
  -3  10 -14   -1.90    6.00
  -4 -10 -14    2.70    3.10
  -4  10 -14   10.80    6.10
   4  10  14   -1.50    3.90
   4 -11 -14    1.20    4.60
  -4 -11  14   -6.70    4.90
   4  11 -14    2.90    4.20
  -4  11  14    1.50    5.40
   3 -11 -14    8.10    4.40
  -3 -11  14    6.10    5.60
   3  11 -14    5.10    4.00
  -3  11  14    7.00    5.70
   2 -11 -14    5.60    4.10
  -2 -11  14   -1.60    5.00
   2  11 -14   -3.20    4.30
  -2  11  14    6.10    6.10
   1 -11 -14    7.50    4.80
  -1 -11  14    8.50    5.00
  -1  11  14    1.30    5.70
   1  11 -14    0.60    3.70
   0 -11 -14   60.49    8.00
   0 -11  14   51.59    8.10
   0  11  14   57.69   10.00
   0  11 -14   60.99    7.40
  -1 -11 -14    4.50    5.00
   1 -11  14    9.30    5.80
  -1  11 -14    0.70    3.70
   1  11  14   -3.20    6.40
  -2 -11 -14   22.50    7.00
  -2  11 -14   15.00    7.10
  -3  11 -14    3.60    6.40
   3  11  14    1.50    4.60
   4  11  14    5.40    4.40
  -4  11 -14   11.90    5.60
  -4 -12  14   -2.40    4.90
   4 -12 -14    0.90    4.30
  -4  12  14   -0.40    6.00
   4  12 -14    4.10    3.80
   3 -12 -14    3.90    4.50
  -3 -12  14    2.80    5.00
   3  12 -14    2.00    4.30
  -3  12  14    8.20    6.10
   2 -12 -14    4.50    3.80
  -2 -12  14    1.50    4.10
   2  12 -14   -2.10    4.10
  -2  12  14   -2.80    4.90
  -1 -12  14    2.30    4.60
   1 -12 -14   -0.40    4.50
  -1  12  14   12.60    6.40
   1  12 -14   11.40    4.50
   0 -12  14   41.20    8.20
   0 -12 -14   17.40    5.70
   0  12 -14   22.20    5.70
   0  12  14   50.79    8.60
   1 -12  14   12.60    6.50
  -1 -12 -14   -3.20    5.00
   1  12  14    3.20    6.40
  -1  12 -14    4.10    4.10
  -2 -12 -14    1.10    5.20
   3  12  14   -0.90    4.20
  -3  12 -14   10.10    7.50
  -4 -13  14   -7.20    4.80
   4 -13 -14    6.40    4.40
   4  13 -14   -0.50    2.90
  -4  13  14    9.40    6.70
  -3 -13  14    4.50    3.60
   3 -13 -14   10.70    5.30
   3  13 -14    5.40    4.40
  -3  13  14   13.60    6.80
   2 -13 -14   11.90    5.20
  -2 -13  14    1.40    4.10
   2  13 -14   -2.10    3.60
  -2  13  14    7.70    6.50
  -1 -13  14   12.90    5.70
   1 -13 -14    3.70    4.90
  -1  13  14   15.40    7.90
   1  13 -14   15.60    5.20
   0 -13 -14   -2.30    5.00
   0 -13  14   -8.40    5.30
   0  13 -14    2.50    4.50
   0  13  14  -10.80    6.70
   1 -13  14   -8.60    4.60
  -1 -13 -14   -1.70    5.40
   1  13  14    2.20    7.00
  -1  13 -14    5.90    4.30
   2 -13  14    1.20    5.80
  -2 -13 -14    2.80    5.40
  -3  13 -14    2.80    6.60
   3  13  14    3.50    4.70
  -3 -14  14    9.70    5.40
   3 -14 -14    9.60    6.00
   3  14 -14   12.30    5.10
  -3  14  14   -3.30    5.60
  -2 -14  14   38.90    8.50
   2 -14 -14   41.80    8.10
  -2  14  14   56.29    9.40
   2  14 -14   38.00    8.00
  -1 -14  14   -7.20    3.90
   1 -14 -14    0.00    4.30
  -1  14  14   -4.60    7.30
   1  14 -14    0.20    3.70
   0 -14  14   -1.40    5.40
   0 -14 -14    6.70    5.30
   0  14  14  -18.60    7.60
   0  14 -14   -0.90    3.70
   1 -14  14   -5.40    4.70
  -1 -14 -14    3.20    5.70
   1  14  14   -8.20    7.30
  -1  14 -14    3.00    4.10
  -2 -14 -14    6.40    6.10
   2 -14  14   -0.80    5.50
   3  14  14    8.30    4.60
  -3  14 -14   -2.40    5.00
  -3 -15  14   -0.90    3.90
   3 -15 -14    0.70    5.30
  -3  15  14    0.60    5.70
   3  15 -14   -4.70    3.40
   2 -15 -14   -3.50    5.20
  -2 -15  14   -2.40    4.30
  -2  15  14   -7.70    5.60
   2  15 -14   -3.70    3.70
  -1 -15  14   -3.70    5.00
   1 -15 -14   -0.70    4.70
   1  15 -14   -3.70    3.10
  -1  15  14   -3.20    8.40
   0 -15  14    2.60    5.60
   0 -15 -14    1.60    5.20
   0  15  14   -3.00    7.10
   0  15 -14   -1.50    3.90
  -1 -15 -14    2.00    5.20
   1 -15  14   10.20    5.80
   1  15  14    7.90    8.00
  -1  15 -14   13.20    5.40
  -2 -15 -14    6.70    5.70
   2 -15  14   15.80    7.60
   3  16 -14    4.00    4.40
  -2 -16  14    5.20    5.20
   2 -16 -14    8.00    5.20
  -2  16  14    2.80    7.30
   2  16 -14    0.60    4.50
  -1 -16  14    8.60    6.30
   1 -16 -14   -1.10    4.80
  -1  16  14    4.70    8.20
   1  16 -14    4.60    4.40
   0 -16 -14    0.20    4.50
   0 -16  14    1.90    6.00
   0  16  14   -0.60    7.70
   0  16 -14    4.10    4.70
   1 -16  14    0.50    5.90
  -1 -16 -14    0.50    5.20
  -1  16 -14    3.60    4.40
   1  16  14   -2.20    7.50
   2 -16  14   10.30    6.00
  -2 -16 -14  -12.80    4.00
  -2 -17  14    1.20    3.50
   2 -17 -14    2.80    4.60
  -2  17  14   -3.40    6.80
   2  17 -14    2.70    4.40
   1 -17 -14    1.10    4.60
  -1 -17  14    3.90    5.80
  -1  17  14   -5.70    6.20
   1  17 -14    5.00    4.00
   0 -17 -14   -0.80    5.20
   0 -17  14    2.60    6.00
   0  17  14   18.00    8.30
   0  17 -14   -1.80    3.30
   1 -17  14   14.20    7.30
  -1 -17 -14    5.00    5.00
  -1  17 -14   -5.20    4.10
   1  17  14    8.50    7.70
  -1 -18  14    3.90    4.50
   1 -18 -14   10.00    5.40
   1  18 -14    8.70    6.00
  -1  18  14   -0.20    8.70
   0 -18  14   -1.70    5.50
   0 -18 -14   -5.90    4.80
   0  18 -14    3.00    4.20
   0  18  14    2.80    7.50
   1 -18  14   -8.40    4.20
  -1 -18 -14    2.30    4.50
  -1  18 -14   -0.30    4.10
   1  18  14   -6.40    7.10
   4   0 -15   -4.10    4.20
  -3   0  15   73.09    8.20
   3   0 -15   45.00    8.20
   3   0 -15   55.79    6.10
   2   0 -15    0.70    1.60
  -2   0  15   -3.10    2.10
   2   0 -15   -5.50    3.60
  -1   0  15   99.29    9.40
   1   0 -15  111.49   10.60
   1   0 -15  111.79    9.10
   0   0 -15   -2.00    2.20
   0   0 -15   -2.60    2.80
   0   0 -15   -6.00    2.30
  -1   0 -15  105.29    8.60
  -1   0 -15   90.09    9.00
   1   0  15   76.49    9.50
   2   0  15   -3.80    4.50
  -2   0 -15   -1.90    3.70
   3   0  15   20.90    7.20
  -3   0 -15   20.00    6.60
   4   0  15   -7.80    5.40
  -4   0 -15   -1.60    4.50
  -4  -1  15   11.30    5.90
   4  -1 -15   17.90    6.70
   4  -1 -15    8.10    4.30
   4   1 -15    4.50    5.70
   3  -1 -15  203.18   17.40
   3  -1 -15  221.18   19.30
  -3  -1  15  235.58   18.60
   3   1 -15  216.28   19.00
   2  -1 -15    1.80    1.80
  -2  -1  15    5.30    3.20
   2  -1 -15    5.60    4.20
   2   1 -15   -0.70    3.60
  -2   1  15    0.60    2.10
   2   1 -15    3.30    1.50
   1  -1 -15   -3.40    3.00
  -1  -1  15   -3.30    2.30
   1  -1 -15   -0.50    2.30
   1   1 -15    4.50    2.10
  -1   1  15   -2.30    2.10
   1   1 -15   -3.00    2.80
   0  -1 -15    4.90    2.60
   0  -1 -15    4.10    3.10
   0  -1 -15    1.30    3.00
   0   1 -15    1.90    3.10
   0   1 -15    7.20    3.30
   0   1 -15    0.60    2.90
  -1  -1 -15   37.80    5.20
  -1  -1 -15   41.80    6.40
   1  -1  15   39.20    5.70
  -1  -1 -15   32.80    4.70
  -1   1 -15   33.50    5.40
  -1   1 -15   35.50    4.50
  -2  -1 -15   13.80    5.00
   2  -1  15    2.60    5.10
  -2   1 -15   12.90    5.00
   2   1  15    6.40    5.30
  -3  -1 -15   -0.40    4.10
   3  -1  15    4.30    5.80
   3   1  15    4.40    6.10
  -3   1 -15    4.50    4.90
  -4  -1 -15    5.50    4.60
   4  -1  15    1.40    6.00
   4   1  15   10.00    5.70
  -4   1 -15   11.70    6.40
   4  -2 -15   10.30    4.10
  -4  -2  15    6.70    5.70
  -4   2  15    1.30    3.90
   4   2 -15   -0.60    5.00
   3  -2 -15   63.19    7.20
  -3  -2  15   64.79    8.80
   3  -2 -15   88.09   10.60
   3   2 -15   63.09    9.10
  -2  -2  15    2.00    3.30
   2  -2 -15    2.20    4.20
   2  -2 -15   -0.90    1.90
  -2   2  15    0.80    2.20
   2   2 -15    6.10    3.80
   1  -2 -15   12.50    3.20
   1  -2 -15   11.80    4.80
  -1  -2  15    8.40    3.70
   1   2 -15   14.80    4.70
  -1   2  15    9.40    2.80
   1   2 -15   22.40    3.50
   0  -2 -15  176.58   15.50
   0  -2 -15  188.28   14.80
   0  -2 -15  212.58   15.90
   0   2 -15  181.48   15.70
   0   2 -15  193.78   15.10
  -1  -2 -15   36.30    6.10
   1  -2  15   42.60    5.80
  -1  -2 -15   37.10    5.00
  -1   2 -15   47.70    5.10
   1   2  15   35.80    4.60
  -1   2 -15   34.40    6.00
  -2  -2 -15  111.19   10.70
   2  -2  15   87.89   11.10
   2   2  15  106.49   11.30
  -2   2 -15  107.09   11.00
  -3  -2 -15    1.80    4.50
   3  -2  15   13.20    6.60
   3   2  15    2.30    5.40
  -3   2 -15   -2.30    4.60
  -4  -2 -15    5.80    4.50
   4  -2  15   -0.10    6.30
   4   2  15   -3.90    5.50
  -4   2 -15    9.90    6.00
  -5  -3  15   -2.20    4.40
   5  -3 -15   -1.30    3.40
   4  -3 -15    3.20    3.80
  -4  -3  15   -2.60    5.10
   4   3 -15    5.10    5.00
  -4   3  15   10.20    5.50
  -3  -3  15    2.60    5.30
   3  -3 -15    3.80    3.50
  -3   3  15    1.20    3.60
   3   3 -15    3.30    4.40
   2  -3 -15   28.90    6.30
  -2  -3  15   29.90    6.50
   2  -3 -15   20.00    4.30
   2   3 -15   32.80    6.50
  -1  -3  15   39.70    6.00
   1  -3 -15   51.79    6.40
   1  -3 -15   38.30    5.10
   1   3 -15   41.80    5.90
  -1   3  15   38.50    4.50
   0  -3 -15   27.50    5.60
   0  -3 -15   27.10    3.50
   0  -3  15   27.20    5.40
   0  -3  15   25.10    4.10
   0   3  15   14.80    4.50
   0   3 -15   19.10    4.50
  -1  -3 -15    9.00    2.80
   1  -3  15   -1.80    3.00
  -1  -3 -15   -0.20    3.50
  -1   3 -15    5.60    2.80
   1   3  15    2.60    2.50
  -1   3 -15    0.10    3.70
   2  -3  15   40.20    7.70
  -2  -3 -15   37.90    6.20
   2   3  15   44.60    7.90
  -2   3 -15   32.30    7.00
   3  -3  15   -1.20    6.00
  -3  -3 -15    2.00    4.00
   3   3  15   -1.10    5.30
  -3   3 -15    2.30    4.80
  -4  -3 -15    5.30    5.40
   4  -3  15    8.60    6.60
  -4   3 -15    4.90    5.40
   4   3  15    3.90    6.20
  -5  -4  15   -2.60    4.50
   5  -4 -15   -0.50    4.00
   4  -4 -15    6.00    4.40
  -4  -4  15    5.30    5.60
  -4   4  15    3.00    5.40
   4   4 -15    5.40    5.10
   3  -4 -15   36.50    5.80
  -3  -4  15   40.50    7.50
   3   4 -15   26.60    6.40
  -3   4  15   20.50    6.60
  -2  -4  15   15.30    5.60
   2  -4 -15   10.10    3.50
   2   4 -15   12.90    4.90
  -2   4  15   14.90    4.90
  -1  -4  15   16.20    5.30
   1  -4 -15    4.40    3.20
  -1   4  15    6.40    4.20
   1   4 -15   11.80    4.20
   0  -4 -15   76.99    6.30
   0  -4  15   51.59    7.20
   0  -4 -15   77.99    8.00
   0  -4  15   71.99    8.40
   0   4  15   62.39    7.50
   0   4 -15   70.99    7.80
  -1  -4 -15    9.60    4.10
   1  -4  15   -1.30    3.00
  -1  -4 -15    3.50    2.20
   1   4  15    5.50    2.70
  -1   4 -15    5.90    2.70
  -1   4 -15   10.40    4.80
  -2  -4 -15   -3.50    2.90
   2  -4  15    9.00    5.70
   2   4  15   -1.10    5.30
  -2   4 -15   -2.00    4.20
   3  -4  15   -1.40    6.20
  -3  -4 -15   -3.10    3.90
  -3   4 -15   -2.60    4.40
   3   4  15   -7.10    4.80
   4  -4  15    2.00    6.40
  -4  -4 -15    0.00    4.60
   4   4  15    8.80    6.40
  -4   4 -15   -1.60    5.90
   5  -5 -15   11.90    5.40
  -5  -5  15   13.90    6.10
   4  -5 -15    3.60    4.30
  -4  -5  15   -1.40    5.50
   4   5 -15    2.00    4.70
  -4   5  15    0.80    5.30
   3  -5 -15   14.70    4.80
  -3  -5  15   17.90    6.70
   3   5 -15   23.10    5.90
  -3   5  15   25.70    6.90
   2  -5 -15    2.90    3.00
  -2  -5  15   -2.10    4.30
  -2   5  15    4.00    4.30
   2   5 -15    2.60    3.90
   1  -5 -15    4.70    3.20
  -1  -5  15   12.20    4.70
   1   5 -15   14.50    4.70
  -1   5  15   16.40    5.60
   0  -5 -15   -2.30    3.10
   0  -5  15    3.40    4.00
   0   5  15    4.30    4.10
   0   5 -15    3.40    3.40
  -1  -5 -15    6.70    4.20
  -1  -5 -15   -4.70    1.50
   1  -5  15   -2.40    2.30
  -1   5 -15    0.30    3.90
  -1   5 -15   -0.70    2.10
   1   5  15    2.50    2.70
   2  -5  15    1.10    5.10
  -2  -5 -15    2.70    3.50
   2   5  15    7.20    5.80
  -2   5 -15   -2.20    4.30
  -3  -5 -15    5.90    4.50
   3  -5  15    2.10    6.60
   3   5  15   13.60    5.80
  -3   5 -15   -1.00    5.70
  -4  -5 -15    1.70    4.70
   4  -5  15    9.80    7.30
  -4   5 -15   -0.50    6.20
   4   5  15    7.10    6.50
  -5  -6  15   -2.10    4.40
   5  -6 -15    8.20    5.30
   4  -6 -15    4.50    4.50
  -4  -6  15    2.10    5.70
   4   6 -15    0.60    4.70
  -4   6  15   -3.10    5.00
   3  -6 -15    6.00    4.00
  -3  -6  15   -0.20    4.80
  -3   6  15    1.60    5.40
   3   6 -15    2.30    3.60
  -2  -6  15   -1.40    4.20
   2  -6 -15   -3.40    2.50
   2   6 -15    2.30    3.80
  -2   6  15    4.30    4.60
  -1  -6  15   72.39    8.30
   1  -6 -15   55.69    6.90
   1   6 -15   58.99    7.50
  -1   6  15   66.39    8.10
   0  -6  15    6.40    4.70
   0  -6 -15    3.60    3.70
   0   6 -15    3.40    3.50
   0   6  15   -3.60    4.20
  -1  -6 -15   43.40    5.20
  -1  -6 -15   45.00    7.00
  -1   6 -15   51.79    7.70
   1   6  15   48.30    6.20
  -1   6 -15   53.59    5.80
  -2  -6 -15   22.70    6.30
  -2  -6 -15   31.70    5.70
   2  -6  15   22.50    6.20
  -2   6 -15   14.90    5.40
  -3  -6 -15    4.60    4.10
   3  -6  15   17.10    7.40
   3   6  15   10.30    6.00
  -3   6 -15    9.50    6.60
  -4  -6 -15    1.70    4.70
   4  -6  15    9.70    6.50
  -4   6 -15   -7.70    5.00
   4   6  15    0.90    4.50
  -5  -7  15    3.60    5.00
   5  -7 -15   -1.10    3.90
  -4  -7  15    1.40    5.20
   4  -7 -15    5.60    4.70
   4   7 -15   -1.70    4.50
  -4   7  15   12.00    6.60
  -3  -7  15    4.60    5.50
   3  -7 -15   -1.60    3.50
   3   7 -15    2.40    3.80
  -3   7  15    2.70    5.40
  -2  -7  15    4.20    5.70
   2  -7 -15    1.50    3.20
   2   7 -15    2.00    3.60
  -2   7  15    8.10    5.00
   1  -7 -15    6.10    3.70
  -1  -7  15    8.60    5.10
   1   7 -15   10.50    4.10
  -1   7  15   13.30    5.30
   0  -7 -15   37.80    6.00
   0  -7  15   37.00    7.20
   0   7  15   42.90    6.60
   0   7 -15   35.00    5.80
  -1  -7 -15   22.10    5.90
  -1   7 -15   26.70    6.40
   1   7  15   20.70    5.20
  -1   7 -15   17.00    4.50
  -2  -7 -15    6.20    3.20
  -2  -7 -15    3.50    5.00
  -2   7 -15    1.70    5.80
   3  -7  15   -2.60    5.90
  -3  -7 -15   -4.10    3.40
  -3   7 -15   -0.40    5.60
   3   7  15    0.50    4.30
  -4  -7 -15    3.60    4.80
   4  -7  15   -4.70    5.80
   4   7  15   -3.40    4.50
  -4   7 -15    4.50    5.10
   5  -8 -15    1.80    3.40
  -5  -8  15   -2.90    4.30
   4  -8 -15    5.60    4.90
  -4  -8  15    5.20    5.10
  -4   8  15    0.90    5.20
   4   8 -15    2.60    4.90
   3  -8 -15   -5.00    3.80
  -3  -8  15   -7.40    3.90
   3   8 -15    2.40    4.10
  -3   8  15    6.50    5.40
  -2  -8  15   13.40    5.80
   2  -8 -15    9.10    4.00
   2   8 -15    2.70    4.20
  -2   8  15    7.60    5.10
   1  -8 -15   45.20    6.30
  -1  -8  15   49.40    8.30
  -1   8  15   53.99    8.30
   1   8 -15   41.00    6.40
   0  -8  15    6.90    5.10
   0  -8 -15    3.20    3.50
   0   8  15    9.50    5.00
   0   8 -15    1.00    3.50
  -1  -8 -15   10.40    4.80
  -1   8 -15   11.90    5.40
  -1   8 -15   13.80    4.40
   1   8  15   10.70    5.50
  -2  -8 -15    9.60    5.50
  -2   8 -15   -0.80    5.50
   3  -8  15   11.00    9.40
  -3  -8 -15   15.10    5.50
  -3   8 -15    4.20    6.70
   3   8  15   10.70    4.90
  -4  -8 -15   -1.60    4.30
   4  -8  15   -9.90    4.90
  -4   8 -15   -4.00    4.70
   4   8  15   -3.40    4.20
   4  -9 -15    8.30    4.80
  -4  -9  15   -2.90    5.20
  -4   9  15    3.60    5.40
   4   9 -15    4.50    4.30
  -3  -9  15   -2.40    5.40
   3  -9 -15    6.90    4.30
   3   9 -15   -1.50    3.90
  -3   9  15    9.70    5.30
   2  -9 -15    3.00    3.70
  -2  -9  15    9.20    5.90
   2   9 -15    2.30    4.10
  -2   9  15    4.90    4.50
  -1  -9  15   23.10    6.40
   1  -9 -15   22.90    5.20
   1   9 -15   20.70    5.30
  -1   9  15   12.40    5.80
   0  -9 -15   30.70    6.10
   0  -9  15   35.10    7.40
   0   9 -15   31.30    6.40
   0   9  15   36.80    7.30
  -1  -9 -15  194.68   17.40
   1  -9  15  186.28   17.50
  -1   9 -15  176.98   16.50
   1   9  15  244.78   18.00
  -2  -9 -15   23.40    6.60
  -2   9 -15   18.00    7.50
   3   9  15   -0.60    4.50
  -3   9 -15    1.70    5.30
  -4  -9 -15   -4.40    3.40
   4   9  15    0.00    3.80
  -4   9 -15   -8.50    3.80
   4 -10 -15   17.60    5.20
  -4 -10  15    7.70    6.60
  -4  10  15   -0.60    5.30
   4  10 -15    5.40    3.90
   3 -10 -15    1.20    4.30
  -3 -10  15    1.30    4.60
   3  10 -15    0.40    3.60
  -3  10  15   -2.70    4.90
   2 -10 -15   -1.30    3.50
  -2 -10  15    0.50    5.80
  -2  10  15   -3.30    4.80
   2  10 -15   -0.70    3.80
   1 -10 -15   -5.80    3.40
  -1 -10  15   -4.10    5.00
   1  10 -15    2.30    3.80
  -1  10  15   -3.40    5.30
   0 -10 -15   23.00    5.60
   0 -10  15   29.20    6.40
   0  10 -15   36.50    6.20
   0  10  15   24.10    7.70
  -1 -10 -15   18.20    6.10
   1 -10  15   13.90    6.20
   1  10  15   23.80    7.40
  -1  10 -15   13.90    5.00
  -2 -10 -15    1.20    5.30
  -2  10 -15   -0.10    5.70
   3  10  15   -7.40    3.60
  -3  10 -15   -6.60    5.60
   4  10  15   37.10   12.10
  -4  10 -15   30.80    7.40
  -4 -11  15   -4.20    4.80
   4 -11 -15    6.90    4.10
   4  11 -15    3.60    4.00
  -4  11  15    4.50    5.90
  -3 -11  15   -9.20    4.50
   3 -11 -15   -1.00    3.90
   3  11 -15    2.20    4.20
  -3  11  15   11.20    5.90
   2 -11 -15    1.40    4.00
  -2 -11  15    4.30    6.40
  -2  11  15    3.00    5.60
   2  11 -15   -5.80    3.50
  -1 -11  15    2.80    4.30
   1 -11 -15    6.10    4.20
   1  11 -15    5.50    4.00
  -1  11  15    0.20    5.30
   0 -11 -15   10.40    5.10
   0 -11  15    5.90    4.60
   0  11  15    5.60    5.80
   0  11 -15   16.90    5.20
   1 -11  15   -0.50    5.30
  -1 -11 -15   -0.90    4.70
   1  11  15   -0.20    6.20
  -1  11 -15    3.60    3.50
  -2 -11 -15   16.50    6.50
  -2  11 -15    8.50    6.40
  -3  11 -15   -2.90    6.20
   3  11  15    7.90    4.50
   4 -12 -15   11.30    4.70
  -4 -12  15    7.20    6.20
  -4  12  15   -3.00    5.70
   4  12 -15    3.60    4.10
   3 -12 -15    3.40    4.60
  -3 -12  15    4.30    5.70
  -3  12  15   -6.60    5.10
   3  12 -15    1.70    3.40
  -2 -12  15    4.50    4.80
   2 -12 -15    8.40    4.60
  -2  12  15   -6.10    3.90
   2  12 -15   -2.00    3.90
  -1 -12  15    0.70    4.30
   1 -12 -15    4.50    4.40
   1  12 -15   -0.10    4.00
  -1  12  15   -3.80    6.30
   0 -12  15    8.20    5.50
   0 -12 -15   10.50    5.40
   0  12  15    7.70    7.10
   0  12 -15    5.90    4.20
  -1 -12 -15   39.10    8.20
   1 -12  15   50.09    8.80
   1  12  15   53.39   10.60
  -1  12 -15   39.80    6.80
   2 -12  15    0.20    5.60
  -2 -12 -15    7.80    5.80
  -3  12 -15   14.10    7.00
   3  12  15   12.20    5.60
   4  13 -15    0.30    3.50
  -4  13  15    3.70    5.40
  -3 -13  15   12.80    6.40
   3 -13 -15   13.30    5.50
  -3  13  15    1.50    6.00
   3  13 -15    1.60    4.20
  -2 -13  15   -3.20    4.30
   2 -13 -15    1.00    4.40
  -2  13  15   -9.60    5.00
   2  13 -15    6.40    4.30
   1 -13 -15    1.80    4.60
  -1 -13  15    9.00    5.30
  -1  13  15    7.20    7.20
   1  13 -15    7.00    4.00
   0 -13 -15    3.30    5.40
   0 -13  15    4.90    4.80
   0  13  15   -5.80    7.40
   0  13 -15    6.30    4.20
   1 -13  15   -0.40    4.30
  -1 -13 -15    5.00    5.20
   1  13  15   -7.20    6.60
  -1  13 -15    3.00    4.40
   2 -13  15    7.90    5.60
  -2 -13 -15   10.60    6.40
   3  13  15    9.00    5.50
  -3  13 -15    8.50    7.00
  -3 -14  15    1.70    4.50
   3 -14 -15   -1.70    3.60
  -3  14  15    3.30    5.20
   3  14 -15    4.30    3.50
  -2 -14  15   -7.00    4.20
   2 -14 -15    0.60    4.60
  -2  14  15    2.30    5.80
   2  14 -15    3.50    4.90
   1 -14 -15    0.70    4.40
  -1 -14  15    8.50    5.50
  -1  14  15    3.50    7.70
   1  14 -15    2.80    3.70
   0 -14 -15   -2.10    4.80
   0 -14  15   -0.70    5.30
   0  14 -15    0.30    3.50
   0  14  15    7.90    8.30
   1 -14  15   -7.00    4.90
  -1 -14 -15    0.80    5.20
   1  14  15   -4.50    6.90
  -1  14 -15    2.90    4.20
  -2 -14 -15   -1.70    4.80
   2 -14  15   -2.20    5.00
  -3  14 -15  -12.20    4.20
   3  14  15    0.50    3.80
  -3 -15  15   -1.90    3.80
   3 -15 -15    5.80    4.50
  -3  15  15   -3.50    5.60
   3  15 -15   -4.70    2.50
   2 -15 -15   21.20    7.10
  -2 -15  15   36.20    8.40
   2  15 -15   40.50    7.00
  -2  15  15   46.70    9.90
  -1 -15  15   11.20    5.50
   1 -15 -15   13.10    6.20
  -1  15  15    9.60    9.40
   1  15 -15   11.50    5.00
   0 -15 -15   -1.60    5.40
   0 -15  15    4.60    4.90
   0  15  15   -3.20    6.40
   0  15 -15    5.80    4.90
  -1 -15 -15    0.50    6.00
   1 -15  15    7.00    5.90
  -1  15 -15    5.00    4.70
   1  15  15   -3.30    7.40
  -2 -15 -15    5.90    5.20
   2 -15  15   -2.50    5.20
  -2 -16  15   -2.30    3.90
   2 -16 -15    3.30    5.50
  -2  16  15   -2.40    6.30
   2  16 -15   -0.70    3.90
  -1 -16  15    0.30    5.30
   1 -16 -15    4.50    5.30
   1  16 -15    5.80    4.20
  -1  16  15    1.10    9.60
   0 -16  15   -8.00    4.10
   0 -16 -15   -5.10    4.80
   0  16  15    6.00    8.70
   0  16 -15   -1.00    4.70
   1 -16  15    2.50    6.00
  -1 -16 -15   -7.60    4.50
   1  16  15   -6.10    6.90
  -1  16 -15    1.20    4.80
  -2 -16 -15    2.60    4.90
   2 -16  15    0.80    4.60
  -1 -17  15   29.00    7.40
   1 -17 -15   13.70    6.00
   1  17 -15    9.20    4.40
  -1  17  15    1.20    8.00
   0 -17  15   -2.00    5.00
   0 -17 -15    1.20    5.70
   0  17 -15   -1.70    3.80
   0  17  15    3.20    7.10
   1 -17  15   -1.70    5.50
  -1 -17 -15    2.10    4.70
   1  17  15   -8.40    6.20
  -1  17 -15    2.80    3.80
  -1 -18  15   -4.80    4.30
   0 -18  15   -6.90    3.60
   0 -18 -15    3.70    4.50
   0  18  15   21.30    9.50
   0  18 -15    3.80    3.20
  -5   0  16    4.20    7.10
   4   0 -16    9.10    6.30
   3   0 -16   -6.10    4.00
  -3   0  16    2.40    4.60
  -2   0  16   -4.30    2.10
   2   0 -16    3.80    1.90
   2   0 -16    4.50    4.10
   1   0 -16    1.90    2.20
   1   0 -16   -2.80    2.90
  -1   0  16   -3.80    2.00
   0   0 -16    4.00    2.80
   0   0 -16    8.30    3.40
   0   0 -16    4.40    3.60
   1   0  16   -2.40    3.30
  -1   0 -16   -4.60    1.40
  -1   0 -16   -1.10    3.20
   2   0  16    6.10    5.70
  -2   0 -16    0.70    3.80
   3   0  16   -5.00    5.50
  -3   0 -16    0.00    4.80
   4   0  16   18.70    7.30
  -4   0 -16   10.50    5.50
  -5   1  16   -1.30    5.20
   4  -1 -16    0.70    6.10
   4   1 -16   -3.60    4.90
  -3  -1  16   18.80    5.70
   3  -1 -16   10.20    3.80
   3  -1 -16   16.20    6.10
   3   1 -16   10.50    5.30
   2  -1 -16    2.90    4.00
   2  -1 -16    0.90    1.80
  -2  -1  16   -2.90    3.10
  -2   1  16   -4.20    1.90
   2   1 -16   -2.40    3.90
   2   1 -16   -2.70    1.90
  -1  -1  16   -1.70    2.50
   1  -1 -16    6.50    3.70
   1  -1 -16   -1.00    2.00
  -1   1  16    5.70    2.70
   1   1 -16   -1.20    3.60
   1   1 -16    4.80    2.20
   0  -1 -16    9.30    3.40
   0  -1 -16    4.20    2.60
   0  -1 -16    1.30    3.30
   0   1 -16    4.80    3.40
   0   1 -16    0.60    2.70
   0   1 -16    4.00    3.50
   1  -1  16   -3.50    3.30
  -1  -1 -16   -1.20    1.80
  -1  -1 -16    1.10    4.10
  -1  -1 -16   -2.90    3.20
  -1   1 -16   -0.20    3.50
  -1   1 -16   -2.60    1.70
   2  -1  16    8.60    5.90
  -2  -1 -16    2.70    3.90
   2   1  16    7.10    5.40
  -2   1 -16    5.20    4.10
   3  -1  16   18.80    6.80
  -3  -1 -16    7.10    5.20
   3   1  16   11.00    6.40
  -3   1 -16   10.40    5.20
  -4  -1 -16    6.90    4.60
   4  -1  16    4.90    6.30
   4   1  16   -1.80    5.20
  -4   1 -16    7.80    5.40
  -5   2  16    8.20    5.20
   4  -2 -16    8.00    4.10
  -4  -2  16    9.20    5.70
   4   2 -16    8.40    6.20
  -4   2  16    5.50    4.40
   3  -2 -16   51.99    6.90
   3  -2 -16   64.49    9.10
  -3  -2  16   61.09    8.50
   3   2 -16   67.79    9.10
   2  -2 -16    5.60    2.30
   2  -2 -16   -0.20    3.90
  -2  -2  16    4.10    4.60
   2   2 -16    0.90    3.80
   1  -2 -16   35.20    4.80
   1  -2 -16   46.80    6.50
  -1  -2  16   31.60    5.60
   1   2 -16   47.60    6.70
   1   2 -16   50.59    5.10
  -1   2  16   44.40    5.10
   0  -2 -16    5.80    2.30
   0  -2 -16    0.70    2.80
   0  -2  16   -5.30    3.00
   0  -2 -16   -1.80    2.90
   0   2 -16   -1.20    2.70
   0   2 -16    7.00    2.70
  -1  -2 -16   11.80    4.40
   1  -2  16    3.10    3.60
  -1  -2 -16   12.10    3.70
  -1   2 -16    5.60    2.60
  -1   2 -16    9.40    4.10
   1   2  16    4.80    2.50
  -2  -2 -16   42.30    6.80
   2  -2  16   55.59    8.80
  -2   2 -16   43.20    7.30
   2   2  16   47.00    8.00
  -3  -2 -16    6.90    5.10
   3  -2  16   -1.50    6.50
  -3   2 -16   -1.00    4.60
   3   2  16   13.80    6.70
  -4  -2 -16    2.40    4.30
   4  -2  16    0.20    6.60
  -4   2 -16   -3.00    4.20
   4   2  16    4.90    6.30
  -5   3  16   -6.10    4.50
  -4  -3  16   25.90    6.80
   4  -3 -16    9.50    4.50
   4   3 -16    6.40    6.00
  -4   3  16   -6.30    4.90
   3  -3 -16   28.20    5.50
  -3  -3  16   33.90    7.20
   3   3 -16   28.90    6.70
  -3   3  16   37.50    6.40
   2  -3 -16    4.90    3.00
  -2  -3  16    4.90    4.90
   2  -3 -16    3.80    4.40
   2   3 -16    2.40    3.80
  -1  -3  16    2.70    4.20
   1  -3 -16    0.70    3.30
   1  -3 -16    3.40    2.60
   1   3 -16   -2.10    3.60
   0  -3 -16    0.50    3.70
   0  -3  16   -0.10    3.20
   0  -3  16    4.50    2.40
   0  -3 -16   -0.40    1.80
   0   3 -16   -4.10    3.00
   0   3  16   -4.00    2.90
   1  -3  16   15.40    4.20
  -1  -3 -16   12.80    5.10
  -1  -3 -16   11.70    3.50
   1   3  16   14.40    3.40
  -1   3 -16   16.80    3.60
  -1   3 -16    9.50    4.50
  -2  -3 -16   14.50    4.50
   2  -3  16   10.20    6.10
   2   3  16   16.60    6.10
  -2   3 -16    5.70    4.30
   3  -3  16    3.30    6.40
  -3  -3 -16    6.80    4.70
  -3   3 -16    3.80    4.20
   3   3  16   -0.40    5.20
   4  -3  16   23.70    7.60
   4   3  16   37.00    8.80
  -4   3 -16   18.90    6.40
  -5  -4  16   -6.50    4.20
   5  -4 -16    5.20    4.20
  -5   4  16    9.50    6.60
   4  -4 -16   -4.40    3.60
  -4  -4  16   20.30    6.90
  -4   4  16    5.30    5.90
   4   4 -16    2.90    5.30
   3  -4 -16   13.00    4.50
  -3  -4  16   20.30    6.30
   3   4 -16    9.90    5.00
  -3   4  16   17.40    5.80
  -2  -4  16    6.10    5.30
   2  -4 -16    4.80    2.90
  -2   4  16   -1.60    4.20
   2   4 -16    6.70    4.30
  -1  -4  16    1.70    4.30
   1  -4 -16    4.20    3.30
   1   4 -16    2.20    3.50
  -1   4  16    3.50    4.60
   0  -4 -16   11.60    4.10
   0  -4  16    2.20    4.30
   0   4  16    7.20    4.50
   0   4 -16    2.00    3.00
  -1  -4 -16    4.10    2.30
  -1  -4 -16   -4.00    3.60
   1  -4  16   -0.10    2.90
  -1   4 -16   -5.00    2.00
  -1   4 -16    2.10    4.20
   1   4  16    5.30    2.90
  -2  -4 -16  144.29   13.30
   2  -4  16  153.38   14.20
  -2   4 -16  110.39   13.40
   2   4  16  188.78   15.60
  -3  -4 -16   -8.00    3.20
   3  -4  16   10.50    6.90
  -3   4 -16    0.80    4.70
   3   4  16   -2.70    5.20
   4  -4  16   -8.70    6.20
  -4  -4 -16   -4.20    3.30
  -4   4 -16    8.00    5.30
   4   4  16   -2.60    5.40
  -5  -5  16    2.60    4.20
   5  -5 -16   -5.30    3.90
  -5   5  16   -1.10    4.20
   4  -5 -16    9.90    5.00
  -4  -5  16   12.90    6.20
  -4   5  16   15.50    6.30
   4   5 -16    2.80    4.60
  -3  -5  16   14.70    6.00
   3  -5 -16    5.30    3.90
   3   5 -16   16.50    5.70
  -3   5  16    3.10    4.90
   2  -5 -16    9.80    3.70
  -2  -5  16   20.80    6.30
  -2   5  16   14.00    5.40
   2   5 -16   13.60    4.70
   1  -5 -16    0.40    3.10
  -1  -5  16    0.70    4.90
  -1   5  16    2.30    4.10
   1   5 -16    2.20    3.30
   0  -5  16    6.80    4.40
   0  -5 -16    9.40    4.20
   0   5 -16    8.40    3.90
   0   5  16    4.50    4.40
  -1  -5 -16    8.10    4.30
  -1  -5 -16    5.70    2.40
  -1   5 -16    1.00    4.10
  -1   5 -16   -1.40    2.20
   1   5  16    4.50    3.10
   2  -5  16  102.09   10.90
  -2  -5 -16   88.59    9.40
  -2   5 -16   81.09   10.40
   2   5  16   87.29   11.20
  -3  -5 -16   26.40    6.10
   3  -5  16   32.00    8.10
  -3   5 -16   20.60    6.40
   3   5  16   31.30    7.60
   4  -5  16   35.40    9.00
  -4  -5 -16   39.60    7.80
  -4   5 -16   20.30    8.10
   4   5  16   31.70    8.70
   5  -6 -16    5.80    4.50
  -5  -6  16    1.10    4.70
  -5   6  16   29.40    9.30
   4  -6 -16    8.80    4.90
  -4  -6  16    3.00    5.50
   4   6 -16    0.60    4.80
  -4   6  16    8.10    5.70
   3  -6 -16    3.20    4.20
  -3  -6  16    1.80    5.10
  -3   6  16    6.90    5.60
   3   6 -16    8.10    5.00
  -2  -6  16   51.69    8.50
   2  -6 -16   52.49    6.60
   2   6 -16   43.70    7.90
  -2   6  16   49.90    7.50
   1  -6 -16   -5.50    2.90
  -1  -6  16    8.30    5.70
  -1   6  16   -4.40    4.00
   1   6 -16    1.90    3.30
   0  -6 -16   16.20    4.70
   0  -6  16   11.10    5.60
   0   6 -16   11.20    4.10
   0   6  16   26.90    6.30
  -1  -6 -16    8.20    4.90
   1   6  16   16.90    4.40
  -1   6 -16   12.00    4.00
  -1   6 -16   17.70    5.90
   2  -6  16   25.00    6.60
  -2  -6 -16   14.10    4.50
  -2  -6 -16   15.50    6.10
  -2   6 -16    6.60    5.70
   3  -6  16   -6.80    6.00
  -3  -6 -16    4.10    4.20
   3   6  16   -4.30    5.00
  -3   6 -16    4.60    6.30
   4  -6  16    0.40    5.80
  -4  -6 -16   -0.40    4.20
   4   6  16    3.30    5.40
  -4   6 -16    6.10    6.10
  -5  -7  16   -0.20    4.00
   5  -7 -16   -0.80    3.20
   4  -7 -16    2.40    4.60
  -4  -7  16   12.80    6.40
  -4   7  16   -6.30    4.00
   4   7 -16    6.40    4.70
  -3  -7  16   -1.30    5.40
   3  -7 -16    1.70    3.80
   3   7 -16    5.20    4.10
  -3   7  16    5.00    5.30
  -2  -7  16   25.10    6.70
   2  -7 -16   18.60    4.90
   2   7 -16   30.40    6.50
  -2   7  16   19.40    5.70
  -1  -7  16    7.80    5.80
   1  -7 -16    3.90    3.30
  -1   7  16    1.40    5.00
   1   7 -16    3.70    3.80
   0  -7  16    3.80    4.30
   0  -7 -16    6.00    3.90
   0   7 -16    6.50    3.50
   0   7  16    2.00    5.50
  -1  -7 -16   76.59    9.00
  -1   7 -16   68.89    7.90
  -1   7 -16   73.49    9.10
   1   7  16   77.49    8.90
  -2  -7 -16   -3.60    2.80
  -2  -7 -16    8.90    5.20
  -2   7 -16    0.60    6.10
   3  -7  16    6.80    6.20
  -3  -7 -16   12.00    4.80
   3   7  16    5.50    5.30
  -3   7 -16   -3.40    5.30
  -4  -7 -16   -0.90    4.10
   4  -7  16   -1.80    5.30
  -4   7 -16    2.60    6.30
   4   7  16   10.70    5.70
   5  -8 -16   14.40    4.00
  -5  -8  16   15.90    5.90
   4  -8 -16   -6.20    4.40
  -4  -8  16    3.20    5.60
  -4   8  16   -0.20    4.10
   4   8 -16    6.80    4.40
   3  -8 -16    0.20    4.10
  -3  -8  16   -3.30    4.80
  -3   8  16   -6.80    5.10
   3   8 -16    3.10    4.10
   2  -8 -16    0.60    3.50
  -2  -8  16   -1.00    6.20
  -2   8  16    4.20    5.00
   2   8 -16   -0.60    3.40
  -1  -8  16   51.49    8.40
   1  -8 -16   23.70    5.50
   1   8 -16   37.40    5.70
  -1   8  16   42.40    8.50
   0  -8 -16   50.29    7.40
   0  -8  16   56.89    8.90
   0   8 -16   67.19    7.70
   0   8  16   85.09    8.90
  -1  -8 -16   91.89   10.70
  -1   8 -16   89.19    9.60
   1   8  16  115.39   11.00
  -2  -8 -16    5.20    4.70
  -2   8 -16   -5.00    5.50
  -3  -8 -16   -0.60    4.00
  -3   8 -16   -0.80    5.90
   3   8  16   11.70    5.20
  -4  -8 -16   -0.30    3.40
   4  -8  16   -2.50    8.10
   4   8  16    6.40    4.70
  -4   8 -16    2.70    5.50
  -4  -9  16    4.80    6.10
   4  -9 -16    3.30    4.50
  -4   9  16    2.30    5.60
   4   9 -16    0.70    4.30
   3  -9 -16   -0.80    4.40
  -3  -9  16    6.80    5.30
  -3   9  16   -1.60    4.80
   3   9 -16   -4.00    4.20
  -2  -9  16   51.59    9.40
   2  -9 -16   25.00    6.00
  -2   9  16   30.00    7.30
   2   9 -16   41.60    6.70
  -1  -9  16   23.20    7.00
   1  -9 -16   21.70    5.20
   1   9 -16   13.10    4.50
  -1   9  16   14.70    6.40
   0  -9  16    6.80    6.00
   0  -9 -16    3.40    3.90
   0   9 -16    7.80    3.90
   0   9  16    3.30    5.70
  -1  -9 -16   27.40    6.70
   1  -9  16   45.80    8.40
  -1   9 -16   38.40    6.20
   1   9  16   45.70    8.30
  -2  -9 -16   18.00    6.50
  -2   9 -16   13.80    6.60
   3   9  16   10.60    5.10
  -3   9 -16   14.90    7.90
  -4  -9 -16   -7.40    2.90
  -4   9 -16    0.00    8.40
  -4 -10  16    7.80    6.20
   4 -10 -16    1.50    3.80
  -4  10  16   -2.40    4.90
   4  10 -16    5.40    3.90
  -3 -10  16   -0.50    5.40
   3 -10 -16    6.80    4.90
   3  10 -16    3.00    4.20
  -3  10  16    0.20    5.00
   2 -10 -16    8.20    4.30
  -2 -10  16   13.10    6.50
  -2  10  16    5.40    5.30
   2  10 -16    6.40    4.50
  -1 -10  16    3.80    5.90
   1 -10 -16    0.80    3.50
   1  10 -16   10.20    4.10
  -1  10  16    5.60    5.50
   0 -10  16    5.40    5.10
   0 -10 -16    2.40    4.60
   0  10 -16    5.30    4.20
   0  10  16   -5.10    5.40
   1 -10  16   -4.10    4.90
  -1 -10 -16    7.30    5.50
  -1  10 -16    1.50    3.40
   1  10  16    1.10    5.80
  -2 -10 -16   -7.00    4.70
  -2  10 -16   10.30    6.80
  -3  10 -16   18.70    7.40
   3  10  16   14.40    5.50
   4 -11 -16    3.40    4.20
  -4 -11  16    3.40    5.60
   4  11 -16    1.60    3.90
  -4  11  16   21.90    7.30
   3 -11 -16    3.50    4.10
  -3 -11  16    7.80    6.40
  -3  11  16  -11.70    4.20
   3  11 -16   -4.10    3.70
  -2 -11  16   -6.90    5.60
   2 -11 -16   -3.80    3.70
   2  11 -16    1.70    3.70
  -2  11  16    6.10    5.30
  -1 -11  16    2.10    6.20
   1 -11 -16    2.50    3.90
  -1  11  16   -2.70    5.50
   1  11 -16   -6.00    3.20
   0 -11  16   -5.80    3.70
   0 -11 -16    0.30    3.80
   0  11 -16   -5.00    2.90
   0  11  16    4.10    6.20
  -1 -11 -16   16.40    6.10
   1 -11  16   19.20    6.50
  -1  11 -16   17.80    5.10
   1  11  16   22.10    8.10
  -2 -11 -16   -1.20    4.90
  -2  11 -16   -3.90    6.20
  -3  11 -16   -5.20    6.10
   3  11  16    9.10    5.00
   4 -12 -16    8.70    4.80
  -4 -12  16   23.30   10.90
  -4  12  16   10.10    6.10
   4  12 -16    8.30    4.50
  -3 -12  16   -2.20    5.90
   3 -12 -16    2.20    4.10
  -3  12  16   -6.10    4.60
   3  12 -16    5.20    4.60
   2 -12 -16    4.90    4.30
  -2 -12  16   10.30    6.80
   2  12 -16    4.90    4.50
  -2  12  16   17.00    7.40
  -1 -12  16    3.80    5.00
   1 -12 -16   -3.90    3.40
   1  12 -16    7.10    4.40
  -1  12  16   -3.50    5.50
   0 -12 -16   -5.00    4.50
   0 -12  16    1.60    4.90
   0  12  16   -4.30    5.70
   0  12 -16   -3.40    3.60
   1 -12  16    5.90    4.70
  -1 -12 -16    1.90    5.20
  -1  12 -16    2.60    3.80
   1  12  16    9.20    7.30
  -2 -12 -16    5.40    5.40
   2 -12  16   -0.30    5.60
   3  12  16    5.00    3.80
  -3  12 -16    4.50    6.40
  -3 -13  16   -2.80    5.50
   3 -13 -16   11.40    5.00
  -3  13  16    3.20    5.30
   3  13 -16   -2.90    3.60
  -2 -13  16   -0.20    4.00
   2 -13 -16    6.50    4.40
   2  13 -16   -2.80    3.70
  -2  13  16   -7.80    5.60
   1 -13 -16   21.70    6.30
  -1 -13  16   20.40    6.60
   1  13 -16   16.60    5.50
  -1  13  16   25.00    8.80
   0 -13  16   25.00    6.90
   0 -13 -16   10.90    5.60
   0  13 -16    5.00    4.40
   0  13  16   13.60    8.00
  -1 -13 -16   12.00    5.90
   1 -13  16   23.30    6.90
  -1  13 -16    9.40    4.10
   1  13  16    9.00    6.90
  -2 -13 -16    0.40    4.80
   2 -13  16   -8.40    4.30
   3  13  16   13.80    5.90
  -3  13 -16   14.60    6.90
  -3 -14  16   -0.50    3.00
   3 -14 -16    4.20    4.00
   3  14 -16    1.30    3.80
  -3  14  16   -2.30    4.60
   2 -14 -16    4.10    5.40
  -2 -14  16   11.50    5.80
  -2  14  16    2.60    6.80
   2  14 -16    2.80    4.50
   1 -14 -16   12.90    5.80
  -1 -14  16   17.20    6.50
   1  14 -16   25.40    6.20
  -1  14  16   17.20    9.20
   0 -14  16   -3.00    4.90
   0 -14 -16   -1.10    4.60
   0  14  16   -3.40    7.30
   0  14 -16    1.20    3.80
  -1 -14 -16   13.10    6.30
   1 -14  16    0.10    5.60
  -1  14 -16    9.40    5.20
   1  14  16   -7.90    6.40
  -2 -14 -16    2.40    5.10
   2 -14  16   -6.60    4.60
  -2 -15  16    1.60    4.90
   2 -15 -16    2.00    4.60
   2  15 -16   -0.10    3.40
  -2  15  16    2.70    7.20
  -1 -15  16   11.50    5.80
   1 -15 -16    1.70    5.10
  -1  15  16    0.40    7.60
   1  15 -16   20.10    5.70
   0 -15  16   -2.30    4.90
   0 -15 -16   -0.30    5.00
   0  15  16  -14.10    5.60
   0  15 -16   -3.00    4.20
  -1 -15 -16    2.40    5.50
   1 -15  16  -10.90    3.60
   1  15  16  -19.50    5.50
  -1  15 -16    0.90    4.10
   2 -15  16    9.40    5.60
  -2 -15 -16   -1.50    4.70
   2 -16 -16    4.70    4.40
  -2 -16  16    1.20    4.30
  -2  16  16  -14.40    5.30
   2  16 -16   -5.70    3.50
  -1 -16  16    9.80    5.80
   1 -16 -16   -0.20    4.70
  -1  16  16  -13.40    8.40
   1  16 -16    0.80    3.90
   0 -16 -16    4.00    5.40
   0 -16  16   -4.50    4.60
   0  16  16   11.20    8.40
   0  16 -16    3.90    4.20
   1 -16  16    5.10    5.50
  -1 -16 -16   -2.60    4.40
  -1  16 -16    2.70    4.70
   1  16  16   -9.70    5.70
   1 -17 -16   -4.50    3.70
  -1 -17  16    4.70    5.50
  -1  17  16   -9.70    6.20
   1  17 -16    9.40    4.40
   0 -17 -16   -2.00    4.80
   0 -17  16    1.90    5.10
   0  17 -16   -6.80    2.40
   0  17  16   -8.10    7.00
  -1 -17 -16    7.90    6.50
   1 -17  16   -9.20    3.30
  -1  17 -16    2.60    3.50
  -5   0  17    1.10    4.00
   4   0 -17   -1.80    4.70
   3   0 -17   35.50    7.70
  -2   0  17   -4.00    2.60
   2   0 -17    0.00    1.90
   2   0 -17    4.90    4.30
   1   0 -17   83.29    9.30
   1   0 -17   88.19    7.50
  -1   0  17   71.89    7.70
   0   0 -17   -1.90    2.60
   0   0 -17    1.90    3.30
   0   0 -17    5.00    3.10
  -1   0 -17    2.90    3.40
  -1   0 -17   -2.40    1.80
   1   0  17   -4.60    3.70
   2   0  17    0.80    5.40
  -2   0 -17   -0.20    4.10
   3   0  17    4.60    6.50
  -3   0 -17    3.60    4.40
  -4   0 -17    3.10    4.70
   4   0  17    3.50    6.90
  -5   1  17   -0.70    4.50
   5   1 -17    0.90    6.70
   4  -1 -17   11.20    6.00
   4   1 -17   -4.10    4.40
   3  -1 -17    8.50    3.60
   3  -1 -17   -5.80    5.00
  -3  -1  17    0.60    4.60
   3   1 -17    2.50    5.30
  -2  -1  17    0.90    3.00
   2  -1 -17    2.60    4.00
   2   1 -17   -4.70    3.90
  -1  -1  17    3.00    3.00
   1  -1 -17    8.30    2.80
   1  -1 -17    4.90    4.30
  -1   1  17    0.70    2.30
   1   1 -17    4.40    3.60
   1   1 -17    7.40    2.50
   0  -1 -17   22.70    4.10
   0  -1 -17   12.30    4.00
   0  -1  17    7.20    3.80
   0  -1 -17   12.90    4.40
   0   1 -17   22.00    4.20
   0   1 -17   14.30    4.60
  -1  -1 -17    1.50    2.30
  -1  -1 -17    0.70    3.10
  -1  -1 -17    4.20    4.30
   1  -1  17   -1.60    3.90
  -1   1 -17   -0.80    3.10
  -1   1 -17    3.10    2.40
   2  -1  17   14.30    6.60
  -2  -1 -17    7.10    4.70
  -2   1 -17   13.10    4.80
   2   1  17   19.90    6.70
  -3  -1 -17    0.80    4.60
   3  -1  17    0.80    6.60
  -3   1 -17   -0.60    3.50
   3   1  17    3.60    6.50
  -4  -1 -17   24.10    6.40
   4  -1  17   35.80    9.00
   4   1  17   22.20    7.80
  -4   1 -17   34.80    7.60
  -5   2  17   -2.90    4.20
  -4  -2  17   16.00    9.80
  -4   2  17    3.20    4.60
   4   2 -17    1.00    5.10
  -3  -2  17   -1.90    4.40
   3  -2 -17    0.60    3.10
   3  -2 -17   -3.70    4.60
   3   2 -17    0.60    4.50
  -2  -2  17   19.40    5.70
   2  -2 -17   11.20    3.40
   2  -2 -17    9.10    5.40
   2   2 -17    8.60    5.30
   1  -2 -17    6.70    4.10
  -1  -2  17    4.00    4.00
   1  -2 -17    9.10    2.70
  -1   2  17    3.20    2.50
   1   2 -17    0.80    3.90
   0  -2 -17    5.80    4.10
   0  -2 -17   -0.80    2.00
   0  -2 -17    6.00    3.90
   0  -2  17    0.90    4.30
   0   2 -17   -0.60    2.50
   0   2 -17    3.10    3.60
   1  -2  17    1.80    3.40
  -1  -2 -17    2.90    3.30
  -1  -2 -17   -1.70    4.00
  -1   2 -17    4.80    2.60
  -1   2 -17    5.90    4.00
   1   2  17    7.00    2.60
   2  -2  17    1.20    5.30
  -2  -2 -17   -2.40    3.00
  -2   2 -17    1.40    3.80
   2   2  17    1.50    5.20
   3  -2  17    7.60    6.20
  -3  -2 -17    0.50    5.40
  -3   2 -17    1.90    5.00
   3   2  17    4.80    6.00
   4  -2  17    9.50    7.00
  -4  -2 -17   -2.50    4.40
   4   2  17   -5.20    5.30
  -4   2 -17   -7.10    3.60
  -5   3  17    6.50    4.90
   4  -3 -17   12.10    4.50
  -4  -3  17    6.60    6.00
   4   3 -17   11.90    5.80
  -4   3  17    7.10    5.60
  -3  -3  17   -0.20    4.90
   3  -3 -17    9.10    3.70
   3   3 -17   -6.90    3.50
  -3   3  17    6.30    4.60
   2  -3 -17    4.70    4.70
  -2  -3  17    5.70    5.30
   2  -3 -17    2.40    3.00
   2   3 -17   -0.70    3.60
   1  -3 -17   -3.50    2.70
  -1  -3  17   -1.20    4.50
   1   3 -17    0.70    3.30
   0  -3 -17   10.70    2.60
   0  -3  17    6.00    4.50
   0  -3 -17    8.20    4.20
   0   3 -17   11.80    4.30
   0   3  17    4.30    4.40
  -1  -3 -17   91.39    9.50
   1  -3  17   91.09    9.30
  -1  -3 -17   84.99    8.40
   1   3  17   80.59    8.20
  -1   3 -17   91.89    8.60
  -1   3 -17   94.89    9.60
   2  -3  17    9.90    6.20
  -2  -3 -17   15.00    4.60
  -2   3 -17   10.30    5.50
   2   3  17   17.50    6.70
   3  -3  17    6.00    7.70
  -3  -3 -17   18.50    6.00
   3   3  17   20.30    6.80
  -3   3 -17   10.50    5.70
   4  -3  17    3.70    6.00
  -4  -3 -17    7.40    5.00
   4   3  17    0.80    5.30
  -4   3 -17   -4.50    4.90
  -5  -4  17    2.80    4.70
  -5   4  17    2.20    4.60
   4  -4 -17    7.00    4.40
  -4  -4  17   22.50    7.50
  -4   4  17    3.70    4.80
   4   4 -17   16.20    6.00
  -3  -4  17    5.30    5.50
   3  -4 -17   -6.20    3.00
  -3   4  17   -3.30    4.80
   3   4 -17   -5.80    4.30
  -2  -4  17    1.60    4.90
   2  -4 -17   -1.50    2.90
  -2   4  17    1.40    5.20
   2   4 -17    3.60    4.00
   1  -4 -17    6.80    3.40
  -1  -4  17    7.70    5.30
   1   4 -17    0.50    3.30
  -1   4  17   10.10    5.50
   0  -4  17    2.20    4.40
   0  -4 -17   -5.70    3.10
   0   4  17   -6.70    3.80
   0   4 -17    1.60    3.30
  -1  -4 -17   61.39    6.80
   1  -4  17   75.69    7.70
  -1  -4 -17   66.29    8.70
  -1   4 -17   59.19    8.40
   1   4  17   67.29    7.00
  -1   4 -17   82.39    7.60
   2  -4  17   68.39    9.40
  -2  -4 -17   57.69    7.50
   2   4  17   61.59    9.50
  -2   4 -17   46.30    7.80
  -3  -4 -17    0.90    4.20
   3  -4  17    1.80    7.00
  -3   4 -17    4.00    4.40
   3   4  17    1.60    5.60
   4  -4  17   23.80    8.10
  -4  -4 -17   14.10    6.20
   4   4  17   39.20    8.40
  -4   4 -17   29.10    7.30
  -5  -5  17   -3.50    4.40
   5  -5 -17    8.40    3.20
  -5   5  17   11.50    4.70
  -4  -5  17    4.70    6.20
   4  -5 -17    3.70    4.50
  -4   5  17   -7.90    4.20
   4   5 -17   -0.80    4.40
  -3  -5  17   29.60    7.60
   3  -5 -17   26.40    5.80
  -3   5  17    7.30    6.00
   3   5 -17   23.80    6.60
   2  -5 -17    1.20    3.20
  -2  -5  17   -5.00    3.80
  -2   5  17   -0.20    4.70
   2   5 -17   -1.50    3.50
  -1  -5  17    2.80    5.30
   1  -5 -17   -2.20    2.80
  -1   5  17    0.70    4.60
   1   5 -17    6.10    3.80
   0  -5 -17    3.50    4.00
   0  -5  17    5.10    4.50
   0   5  17    2.90    4.10
   0   5 -17    4.00    3.80
  -1  -5 -17  176.08   14.10
  -1  -5 -17  161.88   15.40
  -1   5 -17  154.18   15.10
  -1   5 -17  168.58   14.60
   1   5  17  203.18   15.10
  -2  -5 -17    7.30    4.10
   2  -5  17   13.30    5.80
   2   5  17    8.40    6.10
  -2   5 -17   20.60    6.10
  -3  -5 -17   -0.40    4.10
   3  -5  17   -1.60    6.10
   3   5  17    0.80    5.60
  -3   5 -17   -5.40    4.50
  -4  -5 -17    3.40    4.30
   4  -5  17   -3.90    5.80
  -4   5 -17   -3.60    5.60
   4   5  17    2.20    5.50
   5  -6 -17    8.00    3.60
  -5  -6  17   -3.00    4.30
  -5   6  17    6.50    4.30
  -4  -6  17    2.60    5.50
   4  -6 -17    8.30    5.00
   4   6 -17   -1.00    4.70
  -4   6  17    2.10    5.30
  -3  -6  17    0.50    5.50
   3  -6 -17    2.80    4.10
  -3   6  17    2.40    4.50
   3   6 -17   -4.10    4.40
  -2  -6  17    3.50    5.30
   2  -6 -17   -5.80    2.80
  -2   6  17   -6.90    4.30
   2   6 -17    6.60    4.20
  -1  -6  17    3.20    5.30
   1  -6 -17    3.60    3.40
   1   6 -17    7.40    3.90
  -1   6  17    8.40    5.80
   0  -6 -17    4.70    3.90
   0  -6  17   -0.30    5.00
   0   6  17    5.00    5.30
   0   6 -17    4.80    3.50
  -1  -6 -17  125.89   12.60
  -1   6 -17  131.59   13.10
  -1   6 -17  126.69   11.90
   1   6  17  138.29   12.30
  -2  -6 -17    1.30    3.80
  -2  -6 -17   11.00    5.70
  -2   6 -17    7.70    5.40
   3  -6  17   30.40    7.90
  -3  -6 -17   14.60    5.40
  -3   6 -17   17.80    6.70
   3   6  17   20.70    7.40
  -4  -6 -17   23.70    5.90
   4  -6  17    2.30    4.90
  -4   6 -17    3.50    5.70
   4   6  17   14.80    6.30
   5  -7 -17    9.10    3.80
   4  -7 -17    3.90    4.80
  -4  -7  17    2.50    5.90
   4   7 -17   -1.10    4.40
  -4   7  17    3.40    5.60
   3  -7 -17   -1.80    3.70
  -3  -7  17    3.70    5.70
  -3   7  17   -7.20    4.60
   3   7 -17    0.00    3.50
  -2  -7  17   17.30    6.90
   2  -7 -17   11.10    4.20
  -2   7  17   15.30    6.50
   2   7 -17   10.60    4.70
   1  -7 -17    0.40    3.40
  -1  -7  17    7.00    5.20
  -1   7  17    1.80    5.30
   1   7 -17    8.40    4.20
   0  -7 -17    7.80    4.30
   0  -7  17    5.20    4.50
   0   7 -17    3.20    3.60
   0   7  17    6.00    5.90
  -1  -7 -17   18.50    5.90
  -1   7 -17    8.00    5.50
  -1   7 -17   16.40    4.70
   1   7  17   10.00    4.70
  -2  -7 -17   -0.60    4.60
  -2   7 -17    0.40    4.20
  -3  -7 -17    8.30    4.40
   3   7  17    9.40    6.00
  -3   7 -17   13.90    6.30
  -4  -7 -17   -0.10    3.50
   4  -7  17   13.10    5.90
   4   7  17    9.30    5.30
  -4   7 -17    8.00    6.10
   4  -8 -17    7.60    5.20
  -4  -8  17    5.90    6.60
   4   8 -17    5.30    5.10
  -4   8  17    1.40    6.40
  -3  -8  17    1.50    5.70
   3  -8 -17   -6.50    4.00
  -3   8  17    7.00    6.20
   3   8 -17    4.00    4.30
   2  -8 -17    6.70    4.00
  -2  -8  17    9.80    6.60
  -2   8  17   17.40    6.70
   2   8 -17   10.80    4.70
  -1  -8  17    1.20    5.50
   1  -8 -17   -2.70    3.30
   1   8 -17    2.90    4.10
  -1   8  17    0.30    5.30
   0  -8 -17   29.30    6.00
   0  -8  17   23.90    6.90
   0   8  17   27.80    7.10
   0   8 -17   20.00    5.30
   1  -8  17   -0.30    5.20
  -1  -8 -17    3.40    4.40
  -1   8 -17    1.30    3.30
   1   8  17    7.30    5.30
  -2  -8 -17   -3.50    4.20
  -2   8 -17    1.30    5.30
  -3   8 -17   -1.50    6.20
   3   8  17    6.40    4.90
  -4  -8 -17   33.80    5.30
   4  -9 -17    8.20    5.00
  -4  -9  17   -0.60    5.80
   4   9 -17    2.50    4.20
  -4   9  17   -1.50    5.70
  -3  -9  17    3.20    5.80
   3  -9 -17    6.60    4.50
   3   9 -17   -1.10    4.10
  -3   9  17   -3.10    4.80
  -2  -9  17   11.70    6.90
   2  -9 -17    4.90    4.00
   2   9 -17   -0.40    4.10
  -2   9  17    9.50    6.00
   1  -9 -17    1.40    3.70
  -1  -9  17    3.90    6.30
   1   9 -17    0.20    3.20
  -1   9  17   11.10    5.90
   0  -9  17   80.79    9.90
   0  -9 -17   73.29    8.90
   0   9  17   84.89   10.60
   0   9 -17   67.99    8.50
   1  -9  17    1.80    5.00
  -1  -9 -17    0.70    4.40
   1   9  17    7.80    5.20
  -1   9 -17    2.30    3.50
  -2  -9 -17    0.80    4.50
  -2   9 -17    2.30    6.30
  -3   9 -17    4.30    6.60
   3   9  17   12.00    5.00
  -4 -10  17    3.80    5.50
   4 -10 -17   -0.30    4.40
  -4  10  17   -2.90    5.90
   4  10 -17    6.10    4.20
  -3 -10  17   -3.50    5.20
   3 -10 -17   -3.30    3.30
  -3  10  17   -4.40    4.60
   3  10 -17    0.80    4.00
   2 -10 -17    2.10    3.80
  -2 -10  17   14.00    6.30
  -2  10  17   11.30    6.20
   2  10 -17   -4.90    3.40
  -1 -10  17    1.40    5.90
   1 -10 -17    6.80    4.30
   1  10 -17    3.20    4.10
  -1  10  17    0.80    6.00
   0 -10  17    9.20    6.10
   0 -10 -17   10.40    4.80
   0  10  17    7.70    6.40
   0  10 -17    6.10    4.00
  -1 -10 -17   -3.90    3.90
   1 -10  17    3.10    4.90
  -1  10 -17    3.30    3.50
   1  10  17    2.60    5.80
  -2 -10 -17    3.70    5.10
  -2  10 -17    5.10    6.70
   3  10  17    9.60    5.10
  -3  10 -17    2.90    6.90
   4 -11 -17   14.00    4.70
  -4 -11  17    3.40    6.10
   4  11 -17    9.40    4.50
  -4  11  17   10.20    4.80
   3 -11 -17    4.90    3.90
  -3 -11  17    4.30    5.90
   3  11 -17    2.50    3.80
  -3  11  17   -1.30    4.50
   2 -11 -17    6.40    4.00
  -2 -11  17    5.90    6.60
   2  11 -17    2.20    3.70
  -2  11  17    0.90    6.40
  -1 -11  17    0.60    5.20
   1 -11 -17    2.00    4.00
   1  11 -17    1.30    3.50
  -1  11  17    1.50    6.50
   0 -11 -17    3.20    4.10
   0 -11  17    9.80    5.00
   0  11 -17    8.70    4.40
   0  11  17    3.40    7.00
  -1 -11 -17    7.90    5.30
   1 -11  17   -2.00    4.70
  -1  11 -17    2.80    4.20
   1  11  17   10.00    6.90
  -2 -11 -17    1.00    6.00
  -2  11 -17    9.40    7.20
  -3  11 -17    3.50    6.00
   3  11  17   -2.80    3.80
   4  12 -17    4.10    3.50
  -4  12  17   -2.90    3.80
  -3 -12  17    4.60    6.00
   3 -12 -17   -3.50    3.30
  -3  12  17   -4.20    4.80
   3  12 -17   -3.10    3.30
  -2 -12  17   -4.30    5.10
   2 -12 -17    3.60    4.10
   2  12 -17    6.30    4.80
  -2  12  17    3.10    6.70
  -1 -12  17   35.80    8.10
   1 -12 -17   17.00    5.60
   1  12 -17   19.80    5.40
  -1  12  17   29.20    8.30
   0 -12  17    3.60    4.90
   0 -12 -17   -2.30    4.20
   0  12  17   -0.60    6.20
   0  12 -17    3.80    3.90
   1 -12  17    8.80    6.20
  -1 -12 -17   10.30    6.00
   1  12  17    6.60    6.80
  -1  12 -17   13.80    5.00
   2 -12  17   -6.60    4.80
  -2 -12 -17    7.60    6.30
   3  12  17   12.30    6.10
  -3  12 -17   11.90    6.20
   3 -13 -17   28.10    6.30
  -3 -13  17   12.70    7.10
  -3  13  17   23.60    7.70
   3  13 -17    4.60    3.90
   2 -13 -17   -4.70    3.20
  -2 -13  17    0.30    4.60
  -2  13  17    1.60    7.70
   2  13 -17   -2.90    3.50
  -1 -13  17    7.00    5.80
   1 -13 -17    2.90    4.30
  -1  13  17   -2.20    5.80
   1  13 -17   -4.20    2.60
   0 -13 -17    9.30    5.90
   0 -13  17   12.50    6.90
   0  13  17    3.80    7.40
   0  13 -17    7.50    4.60
  -1 -13 -17   -4.10    5.20
   1 -13  17   -1.30    4.90
  -1  13 -17    6.50    4.60
   1  13  17   -1.20    6.50
  -2 -13 -17    0.20    5.30
   2 -13  17   12.20    5.90
  -3 -14  17   -0.10    6.40
   3 -14 -17   -0.90    3.80
   3  14 -17   -5.30    2.80
  -3  14  17  -11.40    5.30
  -2 -14  17   -1.80    3.90
   2 -14 -17    4.20    3.90
   2  14 -17    4.50    5.00
  -2  14  17    7.60    8.40
   1 -14 -17   -5.30    4.30
  -1 -14  17    3.10    5.80
  -1  14  17   -7.40    6.10
   1  14 -17   -5.80    2.70
   0 -14 -17   13.00    6.20
   0 -14  17   14.00    7.00
   0  14 -17   12.20    5.00
   0  14  17   12.40    8.90
  -1 -14 -17   13.50    5.80
   1 -14  17   -4.20    4.60
  -1  14 -17   -4.80    3.50
   1  14  17  -12.20    7.90
  -2 -14 -17    4.20    5.20
   2 -14  17   -0.40    5.00
   2 -15 -17    4.10    4.50
  -2 -15  17   -4.40    4.40
  -2  15  17    4.00    8.10
   2  15 -17    7.70    5.10
  -1 -15  17   -3.50    5.10
   1 -15 -17    5.40    5.10
  -1  15  17    5.30    8.20
   1  15 -17    5.70    4.00
   0 -15 -17   -2.90    4.50
   0 -15  17   -0.10    5.80
   0  15 -17    2.10    3.70
   0  15  17   -9.00    7.30
  -1 -15 -17   12.50    6.00
   1 -15  17    3.90    5.10
  -1  15 -17    3.40    4.40
   2 -15  17    9.80    6.50
  -1 -16  17   -4.50    4.80
   1 -16 -17   -5.60    4.60
  -1  16  17   -5.40    6.70
   1  16 -17   -0.40    3.40
   0 -16  17    0.50    5.40
   0 -16 -17   -5.30    4.80
   0  16  17    1.00    7.60
   0  16 -17    9.30    4.80
  -1 -16 -17   -3.20    4.40
   1 -16  17   -2.90    5.20
   0 -17  17   -9.80    4.70
   0  17  17    7.20    7.80
   0  17 -17   -1.60    2.70
  -5   0  18    8.60    5.30
   4   0 -18    8.60    6.10
   3   0 -18   -3.00    4.40
  -2   0  18    0.90    2.50
   2   0 -18   -2.00    3.90
   1   0 -18   -0.30    2.00
   1   0 -18    2.00    4.20
  -1   0  18    0.00    2.80
   0   0  18   21.40    5.30
   0   0 -18   23.30    5.20
   0   0 -18   26.10    4.60
  -1   0 -18    1.20    3.40
  -1   0 -18    4.10    2.40
   1   0  18    1.20    4.70
  -2   0 -18    3.70    4.10
   2   0  18  -10.10    4.70
  -3   0 -18    0.80    4.30
   3   0  18   -3.80    5.70
  -4   0 -18   21.50    6.30
   4   0  18   23.20    8.30
  -5   1  18    5.10    5.00
   5   1 -18   -3.50    4.10
   4  -1 -18   15.60    7.00
   4   1 -18   16.30    6.20
   3  -1 -18    7.70    5.90
   3   1 -18    7.00    5.10
   2  -1 -18   24.30    4.00
   2  -1 -18   19.00    6.10
  -2  -1  18   23.90    5.80
   2   1 -18    7.90    5.00
  -1  -1  18   10.30    4.20
   1  -1 -18   13.00    4.90
   1  -1 -18   11.80    3.20
   1   1 -18   15.00    5.10
  -1   1  18   12.70    3.50
   1   1 -18   17.70    5.40
   0  -1 -18    0.90    2.50
   0  -1  18    6.00    4.20
   0  -1 -18   18.80    5.00
   0  -1 -18    8.80    3.90
   0   1 -18    9.70    3.30
   0   1 -18   13.30    4.40
   1  -1  18   -1.30    4.60
  -1  -1 -18   -1.60    1.90
  -1  -1 -18   -2.40    3.70
  -1  -1 -18    0.10    3.20
  -1   1 -18    5.10    2.50
  -1   1 -18    9.20    4.10
   2  -1  18    6.30    6.20
  -2  -1 -18    1.60    3.90
  -2   1 -18    5.80    4.80
   2   1  18    0.70    5.50
   3  -1  18    5.20    6.80
  -3  -1 -18   13.00    5.20
  -3   1 -18    8.50    4.50
   3   1  18    2.90    6.50
   4  -1  18    9.90    7.20
  -4  -1 -18   17.40    5.30
   4   1  18    8.90    6.80
  -4   1 -18   10.40    5.10
  -5   2  18   -3.80    4.00
   5   2 -18   -4.40    3.80
  -4   2  18   -7.60    4.00
   4   2 -18   -0.60    5.20
   3  -2 -18   -3.20    2.90
   3  -2 -18    5.20    5.40
  -3  -2  18    1.90    4.70
   3   2 -18   -3.20    4.00
  -2  -2  18    2.30    4.90
   2  -2 -18    5.40    3.30
   2  -2 -18    8.00    5.40
   2   2 -18    4.40    3.80
   1  -2 -18   11.60    4.80
  -1  -2  18   19.30    5.30
   1  -2 -18    7.40    3.60
   1   2 -18    9.30    4.40
   0  -2 -18   34.70    5.90
   0  -2 -18   59.99    5.60
   0  -2 -18   46.10    6.50
   0  -2  18   37.70    6.60
   0   2 -18   41.30    5.70
   0   2 -18   35.60    5.80
  -1  -2 -18   89.99    9.00
  -1  -2 -18   93.09   10.00
   1  -2  18  103.79   10.70
  -1   2 -18  101.19    9.20
  -1   2 -18   78.79    9.40
  -2  -2 -18   22.50    5.60
   2  -2  18   30.10    8.10
   2   2  18   45.60    8.50
  -2   2 -18   37.40    7.10
  -3  -2 -18    3.40    4.40
   3  -2  18    9.00    7.40
  -3   2 -18    0.40    3.90
   3   2  18   -3.70    5.60
   4  -2  18   -1.50    5.80
  -4  -2 -18   -1.50    3.30
  -4   2 -18    2.50    4.40
   4   2  18   -4.50    5.70
   5   3 -18   -2.80    2.90
  -5   3  18   -8.40    3.60
  -4  -3  18   25.60    6.90
   4   3 -18   16.40    6.50
  -4   3  18    3.10    5.40
   3  -3 -18    3.40    3.40
  -3  -3  18    1.80    5.20
   3   3 -18    1.80    4.40
  -3   3  18    2.90    4.70
  -2  -3  18    9.90    5.50
   2  -3 -18    6.30    3.30
   2   3 -18    7.10    4.80
   1  -3 -18    7.70    3.40
  -1  -3  18    4.50    4.90
  -1   3  18    3.30    4.50
   1   3 -18    3.30    3.60
   0  -3  18    8.60    4.80
   0  -3 -18   12.30    4.40
   0   3  18   15.90    5.50
   0   3 -18    8.20    3.70
   1  -3  18   60.29    7.80
  -1  -3 -18   59.09    7.00
  -1  -3 -18   61.29    8.20
  -1   3 -18   57.69    7.80
  -1   3 -18   56.89    7.10
   2  -3  18   26.90    7.50
  -2  -3 -18   11.20    4.60
  -2   3 -18   13.70    5.50
   2   3  18   15.20    6.70
  -3  -3 -18   -0.50    4.90
   3  -3  18   -9.10    4.70
   3   3  18   -4.10    5.70
  -3   3 -18   -1.30    3.90
   4  -3  18    7.40    6.80
  -4  -3 -18   14.00    5.60
   4   3  18    6.60    6.50
  -4   3 -18    5.00    5.40
  -5   4  18    7.00    4.20
   5   4 -18    2.60    4.20
  -4  -4  18    5.30    5.90
   4  -4 -18   -6.90    3.30
  -4   4  18   -3.20    6.00
   4   4 -18   -0.80    4.50
   3  -4 -18   -0.50    3.50
  -3  -4  18    8.60    6.00
  -3   4  18   -5.10    4.80
   3   4 -18    3.60    4.50
   2  -4 -18    4.60    3.40
  -2  -4  18    8.40    5.30
  -2   4  18   -1.50    4.50
   2   4 -18   -5.10    3.30
   1  -4 -18    4.10    3.50
  -1  -4  18    8.40    5.50
   1   4 -18    7.00    4.60
  -1   4  18   11.60    5.30
   0  -4 -18    4.00    3.90
   0  -4  18    2.00    4.70
   0   4  18    2.20    4.50
   0   4 -18   -0.90    3.20
  -1  -4 -18  154.38   14.70
  -1  -4 -18  168.38   14.00
  -1   4 -18  153.28   14.80
[truncated: 73,205 more chars]
