# Supplementary material for: Crystal structure of ethyl 2-{2-[(1Z)-1-hy­droxy-3-(4-nitro­phen­yl)-3-oxoprop-1-en-1-yl]phen­oxy}acetate
Source: Acta Crystallogr E Crystallogr Commun. 2015 Nov 7;71(Pt 12):o917–8. doi: 10.1107/S2056989015020794 (PMC4719879; doi:10.1107/S2056989015020794)
Supplement: Supplementary file 2 [file e-71-0o917-Isup2.hkl]

data_I                                                                          
_shelx_title ' SKM096_0m_a.res in P2(1)/n'                                      
_shelx_refln_list_code          4                                               
_shelx_F_calc_maximum      270.93                                               
_exptl_crystal_F_000       776.00                                               
_reflns_d_resolution_high  0.7605                                               
                                                                                
loop_                                                                           
 _space_group_symop_operation_xyz                                               
 'x, y, z'                                                                      
 '-x+1/2, y+1/2, -z+1/2'                                                        
 '-x, -y, -z'                                                                   
 'x-1/2, -y-1/2, z-1/2'                                                         
                                                                                
_cell_length_a     4.7818                                                       
_cell_length_b    16.2604                                                       
_cell_length_c    21.9475                                                       
_cell_angle_alpha  90.000                                                       
_cell_angle_beta   95.933                                                       
_cell_angle_gamma  90.000                                                       
                                                                                
_shelx_F_squared_multiplier     1.000                                           
                                                                                
loop_                                                                           
 _refln_index_h                                                                 
 _refln_index_k                                                                 
 _refln_index_l                                                                 
 _refln_F_squared_calc                                                          
 _refln_F_squared_meas                                                          
 _refln_F_squared_sigma                                                         
 _refln_observed_status                                                         
   2   0   0       1250.20       1181.55        77.42 o                         
   4   0   0         17.64         23.36        25.89 o                         
   6   0   0         76.31         53.19        29.90 o                         
   1   1   0        272.04        218.99        12.34 o                         
   2   1   0       3660.74       3200.66       140.65 o                         
   3   1   0        649.28        609.39        22.48 o                         
   4   1   0          0.50          1.66        14.40 o                         
   5   1   0        124.83        125.87        21.98 o                         
   6   1   0          1.08        -26.84        26.84 o                         
   0   2   0       3524.24       3080.61       153.47 o                         
   1   2   0       3920.45       3796.36       110.15 o                         
   2   2   0         57.78         55.69         7.38 o                         
   3   2   0        425.34        416.10        17.56 o                         
   4   2   0         41.82         58.98        16.57 o                         
   5   2   0         16.24          6.91        17.19 o                         
   6   2   0          3.57         -9.71        13.89 o                         
   1   3   0       1008.45        920.42        29.33 o                         
   2   3   0       1228.89       1110.18        35.63 o                         
   3   3   0         31.55         46.00         7.46 o                         
   4   3   0          2.61          8.75        15.37 o                         
   5   3   0         24.37         -4.69        16.09 o                         
   6   3   0          0.65         31.80        20.73 o                         
   0   4   0       4302.17       3660.75       150.30 o                         
   1   4   0         58.20         73.00         9.19 o                         
   2   4   0       1422.56       1428.01        45.02 o                         
   3   4   0        855.62        838.72        30.98 o                         
   4   4   0          0.13        -13.32        13.32 o                         
   5   4   0          0.30        -14.86        14.86 o                         
   6   4   0         24.90         -9.29        13.37 o                         
   1   5   0        355.65        329.52        18.95 o                         
   2   5   0          9.06         29.28         7.76 o                         
   3   5   0         90.15        109.10        10.89 o                         
   4   5   0          1.32        -10.37        12.96 o                         
   5   5   0         25.22         11.82        16.50 o                         
   6   5   0          7.84        -18.23        18.23 o                         
   0   6   0      11112.53      10502.05       426.99 o                         
   1   6   0        140.52        133.88        10.03 o                         
   2   6   0        896.18        873.68        30.19 o                         
   3   6   0        281.76        260.83        15.65 o                         
   4   6   0        169.06        163.54        33.15 o                         
   5   6   0         10.58          8.74        15.56 o                         
   6   6   0          3.05        -21.15        21.15 o                         
   1   7   0       1228.81       1220.45        40.38 o                         
   2   7   0        932.30        862.23        36.20 o                         
   3   7   0          3.10         -8.53         8.53 o                         
   4   7   0          1.15          2.55        14.61 o                         
   5   7   0         27.86         27.25        18.37 o                         
   0   8   0        169.65        177.52        16.97 o                         
   1   8   0       1094.18       1100.87        36.33 o                         
   2   8   0        379.33        376.58        17.55 o                         
   3   8   0          7.10         11.27         8.20 o                         
   4   8   0        445.77        526.75        71.15 o                         
   5   8   0         51.18         17.20        21.07 o                         
   1   9   0        457.16        450.56        18.94 o                         
   2   9   0        291.20        295.44        15.80 o                         
   3   9   0         92.87        103.05        12.25 o                         
   4   9   0         24.27         44.22        20.00 o                         
   5   9   0          0.21         -1.79        41.20 o                         
   0  10   0       1286.98       1265.42        58.49 o                         
   1  10   0        296.90        319.37        17.12 o                         
   2  10   0        110.60        117.67        14.19 o                         
   3  10   0          8.85          3.45         9.67 o                         
   4  10   0          2.43         -4.41        25.52 o                         
   5  10   0          3.49         -6.85        23.06 o                         
   1  11   0       1444.58       1389.92        46.05 o                         
   2  11   0          2.70         20.44         9.24 o                         
   3  11   0         41.87         53.64        16.44 o                         
   4  11   0        375.44        393.08        76.17 o                         
   5  11   0         27.78         30.91        46.30 o                         
   0  12   0          0.30         17.47        11.52 o                         
   1  12   0         38.82         30.04         9.40 o                         
   2  12   0        276.79        269.36        20.50 o                         
   3  12   0         49.44         56.90        19.05 o                         
   4  12   0         88.33        101.32        30.03 o                         
   5  12   0          8.12         38.80        26.62 o                         
   1  13   0         32.71         41.99        11.81 o                         
   2  13   0         34.58         48.02        17.81 o                         
   3  13   0          0.10         -7.19        15.45 o                         
   4  13   0        143.40        115.70        29.78 o                         
   0  14   0          6.87        -11.52        11.63 o                         
   1  14   0        199.50        262.94        25.56 o                         
   2  14   0         23.19         20.61        16.93 o                         
   3  14   0         60.59         53.40        22.63 o                         
   4  14   0         19.62         25.32        24.76 o                         
   1  15   0          0.00         -5.47        16.98 o                         
   2  15   0         98.54        112.03        21.33 o                         
   3  15   0         78.46         28.33        18.73 o                         
   4  15   0          3.40        -25.89        25.89 o                         
   0  16   0         20.89        -18.23        45.21 o                         
   1  16   0          3.98         35.98        34.54 o                         
   2  16   0         35.48         44.40        20.33 o                         
   3  16   0          2.37         17.71        20.42 o                         
   4  16   0          1.73        -14.63        14.63 o                         
   1  17   0          3.49          1.88        29.75 o                         
   2  17   0         97.22        142.46        31.99 o                         
   3  17   0         16.02        -25.66        29.08 o                         
   0  18   0         54.26        -23.33        40.11 o                         
   1  18   0          0.17         46.34        33.53 o                         
   2  18   0          7.71         73.47        37.32 o                         
   3  18   0          0.24         -7.29        42.29 o                         
   1  19   0          0.22         44.62        31.72 o                         
   2  19   0         17.00         48.56        69.27 o                         
   0  20   0          3.40         -5.10        48.86 o                         
   1  20   0         54.30         81.98        49.95 o                         
   2  20   0          0.48         39.66        72.56 o                         
  -5   0   1        248.07        297.25        74.34 o                         
  -3   0   1       5823.70       5210.01       274.36 o                         
  -1   0   1        213.41        178.85        13.80 o                         
   1   0   1        238.60        318.98        44.48 o                         
   3   0   1          6.33         41.64        18.54 o                         
   5   0   1        795.12        844.53        64.06 o                         
  -6   1   1          7.36          2.62        15.96 o                         
  -5   1   1        100.39        117.41        21.08 o                         
  -4   1   1        100.35         79.41        16.47 o                         
  -3   1   1          3.76          5.82         8.21 o                         
  -2   1   1        130.77        147.94        10.87 o                         
  -1   1   1        991.83        852.81        26.54 o                         
   0   1   1        265.48        260.39        10.39 o                         
   1   1   1         41.11        103.20         6.92 o                         
   2   1   1        141.66        134.16         9.57 o                         
   3   1   1       1229.19       1214.79        47.16 o                         
   4   1   1         98.68         78.02        17.43 o                         
   5   1   1        234.91        267.60        28.63 o                         
   6   1   1          2.54        -13.22        13.22 o                         
  -6   2   1         47.29         48.02        15.97 o                         
  -5   2   1         52.06         26.61        16.95 o                         
  -4   2   1          1.11          3.67        13.18 o                         
  -3   2   1          2.93          8.80         6.52 o                         
  -2   2   1        836.14        809.49        27.15 o                         
  -1   2   1       6718.12       6169.83       194.13 o                         
   0   2   1        766.92        589.56        18.09 o                         
   1   2   1       2724.76       2595.09        80.97 o                         
   2   2   1         52.16         55.39         7.07 o                         
   3   2   1        431.13        434.79        30.81 o                         
   4   2   1          3.76         35.18        15.72 o                         
   5   2   1         90.19         91.47        19.86 o                         
   6   2   1          0.08        -14.51        14.51 o                         
  -6   3   1         20.84        -12.28        12.28 o                         
  -5   3   1        474.53        555.04        62.31 o                         
  -4   3   1         51.55         54.76        16.43 o                         
  -3   3   1       1469.73       1314.67        42.76 o                         
  -2   3   1       1535.57       1508.50        46.77 o                         
  -1   3   1         13.36         29.20         6.96 o                         
   0   3   1      15316.18      14248.30       406.82 o                         
   1   3   1       1832.31       1517.61        45.89 o                         
   2   3   1        203.39        241.58        12.47 o                         
   3   3   1        307.59        261.86        15.98 o                         
   4   3   1         83.28         77.39        16.88 o                         
   5   3   1          1.21         -4.59        17.89 o                         
   6   3   1          4.28          4.94        15.49 o                         
  -6   4   1         61.82         39.43        19.16 o                         
  -5   4   1        209.59        183.94        22.23 o                         
  -4   4   1          7.05        -12.70        12.83 o                         
  -3   4   1        512.35        503.89        20.51 o                         
  -2   4   1       1030.51        955.13        34.42 o                         
  -1   4   1        310.13        318.50        15.36 o                         
   0   4   1         39.79         43.98         6.47 o                         
   1   4   1        487.11        382.94        17.76 o                         
   2   4   1       1073.65       1083.53        35.13 o                         
   3   4   1         15.65          2.83         9.19 o                         
   4   4   1        151.22        150.91        20.76 o                         
   5   4   1          4.67          4.13        17.94 o                         
   6   4   1          7.52        -15.70        22.73 o                         
  -6   5   1          0.41        -11.37        19.04 o                         
  -5   5   1         83.36        100.28        19.64 o                         
  -4   5   1         12.83         -4.80        13.03 o                         
  -3   5   1          0.41         -5.32         6.66 o                         
  -2   5   1        770.78        693.32        28.48 o                         
  -1   5   1       1011.19        890.50        35.17 o                         
   0   5   1        540.84        497.72        18.06 o                         
   1   5   1        328.48        313.11        14.21 o                         
   2   5   1         40.07         60.14         8.89 o                         
   3   5   1         11.99         13.68         9.65 o                         
   4   5   1          2.05         -9.47        14.80 o                         
   5   5   1          0.52          2.17        21.47 o                         
   6   5   1          0.08         20.78        19.32 o                         
  -5   6   1        137.29        151.09        21.96 o                         
  -4   6   1          3.28        -13.73        13.73 o                         
  -3   6   1        605.18        638.51        29.43 o                         
  -2   6   1         59.35         63.52         9.11 o                         
  -1   6   1        479.95        399.18        16.17 o                         
   0   6   1       1685.46       1686.02        51.22 o                         
   1   6   1        141.70        149.41        10.87 o                         
   2   6   1        112.58        129.07        13.15 o                         
   3   6   1        103.47        104.04        16.14 o                         
   4   6   1        135.38        136.02        19.08 o                         
   5   6   1         76.65         57.29        19.54 o                         
  -5   7   1         78.19         73.36        20.76 o                         
  -4   7   1        127.33        122.54        24.21 o                         
  -3   7   1         16.49         -0.50        10.71 o                         
  -2   7   1        239.78        263.87        14.42 o                         
  -1   7   1         71.15         94.70        11.25 o                         
   0   7   1        149.92        145.49        11.69 o                         
   1   7   1        236.63        246.85        13.82 o                         
   2   7   1         41.97         45.89         8.77 o                         
   3   7   1         80.93         73.87        10.46 o                         
   4   7   1         44.86         11.85        14.93 o                         
   5   7   1         24.39         15.29        19.37 o                         
  -5   8   1          7.97         24.58        30.63 o                         
  -4   8   1         77.50         80.00        24.46 o                         
  -3   8   1         40.61         28.29         8.79 o                         
  -2   8   1        312.30        335.92        22.76 o                         
  -1   8   1       1134.20       1164.65        37.93 o                         
   0   8   1        454.25        472.03        19.07 o                         
   1   8   1       2451.81       2495.08        82.49 o                         
   2   8   1        292.44        318.69        16.34 o                         
   3   8   1          2.82          4.07         8.01 o                         
   4   8   1        508.10        546.77        37.86 o                         
   5   8   1         28.39         -0.40        16.62 o                         
  -5   9   1         32.90          9.77        20.37 o                         
  -4   9   1         17.89         20.73        22.52 o                         
  -3   9   1         16.41         17.19         9.36 o                         
  -2   9   1         55.88         59.56         9.35 o                         
  -1   9   1         42.81         39.83         8.71 o                         
   0   9   1        353.35        354.21        21.40 o                         
   1   9   1          3.88         18.66         8.59 o                         
   2   9   1         17.48          6.58        10.79 o                         
   3   9   1          0.00         -8.11         8.11 o                         
   4   9   1        810.35        730.14        47.78 o                         
   5   9   1          2.86          4.69        20.01 o                         
  -5  10   1         28.38         51.14        26.03 o                         
  -4  10   1        100.94        124.91        29.27 o                         
  -3  10   1         10.38          0.85        12.46 o                         
  -2  10   1        175.96        186.21        13.46 o                         
  -1  10   1         55.14         88.68        10.04 o                         
   0  10   1        160.70        173.92        12.32 o                         
   1  10   1          2.62          6.98         8.31 o                         
   2  10   1          9.07         23.79         9.26 o                         
   3  10   1          0.52          3.42         9.02 o                         
   4  10   1         18.50          2.93        16.72 o                         
   5  10   1          6.71         10.59        21.17 o                         
  -5  11   1          4.42          6.14        39.01 o                         
  -4  11   1        756.99        805.57        60.61 o                         
  -3  11   1          3.91          0.63        13.49 o                         
  -2  11   1         50.55         30.86        15.11 o                         
  -1  11   1        112.08        125.68        11.61 o                         
   0  11   1          0.09          5.29         7.94 o                         
   1  11   1         60.63         91.84        10.94 o                         
   2  11   1          9.93          7.20        12.03 o                         
   3  11   1        147.11        176.36        18.95 o                         
   4  11   1         38.13         36.53        49.59 o                         
   5  11   1          8.10         35.07        24.66 o                         
  -5  12   1         25.21         13.15        42.66 o                         
  -4  12   1        119.66         74.83        45.58 o                         
  -3  12   1          0.71         38.65        45.03 o                         
  -2  12   1        281.38        282.68        25.04 o                         
  -1  12   1        112.48        119.23        13.41 o                         
   0  12   1         64.99         57.17        10.71 o                         
   1  12   1        494.91        482.90        21.60 o                         
   2  12   1         63.07         60.15        13.31 o                         
   3  12   1        877.92        854.86        61.29 o                         
   4  12   1         75.93         82.94        28.24 o                         
   5  12   1          3.93          1.01        19.32 o                         
  -4  13   1          1.96         45.99        37.92 o                         
  -3  13   1         29.73         36.27        16.66 o                         
  -2  13   1        474.71        460.39        31.52 o                         
  -1  13   1         27.50         15.69        16.10 o                         
   0  13   1        270.63        267.63        16.33 o                         
   1  13   1        244.83        251.44        16.25 o                         
   2  13   1        230.83        229.57        23.67 o                         
   3  13   1        171.06        198.97        27.77 o                         
   4  13   1         20.46         -8.55        23.96 o                         
  -4  14   1         68.26          5.43        35.73 o                         
  -3  14   1          3.03        -16.74        16.74 o                         
  -2  14   1        142.26        113.97        22.04 o                         
  -1  14   1        219.57        256.70        24.76 o                         
   0  14   1         22.83         24.38        11.58 o                         
   1  14   1         45.09         34.80        13.97 o                         
   2  14   1        172.84        246.45        26.07 o                         
   3  14   1         33.59         48.79        22.98 o                         
   4  14   1          2.20         76.88        27.52 o                         
  -4  15   1         20.72         23.17        23.96 o                         
  -3  15   1          1.57         -0.74        17.18 o                         
  -2  15   1         68.45         86.11        22.94 o                         
  -1  15   1        449.58        430.51        51.97 o                         
   0  15   1         31.65         37.20        22.81 o                         
   1  15   1          4.25         -2.89        21.57 o                         
   2  15   1         43.06         49.97        27.89 o                         
   3  15   1         24.53         54.92        22.22 o                         
   4  15   1         15.74         18.69        23.47 o                         
  -4  16   1          5.34        -24.06        39.38 o                         
  -3  16   1          3.34         25.47        18.56 o                         
  -2  16   1         28.68         63.58        33.26 o                         
  -1  16   1          1.87         -2.89        21.16 o                         
   0  16   1         54.22         44.99        34.26 o                         
   1  16   1         37.05         29.28        41.93 o                         
   2  16   1         57.97         68.80        21.25 o                         
   3  16   1          9.31         58.66        20.36 o                         
   4  16   1         17.44         73.15        29.53 o                         
  -3  17   1          7.06        -14.30        33.15 o                         
  -2  17   1          8.53         11.85        18.14 o                         
  -1  17   1         49.90         29.65        36.05 o                         
   0  17   1         28.66         40.51        30.29 o                         
   1  17   1         48.56        120.26        57.61 o                         
   2  17   1         84.40        102.14        37.11 o                         
   3  17   1         31.03         56.03        23.42 o                         
  -3  18   1          2.64         38.66        25.10 o                         
  -2  18   1         31.89         46.66        49.59 o                         
  -1  18   1         49.38         48.09        35.70 o                         
   0  18   1         32.80         47.99        35.61 o                         
   1  18   1          8.01         59.46        34.26 o                         
   2  18   1         47.54         82.57        35.03 o                         
   3  18   1         10.40        -33.54        33.54 o                         
  -2  19   1         10.56         29.34        32.37 o                         
  -1  19   1          3.62         19.65        29.59 o                         
   0  19   1          0.02        -21.05        31.33 o                         
   1  19   1          2.09         25.92        37.55 o                         
   2  19   1          2.64         54.02        35.29 o                         
  -2  20   1          0.07         38.00        59.79 o                         
  -1  20   1          0.01        -16.56        66.72 o                         
   0  20   1          4.44         42.05        37.17 o                         
   1  20   1          1.09        -10.05        26.27 o                         
   2  20   1         13.47         25.14        27.09 o                         
  -6   0   2          0.66          1.28        22.06 o                         
  -4   0   2        110.54        119.91        27.71 o                         
  -2   0   2        920.41        836.73        39.54 o                         
   0   0   2       5917.17       5728.82       234.26 o                         
   2   0   2         21.51          6.32         8.36 o                         
   4   0   2        433.72        497.42        73.65 o                         
   6   0   2         37.06         -8.99        21.15 o                         
  -6   1   2        197.34        159.24        22.28 o                         
  -5   1   2         54.95         57.48        19.31 o                         
  -4   1   2        119.86        138.33        18.98 o                         
  -3   1   2         10.75          6.79         7.17 o                         
  -2   1   2        165.38        181.54        12.52 o                         
  -1   1   2       7740.25       7148.50       204.93 o                         
   0   1   2        839.52        796.44        27.66 o                         
   1   1   2       2095.75       2091.17        61.69 o                         
   2   1   2          0.47          2.44         4.38 o                         
   3   1   2        195.90        183.60        18.20 o                         
   4   1   2         16.92         13.57        15.66 o                         
   5   1   2         72.05         48.42        30.21 o                         
   6   1   2          0.21          7.74        14.66 o                         
  -6   2   2          0.63         -3.43        19.89 o                         
  -5   2   2         34.58          8.93        17.08 o                         
  -4   2   2         32.02          6.98        14.48 o                         
  -3   2   2        129.62        140.93        11.65 o                         
  -2   2   2        394.66        350.01        28.08 o                         
  -1   2   2       1984.34       1795.50        53.23 o                         
   0   2   2         22.42         21.46         3.73 o                         
   1   2   2       2713.69       2517.41        73.82 o                         
   2   2   2        251.21        270.48        17.77 o                         
   3   2   2         52.48         34.45        12.83 o                         
   4   2   2         15.40          7.68        14.88 o                         
   5   2   2         69.34         47.19        17.74 o                         
   6   2   2         29.22          6.02        13.61 o                         
  -6   3   2          3.14        -10.71        22.73 o                         
  -5   3   2         11.36         43.93        17.22 o                         
  -4   3   2          3.53        -13.91        13.91 o                         
  -3   3   2         27.10         40.98         7.92 o                         
  -2   3   2        730.44        655.27        23.44 o                         
  -1   3   2       2905.01       2478.05        72.83 o                         
   0   3   2       1683.10       1575.36        46.57 o                         
   1   3   2        119.79        127.42         9.30 o                         
   2   3   2       1912.50       1828.98        77.48 o                         
   3   3   2        194.15        184.03        17.46 o                         
   4   3   2         98.13         84.01        17.46 o                         
   5   3   2          1.22          2.39        21.04 o                         
   6   3   2          4.43         22.87        15.23 o                         
  -6   4   2         13.76        -11.86        13.92 o                         
  -5   4   2        204.39        144.82        36.10 o                         
  -4   4   2         40.26         30.79        14.72 o                         
  -3   4   2        174.78        172.97        11.84 o                         
  -2   4   2          0.18         10.08         7.02 o                         
  -1   4   2         61.65         38.26         8.26 o                         
   0   4   2        574.69        481.06        17.03 o                         
   1   4   2         20.66          8.46         7.37 o                         
   2   4   2       1214.28       1223.25        39.25 o                         
   3   4   2         21.90         31.17        12.60 o                         
   4   4   2        840.51        808.69        41.02 o                         
   5   4   2         19.93         10.74        18.33 o                         
   6   4   2         14.41        -26.62        26.62 o                         
  -6   5   2         17.38         35.00        39.38 o                         
  -5   5   2        164.48        119.15        20.63 o                         
  -4   5   2         30.80         42.10        15.97 o                         
  -3   5   2        142.22        142.29        11.65 o                         
  -2   5   2       1532.76       1472.70        46.33 o                         
  -1   5   2        448.91        411.27        15.87 o                         
   0   5   2         10.41          1.48         6.00 o                         
   1   5   2        944.69        870.34        28.92 o                         
   2   5   2        129.81        143.29        11.21 o                         
   3   5   2         69.26         80.53        12.37 o                         
   4   5   2         76.20         54.33        18.73 o                         
   5   5   2         31.66          5.89        18.01 o                         
   6   5   2          1.02         -4.96        14.28 o                         
  -5   6   2          1.59        -13.47        14.72 o                         
  -4   6   2         35.64         11.66        14.08 o                         
  -3   6   2          6.21          7.36         7.32 o                         
  -2   6   2        792.31        796.52        27.88 o                         
  -1   6   2         24.72         19.90         6.67 o                         
   0   6   2        707.39        689.83        23.44 o                         
   1   6   2       1138.15       1111.32        35.91 o                         
   2   6   2        708.57        668.15        28.26 o                         
   3   6   2          8.07        -11.75        16.76 o                         
   4   6   2        417.84        457.92        32.00 o                         
   5   6   2         63.89         61.70        18.39 o                         
  -5   7   2         77.30         63.98        41.20 o                         
  -4   7   2         43.56         31.05        14.52 o                         
  -3   7   2         21.83         24.02         8.05 o                         
  -2   7   2       1030.78        964.81        32.79 o                         
  -1   7   2        498.92        439.79        19.90 o                         
   0   7   2        128.77        152.21        10.78 o                         
   1   7   2        954.56        967.33        32.36 o                         
   2   7   2         56.26         49.43         9.30 o                         
   3   7   2         24.00         17.69        10.33 o                         
   4   7   2         72.39         43.11        18.71 o                         
   5   7   2         11.28         28.42        15.49 o                         
  -5   8   2         21.34         19.35        26.16 o                         
  -4   8   2         15.83         -3.17        15.10 o                         
  -3   8   2          0.75          1.30         7.59 o                         
  -2   8   2        280.08        246.12        14.19 o                         
  -1   8   2        725.25        680.64        24.42 o                         
   0   8   2         36.65         58.98         8.05 o                         
   1   8   2        190.75        250.89        14.54 o                         
   2   8   2          0.73         -0.52         8.90 o                         
   3   8   2         68.66         88.33        15.89 o                         
   4   8   2          2.95        -14.36        15.10 o                         
   5   8   2         11.66        -16.29        16.29 o                         
  -5   9   2         19.30         18.26        27.35 o                         
  -4   9   2         19.89         16.63        23.06 o                         
  -3   9   2         16.86         16.68         8.65 o                         
  -2   9   2        348.77        358.17        24.17 o                         
  -1   9   2       1467.88       1330.04        43.12 o                         
   0   9   2        174.16        196.07        12.39 o                         
   1   9   2        894.70        985.44        34.03 o                         
   2   9   2        150.73        171.14        13.89 o                         
   3   9   2        130.24        170.45        20.40 o                         
   4   9   2         80.66        103.55        25.58 o                         
   5   9   2          1.13          3.83        17.42 o                         
  -5  10   2         12.84         63.63        31.36 o                         
  -4  10   2          4.93        -31.36        31.36 o                         
  -3  10   2         17.59         25.22        15.12 o                         
  -2  10   2         24.82         25.68         9.67 o                         
  -1  10   2        132.11        125.37        11.14 o                         
   0  10   2        249.06        262.66        14.35 o                         
   1  10   2        209.57        228.59        14.71 o                         
   2  10   2        338.87        302.37        23.82 o                         
   3  10   2         15.55          6.35        18.40 o                         
   4  10   2         66.34         73.33        19.88 o                         
   5  10   2          7.71        -18.07        44.12 o                         
  -5  11   2          9.47         44.19        35.00 o                         
  -4  11   2        117.79        121.19        31.02 o                         
  -3  11   2         99.82         78.41        18.12 o                         
  -2  11   2        160.06        215.01        22.40 o                         
  -1  11   2         31.05         48.90        14.24 o                         
   0  11   2        400.70        381.79        17.82 o                         
   1  11   2        472.45        438.41        20.14 o                         
   2  11   2          2.16          1.04        10.00 o                         
   3  11   2        189.16        208.82        19.49 o                         
   4  11   2         39.82         87.20        27.16 o                         
   5  11   2         16.19         30.51        21.29 o                         
  -5  12   2         17.30         67.16        30.99 o                         
  -4  12   2         12.43         23.30        36.82 o                         
  -3  12   2         83.05         84.19        19.59 o                         
  -2  12   2        765.77        790.03        40.58 o                         
  -1  12   2       1112.63       1010.55        46.35 o                         
   0  12   2       1477.91       1388.26        46.17 o                         
   1  12   2         34.92         25.02         9.34 o                         
   2  12   2         93.82        112.91        13.80 o                         
   3  12   2          4.84          1.30        14.31 o                         
   4  12   2         12.39         25.75        24.95 o                         
   5  12   2          1.28          9.70        31.36 o                         
  -4  13   2         77.68         52.59        29.53 o                         
  -3  13   2          4.43          8.25        23.89 o                         
  -2  13   2        125.87        159.92        21.96 o                         
  -1  13   2        695.60        714.18        38.48 o                         
   0  13   2          0.01          7.54         9.93 o                         
   1  13   2        382.38        356.34        19.25 o                         
   2  13   2        351.95        335.90        23.92 o                         
   3  13   2         31.85         50.25        20.25 o                         
   4  13   2         19.71         42.97        25.36 o                         
  -4  14   2         30.06          7.75        21.00 o                         
  -3  14   2          3.88         -0.71        17.58 o                         
  -2  14   2         59.11         86.14        20.69 o                         
  -1  14   2        133.90        160.44        22.34 o                         
   0  14   2        144.70        153.17        22.53 o                         
   1  14   2        178.50        213.81        19.10 o                         
   2  14   2          0.02         -6.80        15.04 o                         
   3  14   2         18.40          1.81        42.89 o                         
   4  14   2         64.90         77.60        73.65 o                         
  -4  15   2         14.16         43.07        25.23 o                         
  -3  15   2          1.32          5.99        15.61 o                         
  -2  15   2         28.65         62.72        28.21 o                         
  -1  15   2        485.64        524.69        45.89 o                         
   0  15   2        345.93        345.63        28.90 o                         
   1  15   2        372.97        411.85        48.38 o                         
   2  15   2         42.41         50.35        18.27 o                         
   3  15   2         11.99         33.35        19.76 o                         
   4  15   2          9.93         -2.63        36.10 o                         
  -4  16   2         13.72          0.02        38.28 o                         
  -3  16   2          4.06        -12.85        24.23 o                         
  -2  16   2          0.26         24.69        22.63 o                         
  -1  16   2        154.35        171.43        24.48 o                         
   0  16   2         93.34         71.82        25.51 o                         
   1  16   2         12.78        -10.70        28.86 o                         
   2  16   2        153.22        143.18        38.51 o                         
   3  16   2          5.55        -17.00        29.44 o                         
   4  16   2          7.00         39.47        42.29 o                         
  -3  17   2          0.65         -3.82        17.24 o                         
  -2  17   2         14.33        -17.67        17.67 o                         
  -1  17   2         35.49         42.68        26.03 o                         
   0  17   2          1.71         25.05        37.19 o                         
   1  17   2          9.68         34.49        31.00 o                         
   2  17   2        115.17        185.40        41.53 o                         
   3  17   2          0.08         -5.10        37.92 o                         
  -3  18   2         19.18         54.49        16.29 o                         
  -2  18   2          0.01          5.20        24.05 o                         
  -1  18   2         11.04          3.98        54.69 o                         
   0  18   2          3.36         40.43        35.00 o                         
   1  18   2          1.28         29.38        31.92 o                         
   2  18   2         35.75         76.83        36.33 o                         
   3  18   2          0.00         64.90        42.29 o                         
  -2  19   2          2.93        -25.52        29.17 o                         
  -1  19   2         56.50        110.58        36.34 o                         
   0  19   2         46.54         61.57        50.68 o                         
   1  19   2          0.00         23.82        32.40 o                         
   2  19   2         14.58         64.68        37.92 o                         
  -2  20   2          0.78         70.04        28.10 o                         
  -1  20   2          7.21        -13.13        32.20 o                         
   0  20   2         36.49        104.80        40.90 o                         
   1  20   2          0.69         14.18        30.20 o                         
   2  20   2          1.64         29.17        24.27 o                         
  -5   0   3         87.39         63.88        28.56 o                         
  -3   0   3          8.42          9.86        10.52 o                         
  -1   0   3       5858.42       5566.71       226.60 o                         
   1   0   3        676.19        751.23        44.08 o                         
   3   0   3        715.27        818.52        53.87 o                         
   5   0   3        455.31        460.79        47.65 o                         
  -6   1   3         16.80         13.71        16.05 o                         
  -5   1   3         14.10        -11.99        26.42 o                         
  -4   1   3         12.19          5.67        14.05 o                         
  -3   1   3        240.57        239.60        13.51 o                         
  -2   1   3        334.88        287.55        13.56 o                         
  -1   1   3        392.99        377.64        14.07 o                         
   0   1   3       1177.72       1168.07        34.58 o                         
   1   1   3       1100.39       1112.05        43.08 o                         
   2   1   3       2515.85       2666.36        98.44 o                         
   3   1   3         20.91         16.64        11.76 o                         
   4   1   3          1.28         12.16        16.73 o                         
   5   1   3        122.68        117.50        32.52 o                         
   6   1   3          0.05        -13.49        17.16 o                         
  -6   2   3         83.03         58.73        16.84 o                         
  -5   2   3         35.48         12.96        21.79 o                         
  -4   2   3         42.84         39.10        14.80 o                         
  -3   2   3        380.90        352.38        16.47 o                         
  -2   2   3        117.68        110.40         9.50 o                         
  -1   2   3        622.66        562.20        19.04 o                         
   0   2   3       2751.51       2593.10        82.30 o                         
   1   2   3       1424.62       1649.17        51.04 o                         
   2   2   3       1950.00       2031.61        61.04 o                         
   3   2   3          3.11         -0.23        11.78 o                         
   4   2   3        368.85        347.41        26.12 o                         
   5   2   3        228.44        214.03        32.42 o                         
   6   2   3          9.77        -14.10        14.37 o                         
  -6   3   3          0.31         -5.98        12.84 o                         
  -5   3   3        115.39         68.08        18.36 o                         
  -4   3   3          7.10        -10.49        12.52 o                         
  -3   3   3         52.20         48.63         8.52 o                         
  -2   3   3        234.84        230.40        12.51 o                         
  -1   3   3        246.20        207.37        12.60 o                         
   0   3   3        891.76        785.32        24.48 o                         
   1   3   3       1236.13       1234.28        38.39 o                         
   2   3   3       1378.91       1332.09        41.76 o                         
   3   3   3        137.19        129.45        16.50 o                         
   4   3   3        349.07        367.26        27.44 o                         
   5   3   3          3.96        -15.98        15.98 o                         
   6   3   3          2.31         38.90        21.98 o                         
  -6   4   3          1.71        -14.11        16.02 o                         
  -5   4   3         12.67          3.37        14.03 o                         
  -4   4   3         57.60         12.81        22.42 o                         
  -3   4   3        859.57        873.92        33.47 o                         
  -2   4   3         10.43         21.55         7.19 o                         
  -1   4   3         69.03         67.93         7.23 o                         
   0   4   3       1204.43       1064.44        32.89 o                         
   1   4   3       2106.74       1941.00        58.34 o                         
   2   4   3       1469.64       1516.45        47.67 o                         
   3   4   3          2.07          5.07        12.26 o                         
   4   4   3        190.85        222.44        31.48 o                         
   5   4   3          3.73        -16.01        16.01 o                         
   6   4   3         10.60         -8.09        20.42 o                         
  -6   5   3         16.38         15.13        19.09 o                         
  -5   5   3        256.42        200.61        26.29 o                         
  -4   5   3         20.59         17.72        14.30 o                         
  -3   5   3          1.36          0.80         9.46 o                         
  -2   5   3        182.51        208.71        12.61 o                         
  -1   5   3         55.65         66.54         7.12 o                         
   0   5   3        177.54        169.15        10.04 o                         
   1   5   3       2307.73       2177.88        65.59 o                         
   2   5   3       1895.75       1750.43        54.45 o                         
   3   5   3         92.76        113.36        16.58 o                         
   4   5   3        395.46        366.23        32.35 o                         
   5   5   3          0.04        -12.05        18.10 o                         
  -5   6   3         63.67         77.12        22.10 o                         
  -4   6   3          8.70         -6.39        13.61 o                         
  -3   6   3         39.00         44.81         9.05 o                         
  -2   6   3          3.13         -6.49         6.49 o                         
  -1   6   3         20.43         24.03         6.05 o                         
   0   6   3         37.00         18.44         6.63 o                         
   1   6   3        829.20        861.78        29.16 o                         
   2   6   3        439.05        452.29        19.52 o                         
   3   6   3          0.51        -10.52        13.05 o                         
   4   6   3        378.73        384.56        28.65 o                         
   5   6   3          7.39         12.26        17.07 o                         
  -5   7   3        189.04        181.28        39.38 o                         
  -4   7   3         57.18         31.45        16.83 o                         
  -3   7   3          3.58          4.25         7.83 o                         
  -2   7   3         15.82         12.16         7.08 o                         
  -1   7   3          7.43          4.14         5.97 o                         
   0   7   3         13.14          9.43         6.45 o                         
   1   7   3        590.86        625.61        23.33 o                         
   2   7   3        430.58        441.58        25.37 o                         
   3   7   3         21.37          7.75        12.90 o                         
   4   7   3        398.96        400.00        29.87 o                         
   5   7   3         48.88         32.38        18.17 o                         
  -5   8   3          0.09         -2.16        24.43 o                         
  -4   8   3         99.22        138.94        28.86 o                         
  -3   8   3         55.58         56.23        10.09 o                         
  -2   8   3        410.84        419.80        18.44 o                         
  -1   8   3        224.82        231.87        13.31 o                         
   0   8   3        994.74        992.10        32.96 o                         
   1   8   3        180.58        173.23        12.91 o                         
   2   8   3        103.29        120.21        11.57 o                         
   3   8   3         94.21         91.80        15.44 o                         
   4   8   3        218.27        182.56        22.66 o                         
   5   8   3         74.77         35.05        29.48 o                         
  -5   9   3         21.18         56.24        24.14 o                         
  -4   9   3         22.45         -6.07        20.87 o                         
  -3   9   3          1.11         22.43        13.25 o                         
  -2   9   3         70.63         72.52         9.46 o                         
  -1   9   3         45.42         54.95         7.81 o                         
   0   9   3        141.53        170.81        11.72 o                         
   1   9   3        862.88        879.35        31.19 o                         
   2   9   3        204.05        197.38        14.36 o                         
   3   9   3        150.71        176.44        18.17 o                         
   4   9   3        118.27        120.30        21.58 o                         
   5   9   3          0.57         -6.07        16.35 o                         
  -5  10   3         26.77         45.53        25.29 o                         
  -4  10   3          0.00        -29.95        40.84 o                         
  -3  10   3         45.09         41.51        15.79 o                         
  -2  10   3          3.10          4.54        10.10 o                         
  -1  10   3         45.34         81.72         9.15 o                         
   0  10   3         43.41         39.75         7.87 o                         
   1  10   3          3.83          2.18         8.03 o                         
   2  10   3         25.05         11.01         9.33 o                         
   3  10   3        190.57        209.35        19.30 o                         
   4  10   3          0.00         -7.30        15.37 o                         
   5  10   3         12.87         17.78        22.06 o                         
  -5  11   3          1.95         40.16        32.45 o                         
  -4  11   3         15.70         24.84        25.52 o                         
  -3  11   3         21.70         45.04        17.11 o                         
  -2  11   3        148.78        120.57        19.08 o                         
  -1  11   3        167.33        204.24        21.80 o                         
   0  11   3         22.34         34.39         8.86 o                         
   1  11   3        323.12        343.65        17.76 o                         
   2  11   3         25.24         38.31        11.23 o                         
   3  11   3          9.10         18.01        14.21 o                         
   4  11   3         17.63          6.70        16.84 o                         
   5  11   3          6.13         28.80        41.93 o                         
  -5  12   3         32.05         68.41        28.44 o                         
  -4  12   3          2.37        -11.37        21.09 o                         
  -3  12   3         32.92         28.82        18.41 o                         
  -2  12   3        197.19        181.10        22.88 o                         
  -1  12   3        621.65        610.35        33.68 o                         
   0  12   3        724.67        663.44        26.09 o                         
   1  12   3        337.45        306.89        19.84 o                         
   2  12   3         32.52         30.53        11.63 o                         
   3  12   3        310.00        330.74        26.00 o                         
   4  12   3         16.26         12.83        35.73 o                         
   5  12   3          1.04         49.28        19.86 o                         
  -4  13   3         32.23         67.82        26.70 o                         
  -3  13   3         30.47         32.59        19.83 o                         
  -2  13   3        106.68        108.68        36.42 o                         
  -1  13   3        302.58        292.64        25.19 o                         
   0  13   3        365.74        346.71        28.61 o                         
   1  13   3        219.75        220.36        16.00 o                         
   2  13   3        344.06        323.43        21.07 o                         
   3  13   3        338.00        348.63        45.37 o                         
   4  13   3        150.24        177.05        40.11 o                         
  -4  14   3         58.53         43.26        27.72 o                         
  -3  14   3        256.03        244.57        28.18 o                         
  -2  14   3         11.58         25.21        17.83 o                         
  -1  14   3        276.19        251.98        25.67 o                         
   0  14   3        557.97        544.22        34.08 o                         
   1  14   3         28.09         32.49        18.67 o                         
   2  14   3          0.22         11.98        12.86 o                         
   3  14   3         20.45         38.06        20.66 o                         
   4  14   3          1.49         28.66        43.02 o                         
  -4  15   3          6.96        -19.98        36.10 o                         
  -3  15   3         97.94        115.44        22.20 o                         
  -2  15   3         31.62         41.14        19.95 o                         
  -1  15   3         33.01         71.05        25.16 o                         
   0  15   3        459.11        464.58        31.88 o                         
   1  15   3         79.52        124.54        27.13 o                         
   2  15   3        145.69        161.82        36.42 o                         
   3  15   3          6.66         -4.61        33.23 o                         
   4  15   3         11.49         38.43        37.55 o                         
  -4  16   3          0.32         60.52        50.32 o                         
  -3  16   3        129.15        210.11        27.55 o                         
  -2  16   3         51.62         62.47        22.11 o                         
  -1  16   3          4.67         -1.48        15.98 o                         
   0  16   3         48.47         28.27        24.67 o                         
   1  16   3         26.93         27.68        32.90 o                         
   2  16   3          2.53         -9.38        27.93 o                         
   3  16   3         13.20         31.36        44.48 o                         
   4  16   3          0.25          3.31        15.43 o                         
  -3  17   3         25.05         14.46        19.19 o                         
  -2  17   3          4.76         -2.58        19.36 o                         
  -1  17   3         42.81         43.79        19.15 o                         
   0  17   3         68.16         65.70        32.94 o                         
   1  17   3          0.28          2.73        65.63 o                         
   2  17   3         10.75          9.51        34.64 o                         
  -3  18   3          3.80          1.13        17.74 o                         
  -2  18   3          1.97        -21.23        30.00 o                         
  -1  18   3          5.28         48.15        36.82 o                         
   0  18   3          1.46         -9.54        30.28 o                         
   1  18   3          7.83          3.67        33.50 o                         
   2  18   3         39.20         35.07        57.61 o                         
  -2  19   3          5.21          8.42        33.61 o                         
  -1  19   3         33.84         43.97        37.46 o                         
   0  19   3          9.54        -11.44        30.58 o                         
   1  19   3          4.03          6.36        78.39 o                         
   2  19   3          4.44        139.13        37.25 o                         
  -2  20   3          0.04         36.79        32.41 o                         
  -1  20   3         15.90          7.33        30.08 o                         
   0  20   3         24.50          2.23        41.20 o                         
   1  20   3          2.88        -25.94        25.94 o                         
   2  20   3          8.91         19.55        53.96 o                         
  -6   0   4          0.29        -19.04        19.69 o                         
  -4   0   4        405.70        334.52        33.41 o                         
  -2   0   4         55.84         57.51        11.77 o                         
   0   0   4       1037.15        952.59        41.40 o                         
   2   0   4       1015.77       1001.14        95.16 o                         
   4   0   4        634.53        718.45        86.05 o                         
   6   0   4          0.72        -44.12        44.12 o                         
  -6   1   4        155.49        125.35        20.31 o                         
  -5   1   4         42.66         29.42        19.19 o                         
  -4   1   4          0.00         11.16        14.51 o                         
  -3   1   4        107.56        111.10        10.52 o                         
  -2   1   4         76.44         75.28         8.67 o                         
  -1   1   4       5615.26       5316.23       153.33 o                         
   0   1   4        204.69        195.72         9.29 o                         
   1   1   4       4712.39       5745.92       165.63 o                         
   2   1   4       4452.75       5056.38       210.21 o                         
   3   1   4        222.07        233.06        20.20 o                         
   4   1   4          7.03        -14.67        14.67 o                         
   5   1   4          0.09          6.78        16.09 o                         
   6   1   4          5.97        -28.39        28.39 o                         
  -6   2   4         19.27         -0.36        14.01 o                         
  -5   2   4          5.72        -14.81        14.81 o                         
  -4   2   4        145.80        157.78        19.25 o                         
  -3   2   4          7.04         10.61         7.19 o                         
  -2   2   4       1399.37       1205.85        38.15 o                         
  -1   2   4      42203.32      39566.49      1126.86 o                         
   0   2   4       4446.45       4220.45       121.56 o                         
   1   2   4         89.73        127.00        10.00 o                         
   2   2   4       1789.75       1985.86        71.14 o                         
   3   2   4         37.23         38.99        13.94 o                         
   4   2   4        277.21        239.71        23.70 o                         
   5   2   4        106.22         78.26        19.87 o                         
   6   2   4          1.28          2.88        45.58 o                         
  -6   3   4          9.97         -3.22        14.37 o                         
  -5   3   4         90.71         64.76        29.89 o                         
  -4   3   4         66.42         89.01        16.73 o                         
  -3   3   4        814.73        839.60        32.24 o                         
  -2   3   4        218.34        243.83        12.91 o                         
  -1   3   4       2609.97       2185.62        64.83 o                         
   0   3   4       5048.43       4668.70       134.95 o                         
   1   3   4        778.52        756.65        25.37 o                         
   2   3   4         11.66         14.97         8.69 o                         
   3   3   4         33.04         43.54        14.38 o                         
   4   3   4        384.36        396.76        29.09 o                         
   5   3   4         12.58         -8.45        21.56 o                         
   6   3   4          1.36        -15.00        15.00 o                         
  -6   4   4          4.97         21.15        37.92 o                         
  -5   4   4          2.96         -7.78        19.51 o                         
  -4   4   4         28.54         15.30        13.21 o                         
  -3   4   4        122.49        108.80        10.62 o                         
  -2   4   4         39.51         42.27         7.98 o                         
  -1   4   4          1.06          7.73         5.51 o                         
   0   4   4       2084.92       1785.03        53.46 o                         
   1   4   4        865.22        838.07        27.96 o                         
   2   4   4        571.93        590.19        22.18 o                         
   3   4   4         29.75         39.24        13.60 o                         
   4   4   4         15.02         29.48        17.25 o                         
   5   4   4         67.89         78.91        21.78 o                         
  -6   5   4          5.85        -24.75        32.45 o                         
  -5   5   4          0.33         -2.58        16.28 o                         
  -4   5   4          2.75          8.81        14.31 o                         
  -3   5   4         46.70         49.30        10.17 o                         
  -2   5   4         55.90         63.63         8.45 o                         
  -1   5   4         15.11         31.38         5.53 o                         
   0   5   4         76.24         81.10         8.23 o                         
   1   5   4       2238.57       2148.97        64.80 o                         
   2   5   4         25.57         26.73         7.57 o                         
   3   5   4         43.12         41.32        15.26 o                         
   4   5   4        256.54        268.76        25.35 o                         
   5   5   4         85.26         88.87        20.64 o                         
  -5   6   4          5.20        -18.11        20.97 o                         
  -4   6   4          8.95         -0.69        14.10 o                         
  -3   6   4          6.95          4.13         7.12 o                         
  -2   6   4         58.23         92.45        12.77 o                         
  -1   6   4        983.97        862.87        33.63 o                         
   0   6   4        786.24        725.44        24.54 o                         
   1   6   4       1820.77       1793.79        55.41 o                         
   2   6   4         43.01         66.05         9.69 o                         
   3   6   4        169.22        168.46        19.76 o                         
   4   6   4        344.37        342.95        28.13 o                         
   5   6   4         73.43         71.65        23.16 o                         
  -5   7   4        146.63        148.55        37.19 o                         
  -4   7   4          0.06         14.58        22.41 o                         
  -3   7   4          1.57         14.81         9.73 o                         
  -2   7   4         78.81         96.69         9.44 o                         
  -1   7   4        671.94        599.56        33.02 o                         
   0   7   4       1050.18       1092.50        35.17 o                         
   1   7   4       1224.19       1257.86        40.66 o                         
   2   7   4        326.50        305.89        16.19 o                         
   3   7   4         23.70         42.95        15.59 o                         
   4   7   4         32.08         31.47        25.26 o                         
   5   7   4         13.35         -4.64        16.04 o                         
  -5   8   4        179.93        177.80        35.05 o                         
  -4   8   4         25.47         25.82        23.48 o                         
  -3   8   4         13.17          4.72         8.90 o                         
  -2   8   4        169.19        195.37        13.59 o                         
  -1   8   4        182.85        157.53        11.79 o                         
   0   8   4        512.15        479.57        18.94 o                         
   1   8   4       1323.08       1385.61        44.67 o                         
   2   8   4         41.04         33.43         9.22 o                         
   3   8   4        104.09        119.53        21.56 o                         
   4   8   4         41.00         33.49        17.23 o                         
   5   8   4          9.10         31.46        16.92 o                         
  -5   9   4          1.70         47.31        24.97 o                         
  -4   9   4         10.42         22.02        23.06 o                         
  -3   9   4         99.23         76.99        16.23 o                         
  -2   9   4       1023.72       1115.69        43.45 o                         
  -1   9   4         16.73         13.67         6.60 o                         
   0   9   4          0.69          0.37         6.47 o                         
   1   9   4        338.31        386.44        17.84 o                         
   2   9   4         19.46         28.60         9.40 o                         
   3   9   4         74.32         77.85        16.94 o                         
   4   9   4         10.60         -5.17        21.05 o                         
   5   9   4         18.23          6.07        26.41 o                         
  -5  10   4        106.24        152.33        49.95 o                         
  -4  10   4         17.83         33.79        23.33 o                         
  -3  10   4        166.59        181.75        21.62 o                         
  -2  10   4        291.14        302.08        23.54 o                         
  -1  10   4         34.58         40.82         8.46 o                         
   0  10   4        129.08        139.72        11.18 o                         
   1  10   4        488.29        541.68        22.39 o                         
   2  10   4          0.02         -8.48         8.48 o                         
   3  10   4        460.77        457.22        30.33 o                         
   4  10   4         52.09         50.60        16.08 o                         
   5  10   4          8.49        -15.27        16.97 o                         
  -5  11   4          0.02         -4.86        29.17 o                         
  -4  11   4         55.42         16.73        23.20 o                         
  -3  11   4          3.05          6.09        14.70 o                         
  -2  11   4         66.61         59.20        16.72 o                         
  -1  11   4         28.84         15.55        13.18 o                         
   0  11   4         29.00         39.43         7.69 o                         
   1  11   4         81.16        101.21        11.73 o                         
   2  11   4          9.29         15.53        10.52 o                         
   3  11   4       1534.13       1433.29        61.77 o                         
   4  11   4          1.94         23.56        17.46 o                         
   5  11   4         15.16         92.50        42.66 o                         
  -5  12   4         27.47         31.20        18.38 o                         
  -4  12   4        108.74        168.50        33.59 o                         
  -3  12   4         39.42         35.59        17.95 o                         
  -2  12   4        254.80        232.55        24.37 o                         
  -1  12   4        153.68        181.50        20.96 o                         
   0  12   4         30.51         40.06        14.74 o                         
   1  12   4         20.95         38.73         9.76 o                         
   2  12   4        376.30        386.73        22.31 o                         
   3  12   4         80.24         84.63        23.06 o                         
   4  12   4          3.87         15.73        19.27 o                         
   5  12   4          4.64        -42.29        42.29 o                         
  -4  13   4         86.03         54.09        23.62 o                         
  -3  13   4         40.62         35.95        18.47 o                         
  -2  13   4          4.19          6.51        15.61 o                         
  -1  13   4         22.04         49.39        16.83 o                         
   0  13   4        754.78        727.76        38.04 o                         
   1  13   4        550.19        591.98        26.60 o                         
   2  13   4         47.63         43.39        13.43 o                         
   3  13   4          1.21         -1.18        15.61 o                         
   4  13   4         12.16         43.66        26.55 o                         
  -4  14   4         84.47        101.27        43.02 o                         
  -3  14   4          0.01        -16.09        17.70 o                         
  -2  14   4         15.96          7.68        17.40 o                         
  -1  14   4        297.61        343.61        37.88 o                         
   0  14   4        215.49        218.15        24.07 o                         
   1  14   4        775.77        861.11        49.05 o                         
   2  14   4         19.46         29.37        17.95 o                         
   3  14   4         22.04          8.72        21.24 o                         
   4  14   4          3.14        -11.96        37.55 o                         
  -4  15   4          0.55         22.15        24.19 o                         
  -3  15   4          0.12         20.62        22.73 o                         
  -2  15   4         75.37         84.28        21.89 o                         
  -1  15   4         39.91         54.45        18.89 o                         
   0  15   4          1.74        -17.68        17.68 o                         
   1  15   4        420.53        426.12        59.34 o                         
   2  15   4          4.38         35.70        30.66 o                         
   3  15   4          3.31         21.81        28.80 o                         
   4  15   4          8.16         15.74        20.75 o                         
  -4  16   4          0.15        -17.32        17.32 o                         
  -3  16   4          1.36        -21.26        21.26 o                         
  -2  16   4         10.47          1.40        19.01 o                         
  -1  16   4          1.25         -1.87        17.42 o                         
   0  16   4        421.25        365.06        31.82 o                         
   1  16   4         12.75         39.87        23.76 o                         
   2  16   4          3.13         -5.57        31.68 o                         
  -3  17   4         29.89          3.68        18.39 o                         
  -2  17   4         14.31         21.05        21.89 o                         
  -1  17   4          0.46        -23.41        23.41 o                         
   0  17   4        104.51        126.75        31.25 o                         
   1  17   4          0.51         -6.32        27.65 o                         
   2  17   4          0.54        -25.19        37.19 o                         
  -3  18   4         37.85         42.55        24.73 o                         
  -2  18   4         45.77         45.83        19.85 o                         
  -1  18   4          2.65          6.51        25.41 o                         
   0  18   4         17.96         80.86        34.12 o                         
   1  18   4          0.98         53.52        30.89 o                         
   2  18   4          0.08         27.83        30.42 o                         
  -2  19   4          0.57         14.89        19.74 o                         
  -1  19   4          1.42         79.23        89.33 o                         
   0  19   4         10.93        -25.49        25.49 o                         
   1  19   4         59.72         65.25        45.21 o                         
   2  19   4         16.17         68.80        75.11 o                         
  -2  20   4          1.21         24.06        40.11 o                         
  -1  20   4         33.61         22.90        32.95 o                         
   0  20   4          8.44        -23.50        61.98 o                         
   1  20   4          0.09        -25.72        25.72 o                         
  -5   0   5         26.70         25.89        22.51 o                         
  -3   0   5       1124.97       1067.62        59.07 o                         
  -1   0   5      26422.32      24145.79      1116.60 o                         
   1   0   5       4461.33       4846.20       199.40 o                         
   3   0   5         69.95         39.25        21.88 o                         
   5   0   5         18.70         63.99        26.28 o                         
  -6   1   5          0.25        -13.08        13.08 o                         
  -5   1   5         12.88         24.88        17.54 o                         
  -4   1   5         75.95        112.83        23.21 o                         
  -3   1   5        366.42        312.85        15.81 o                         
  -2   1   5        761.60        703.78        24.69 o                         
  -1   1   5      73404.90      69973.05      1991.92 o                         
   0   1   5       1396.10       1492.21        44.90 o                         
   1   1   5        368.49        436.80        16.65 o                         
   2   1   5       1112.32       1181.08        48.57 o                         
   3   1   5        233.13        238.85        21.55 o                         
   4   1   5        631.39        673.11        37.07 o                         
   5   1   5         15.49         17.63        17.68 o                         
  -6   2   5          9.42        -12.98        12.98 o                         
  -5   2   5         29.61         13.39        19.47 o                         
  -4   2   5        681.01        602.78        47.05 o                         
  -3   2   5         14.81         14.93         7.82 o                         
  -2   2   5        435.28        415.02        16.81 o                         
  -1   2   5         46.59         47.82         6.58 o                         
   0   2   5       1314.99       1186.60        36.34 o                         
   1   2   5        431.41        416.18        16.27 o                         
   2   2   5       1233.73       1479.61        46.31 o                         
   3   2   5         10.43          5.43        13.16 o                         
   4   2   5        800.41        892.05        49.05 o                         
   5   2   5          0.12         22.42        19.26 o                         
   6   2   5          0.86         20.42        58.34 o                         
  -6   3   5          0.04          5.91        20.31 o                         
  -5   3   5          3.37        -14.40        14.40 o                         
  -4   3   5        177.91        189.50        20.47 o                         
  -3   3   5         10.02         12.96         7.27 o                         
  -2   3   5          0.08          4.48         6.98 o                         
  -1   3   5         33.78         51.45         5.91 o                         
   0   3   5        286.88        209.89        12.17 o                         
   1   3   5       1299.39       1273.53        39.65 o                         
   2   3   5       2521.32       2895.34        86.89 o                         
   3   3   5         19.67          8.61        14.88 o                         
   4   3   5          1.51        -13.14        22.52 o                         
   5   3   5          2.96        -17.07        17.07 o                         
  -6   4   5         24.61          9.71        19.21 o                         
  -5   4   5          3.70         -4.83        15.11 o                         
  -4   4   5        157.73        141.47        18.98 o                         
  -3   4   5        407.28        387.73        17.74 o                         
  -2   4   5        400.55        385.75        16.23 o                         
  -1   4   5        284.47        308.18        12.57 o                         
   0   4   5        586.93        497.54        17.88 o                         
   1   4   5        100.64        140.52        10.71 o                         
   2   4   5        248.24        290.10        16.07 o                         
   3   4   5        152.97        162.34        19.05 o                         
   4   4   5        398.07        408.00        30.78 o                         
   5   4   5          0.02         13.80        16.69 o                         
  -6   5   5         11.64         10.72        20.55 o                         
  -5   5   5          4.92        -21.88        21.88 o                         
  -4   5   5        411.99        406.05        47.66 o                         
  -3   5   5        268.86        285.11        15.08 o                         
  -2   5   5        125.59        120.47         9.80 o                         
  -1   5   5        604.74        532.28        21.11 o                         
   0   5   5         55.73         71.69         8.70 o                         
   1   5   5       1876.35       1927.71        58.94 o                         
   2   5   5         67.86         70.18         9.37 o                         
   3   5   5         98.93         97.52        17.13 o                         
   4   5   5        155.98        158.18        22.16 o                         
   5   5   5          2.38         22.91        16.23 o                         
  -5   6   5          7.91         34.29        23.35 o                         
  -4   6   5          3.88         10.54        19.00 o                         
  -3   6   5        153.85        174.86        12.73 o                         
  -2   6   5         95.69         99.40         9.31 o                         
  -1   6   5         55.56         73.44         7.87 o                         
   0   6   5        175.74        215.14        12.01 o                         
   1   6   5        200.69        204.72        12.82 o                         
   2   6   5        180.58        201.11        13.30 o                         
   3   6   5        348.34        327.40        25.78 o                         
   4   6   5          0.35          5.89        16.91 o                         
   5   6   5          0.02          1.54        26.52 o                         
  -5   7   5         43.59         67.66        28.59 o                         
  -4   7   5         10.72         -5.18        20.32 o                         
  -3   7   5          6.04          3.71        10.87 o                         
  -2   7   5        180.42        163.37        12.88 o                         
  -1   7   5       1111.75       1101.47        54.70 o                         
   0   7   5        294.61        274.83        13.59 o                         
   1   7   5        150.45        152.74        11.71 o                         
   2   7   5         57.24         68.66        10.11 o                         
   3   7   5       1447.15       1384.75        59.36 o                         
   4   7   5         38.43         41.68        18.04 o                         
   5   7   5         28.54         -2.00        26.73 o                         
  -5   8   5          3.93         -3.62        22.39 o                         
  -4   8   5         16.55         17.10        48.86 o                         
  -3   8   5        221.76        218.66        20.40 o                         
  -2   8   5         22.81         23.90         7.88 o                         
  -1   8   5         79.46         79.46         7.22 o                         
   0   8   5       1520.19       1584.69        49.57 o                         
   1   8   5        646.71        646.42        24.65 o                         
   2   8   5         19.22         16.01         8.54 o                         
   3   8   5         21.74         31.76        16.73 o                         
   4   8   5         10.92          1.44        15.68 o                         
   5   8   5          7.74        -14.79        15.61 o                         
  -5   9   5        139.43         67.89        26.00 o                         
  -4   9   5          0.13         13.71        21.84 o                         
  -3   9   5         50.71         49.62        15.63 o                         
  -2   9   5        954.80        974.05        56.48 o                         
  -1   9   5        204.67        180.99        16.90 o                         
   0   9   5        360.67        359.45        19.66 o                         
   1   9   5          4.75          9.87         8.66 o                         
   2   9   5         60.56         40.66        10.12 o                         
   3   9   5         16.70         41.47        15.34 o                         
   4   9   5         26.19         21.40        15.26 o                         
   5   9   5          2.09        -13.68        13.68 o                         
  -5  10   5        120.20         73.73        55.42 o                         
  -4  10   5         21.83         80.34        25.09 o                         
  -3  10   5          0.18          3.94        15.06 o                         
  -2  10   5          7.79         -3.37        12.89 o                         
  -1  10   5        446.96        476.04        40.30 o                         
   0  10   5        155.15        179.92        14.46 o                         
   1  10   5         99.56        104.86        11.18 o                         
   2  10   5         63.80         55.58        11.06 o                         
   3  10   5       1813.73       1634.47        80.21 o                         
   4  10   5          0.37          9.86        16.12 o                         
   5  10   5         15.96         16.66        16.99 o                         
  -5  11   5         31.95        105.02        28.70 o                         
  -4  11   5         90.15        126.87        28.99 o                         
  -3  11   5        205.62        243.58        25.28 o                         
  -2  11   5        206.33        196.43        21.95 o                         
  -1  11   5        297.05        320.66        24.29 o                         
   0  11   5        488.82        492.33        28.51 o                         
   1  11   5        195.89        225.64        20.98 o                         
   2  11   5        133.46        133.89        15.42 o                         
   3  11   5         18.38         34.38        16.57 o                         
   4  11   5         27.47         15.08        16.51 o                         
   5  11   5          0.58        -17.65        17.65 o                         
  -5  12   5         35.80         38.47        27.71 o                         
  -4  12   5          9.22         19.76        57.97 o                         
  -3  12   5         88.45        136.90        23.05 o                         
  -2  12   5         62.77         62.65        20.10 o                         
  -1  12   5        160.83        157.38        20.28 o                         
   0  12   5        336.79        309.00        24.19 o                         
   1  12   5         53.28         50.96        10.54 o                         
   2  12   5         62.07         45.84        13.72 o                         
   3  12   5         90.07         85.07        19.26 o                         
   4  12   5        111.89         85.13        29.26 o                         
  -4  13   5          0.61          5.77        20.59 o                         
  -3  13   5         10.75        -10.08        18.03 o                         
  -2  13   5        115.23        110.20        20.73 o                         
  -1  13   5         13.36         40.98        19.68 o                         
   0  13   5         31.61         41.61        16.84 o                         
   1  13   5          1.21        -12.49        15.64 o                         
   2  13   5         86.12         82.55        14.42 o                         
   3  13   5         13.61          2.16        39.02 o                         
   4  13   5         11.83          9.55        21.46 o                         
  -4  14   5          1.05         -1.73        19.16 o                         
  -3  14   5          0.75          3.25        18.20 o                         
  -2  14   5        123.21        153.18        21.60 o                         
  -1  14   5         36.69         29.47        17.63 o                         
   0  14   5          3.92          3.11        24.57 o                         
   1  14   5        449.99        446.73        32.19 o                         
   2  14   5        144.24        155.44        24.12 o                         
   3  14   5         67.78         36.13        18.25 o                         
   4  14   5          2.79         70.08        25.84 o                         
  -4  15   5         51.31         26.26        44.85 o                         
  -3  15   5          2.85         12.97        19.40 o                         
  -2  15   5         21.49         14.11        18.01 o                         
  -1  15   5         10.54         38.90        18.96 o                         
   0  15   5          0.01        -17.26        17.26 o                         
   1  15   5         17.05         26.27        21.37 o                         
   2  15   5         26.16         35.24        23.23 o                         
   4  15   5          0.83         13.21        30.63 o                         
  -4  16   5          2.71         34.41        19.50 o                         
  -3  16   5        156.72        165.52        26.75 o                         
  -2  16   5         17.39         49.09        27.61 o                         
  -1  16   5         15.83         12.57        17.98 o                         
   0  16   5         59.10         41.45        33.36 o                         
   1  16   5          8.03         14.06        33.05 o                         
   2  16   5         29.45         76.82        34.32 o                         
  -3  17   5         15.84         19.69        18.83 o                         
  -2  17   5          0.22         -0.43        18.45 o                         
  -1  17   5         24.10         25.88        19.53 o                         
   0  17   5          0.27          3.44        20.97 o                         
   1  17   5          2.13        -23.47        29.05 o                         
   2  17   5          1.12         72.74        86.78 o                         
  -3  18   5         23.07         35.19        17.44 o                         
  -2  18   5          0.53         -6.14        17.99 o                         
  -1  18   5          1.54         -0.81        20.55 o                         
   0  18   5          0.13        109.57        36.56 o                         
   1  18   5         16.09         40.65        45.94 o                         
   2  18   5          6.77          8.80        58.34 o                         
  -2  19   5         13.07         18.14        19.45 o                         
  -1  19   5          1.76         63.76        30.88 o                         
   0  19   5         23.66         26.70        49.22 o                         
   1  19   5         27.15         95.59        37.14 o                         
   2  19   5          0.07         -4.60        25.73 o                         
  -1  20   5         17.58         63.70        35.03 o                         
   0  20   5          3.43          7.58        43.02 o                         
   1  20   5          3.79         33.28        29.10 o                         
  -6   0   6          0.14        -11.71        20.84 o                         
  -4   0   6         11.58         25.84        19.02 o                         
  -2   0   6         12.36          6.59        13.23 o                         
   0   0   6        874.22        901.29        60.86 o                         
   2   0   6       4235.72       5266.96       269.62 o                         
   4   0   6        725.26        747.19        56.32 o                         
  -6   1   6         40.48         32.56        14.14 o                         
  -5   1   6          0.73        -13.51        13.51 o                         
  -4   1   6        234.89        227.34        33.68 o                         
  -3   1   6         77.13         69.03         9.13 o                         
  -2   1   6       1363.18       1285.65        43.95 o                         
  -1   1   6      10640.96       9847.78       310.29 o                         
   0   1   6        488.31        457.88        17.15 o                         
   1   1   6         56.62         86.74        11.08 o                         
   2   1   6       1761.53       1941.90        74.92 o                         
   3   1   6         45.56         44.91        14.95 o                         
   4   1   6        105.39        121.72        21.18 o                         
   5   1   6          3.14         12.08        16.88 o                         
  -6   2   6        174.00        158.52        84.29 o                         
  -5   2   6          0.01        -14.25        14.25 o                         
  -4   2   6         71.86         74.82        15.84 o                         
  -3   2   6         16.88         17.11         8.25 o                         
  -2   2   6          0.18         22.38         7.16 o                         
  -1   2   6        977.71        932.83        29.83 o                         
   0   2   6          0.60          1.63         7.40 o                         
   1   2   6       1844.50       1837.01        55.44 o                         
   2   2   6        597.58        729.06        25.22 o                         
   3   2   6         48.80         41.56        14.26 o                         
   4   2   6        625.05        660.55        38.09 o                         
   5   2   6         12.51          0.46        17.57 o                         
  -6   3   6         17.96         76.73        43.75 o                         
  -5   3   6          2.39         -1.77        15.67 o                         
  -4   3   6         30.83         54.88        13.35 o                         
  -3   3   6        385.14        375.82        17.33 o                         
  -2   3   6        205.49        205.58        12.11 o                         
  -1   3   6        149.74        152.06         9.00 o                         
   0   3   6         66.90         79.07         8.45 o                         
   1   3   6       1143.47       1119.87        36.04 o                         
   2   3   6        248.98        334.92        16.92 o                         
   3   3   6         67.70         70.97        15.93 o                         
   4   3   6        266.40        239.83        33.15 o                         
   5   3   6         14.13          0.51        17.66 o                         
  -6   4   6         30.37         64.19        22.37 o                         
  -5   4   6          1.45        -21.63        21.63 o                         
  -4   4   6         10.32         -4.82        18.20 o                         
  -3   4   6        197.93        209.48        13.79 o                         
  -2   4   6         54.50         58.46         7.96 o                         
  -1   4   6       1126.12       1047.18        36.82 o                         
   0   4   6        142.57        112.85         8.65 o                         
   1   4   6       3275.93       3489.98       102.94 o                         
   2   4   6          9.09          3.95         7.12 o                         
   3   4   6        463.62        430.51        27.52 o                         
   4   4   6         48.77         54.59        17.50 o                         
   5   4   6         80.79         69.98        22.41 o                         
  -6   5   6        103.16         95.51        24.00 o                         
  -5   5   6          0.44         20.46        20.37 o                         
  -4   5   6         12.60         -1.94        12.88 o                         
  -3   5   6         39.49         43.17         8.67 o                         
  -2   5   6         15.35         21.15         6.52 o                         
  -1   5   6         46.89         57.48        11.44 o                         
   0   5   6         12.68         25.53         6.14 o                         
   1   5   6         14.83         27.10         7.97 o                         
   2   5   6          6.55         -7.05         7.05 o                         
   3   5   6         13.83         11.73        14.42 o                         
   4   5   6         34.66         41.57        17.56 o                         
   5   5   6          9.96         17.81        17.84 o                         
  -5   6   6         33.27          0.73        20.77 o                         
  -4   6   6         36.80         12.46        19.95 o                         
  -3   6   6        210.84        189.90        13.10 o                         
  -2   6   6          1.08         -0.03         6.74 o                         
  -1   6   6        404.95        378.07        21.12 o                         
   0   6   6        296.58        308.20        13.47 o                         
   1   6   6        235.53        208.19        12.91 o                         
   2   6   6         90.03        113.74        11.96 o                         
   3   6   6         21.26         28.27        15.91 o                         
   4   6   6          4.46        -10.24        15.83 o                         
   5   6   6         28.84         13.31        17.33 o                         
  -5   7   6         66.48         81.69        29.53 o                         
  -4   7   6         23.75         12.28        17.12 o                         
  -3   7   6        236.32        219.91        20.52 o                         
  -2   7   6        152.27        163.59        12.56 o                         
  -1   7   6       1507.02       1364.59       113.13 o                         
   0   7   6       4849.68       4635.23       135.47 o                         
   1   7   6          8.12         15.98         7.87 o                         
   2   7   6        136.41        130.47        17.22 o                         
   3   7   6        916.35       1003.56        49.78 o                         
   4   7   6         68.96         59.49        19.37 o                         
   5   7   6          8.03         -3.40        17.87 o                         
  -5   8   6         10.58          3.66        33.18 o                         
  -4   8   6          4.40         -9.24        21.20 o                         
  -3   8   6         62.16         39.99        14.72 o                         
  -2   8   6         49.56         57.67        13.77 o                         
  -1   8   6        387.70        415.58        39.66 o                         
   0   8   6         16.48         18.50         5.91 o                         
   1   8   6         23.77         28.84         8.28 o                         
   2   8   6        408.79        384.74        25.20 o                         
   3   8   6         37.56         43.41        16.49 o                         
   4   8   6        273.27        239.69        26.97 o                         
   5   8   6          0.45         18.98        15.39 o                         
  -5   9   6         76.33         83.46        29.79 o                         
  -4   9   6          0.98         -0.73        17.10 o                         
  -3   9   6         98.54        124.60        19.18 o                         
  -2   9   6          8.50          2.34        12.97 o                         
  -1   9   6        460.59        485.01        43.25 o                         
   0   9   6         18.63          7.44         6.44 o                         
   1   9   6        561.41        496.40        21.17 o                         
   2   9   6         17.27         33.37        11.90 o                         
   3   9   6        224.93        189.54        23.16 o                         
   4   9   6          1.15          6.67        16.81 o                         
   5   9   6          0.12        -13.81        13.81 o                         
  -5  10   6         27.17          9.86        23.87 o                         
  -4  10   6         16.21         28.79        20.07 o                         
  -3  10   6        172.64        208.41        22.63 o                         
  -2  10   6        564.51        543.30        31.29 o                         
  -1  10   6         36.05         38.61        13.35 o                         
   0  10   6        588.21        585.82        32.56 o                         
   1  10   6          6.35         -7.34         7.34 o                         
   2  10   6        270.85        244.69        16.92 o                         
   3  10   6        720.58        720.83        53.04 o                         
   4  10   6          5.99          4.80        16.31 o                         
   5  10   6         41.80         64.85        21.82 o                         
  -5  11   6          0.89         18.41        21.96 o                         
  -4  11   6          7.14        -13.47        19.54 o                         
  -3  11   6         12.80         47.44        17.59 o                         
  -2  11   6         65.46         73.82        17.55 o                         
  -1  11   6        211.29        246.21        22.54 o                         
   0  11   6          5.68         11.54        13.54 o                         
   1  11   6        153.33        150.76        13.21 o                         
   2  11   6        487.45        488.49        25.01 o                         
   3  11   6        182.03        184.58        22.19 o                         
   4  11   6         12.44         12.70        17.47 o                         
   5  11   6         18.12         20.67        22.28 o                         
  -4  12   6          3.88         -0.57        22.13 o                         
  -3  12   6         86.93         89.03        20.56 o                         
  -2  12   6          6.97         22.29        17.12 o                         
  -1  12   6          0.20         -7.06        14.11 o                         
   0  12   6        211.33        239.63        23.97 o                         
   1  12   6         35.37         31.98        15.69 o                         
   2  12   6        307.98        282.57        20.95 o                         
   3  12   6         19.58          5.70        22.21 o                         
   4  12   6          0.43         18.70        22.80 o                         
  -4  13   6          0.01        -25.65        25.65 o                         
  -3  13   6         31.65         45.12        18.79 o                         
  -2  13   6        500.27        523.19        40.43 o                         
  -1  13   6          6.14         -0.80        16.83 o                         
   0  13   6       1337.65       1294.45        57.28 o                         
   1  13   6          0.27         10.79        17.10 o                         
   2  13   6          3.81         -2.95        14.51 o                         
   3  13   6         18.15         16.08        16.42 o                         
   4  13   6          3.10        -25.96        50.94 o                         
  -4  14   6          4.52        -13.71        23.06 o                         
  -3  14   6          1.30         -6.61        22.00 o                         
  -2  14   6        162.33        213.52        25.20 o                         
  -1  14   6        210.91        193.73        24.31 o                         
   0  14   6         11.71         -4.10        16.80 o                         
   1  14   6        418.74        401.90        33.72 o                         
   2  14   6         19.59         29.99        18.93 o                         
   3  14   6         20.59        -16.20        16.20 o                         
   4  14   6         23.33         69.57        29.90 o                         
  -4  15   6          1.77         17.77        21.88 o                         
  -3  15   6          7.35         -9.68        17.28 o                         
  -2  15   6          0.02          0.32        17.88 o                         
  -1  15   6         49.19         49.04        21.16 o                         
   0  15   6          0.35         31.28        18.40 o                         
   1  15   6        116.74        100.82        22.96 o                         
   2  15   6         50.28         47.09        24.55 o                         
   4  15   6          5.70         32.81        18.23 o                         
  -4  16   6          0.00         34.27        37.19 o                         
  -3  16   6          1.58        -16.48        16.48 o                         
  -2  16   6         80.49         74.53        21.89 o                         
  -1  16   6          6.01          0.51        17.89 o                         
   0  16   6          4.84        -21.26        21.26 o                         
   1  16   6          2.41          0.82        19.91 o                         
   2  16   6          0.07          7.52        26.67 o                         
  -3  17   6          1.15         23.16        21.26 o                         
  -2  17   6          7.46        -23.13        23.13 o                         
  -1  17   6         31.60         41.81        20.85 o                         
   0  17   6         11.08          4.09        19.80 o                         
   1  17   6        139.86         93.09        28.67 o                         
   2  17   6         28.01        130.76        36.35 o                         
  -3  18   6          7.45         -2.03        23.05 o                         
  -2  18   6         20.12         22.58        20.89 o                         
  -1  18   6          0.13        -17.37        17.37 o                         
   0  18   6          4.24         33.80        25.05 o                         
   1  18   6         15.18         10.32        51.77 o                         
   2  18   6         13.63         44.73        55.78 o                         
  -2  19   6         11.34         35.45        22.82 o                         
  -1  19   6          6.09         -8.99        23.73 o                         
   0  19   6          0.53         17.14        35.54 o                         
   1  19   6          7.05        -22.24        31.36 o                         
   2  19   6          4.54         35.96        29.85 o                         
  -1  20   6          0.02         30.25        29.56 o                         
   0  20   6          4.66         29.29        30.81 o                         
   1  20   6          7.84        -15.96        25.05 o                         
  -5   0   7          6.73        -19.22        20.20 o                         
  -3   0   7         17.50         25.88        11.44 o                         
  -1   0   7       4329.47       4172.98       171.76 o                         
   1   0   7        119.59        181.31        15.54 o                         
   3   0   7       1726.47       1714.84        99.50 o                         
   5   0   7        102.77         77.93        36.10 o                         
  -6   1   7         20.16         42.56        16.43 o                         
  -5   1   7         18.52         44.12        20.52 o                         
  -4   1   7        187.82        186.82        20.11 o                         
  -3   1   7         75.30         54.37         9.20 o                         
  -2   1   7       1981.79       1841.04        56.79 o                         
  -1   1   7        122.15        126.05         9.39 o                         
   0   1   7        396.92        464.91        17.84 o                         
   1   1   7        842.95       1133.55        37.38 o                         
   2   1   7       1512.30       1662.56        57.37 o                         
   3   1   7        476.79        487.27        29.41 o                         
   4   1   7         31.46         22.90        17.86 o                         
   5   1   7         64.78         44.51        27.67 o                         
  -6   2   7         13.26         28.66        21.73 o                         
  -5   2   7         35.91         20.95        20.05 o                         
  -4   2   7          8.86         12.98         9.59 o                         
  -3   2   7        158.93        166.25        18.97 o                         
  -2   2   7       1560.05       1416.03        44.97 o                         
  -1   2   7          0.63          2.17         5.88 o                         
   0   2   7        235.11        195.69        11.35 o                         
   1   2   7        177.11        167.34        17.77 o                         
   2   2   7         34.77         65.70         6.85 o                         
   3   2   7        697.89        726.01        36.86 o                         
   4   2   7        553.19        614.35        37.44 o                         
   5   2   7         22.40         -7.45        17.95 o                         
  -6   3   7         36.57         58.16        23.48 o                         
  -5   3   7         13.06         -4.03        14.62 o                         
  -4   3   7        104.79        116.38        14.98 o                         
  -3   3   7         99.71        121.56        17.39 o                         
  -2   3   7         71.59         72.34         8.32 o                         
  -1   3   7         97.09         88.46         7.85 o                         
   0   3   7       3559.16       3297.24        96.89 o                         
   1   3   7         41.26         51.42         8.19 o                         
   2   3   7         27.77         45.52         7.24 o                         
   3   3   7         43.73         59.01        16.41 o                         
   4   3   7         26.75         62.22        18.63 o                         
   5   3   7          4.86         21.14        18.33 o                         
  -6   4   7         10.73         22.62        19.81 o                         
  -5   4   7         15.78        -16.81        22.22 o                         
  -4   4   7         14.71         21.55        12.91 o                         
  -3   4   7        117.94        148.98        11.96 o                         
  -2   4   7        206.99        193.40        12.45 o                         
  -1   4   7       1826.61       1726.83        65.71 o                         
   0   4   7        143.24        158.45         9.86 o                         
   1   4   7          0.06         11.76         7.42 o                         
   2   4   7        863.10        873.22        30.51 o                         
   3   4   7          1.41        -18.56        18.64 o                         
   4   4   7         69.41         59.20        19.52 o                         
   5   4   7          2.47        -12.11        16.59 o                         
  -6   5   7         29.82         65.58        34.64 o                         
  -5   5   7          6.76        -19.33        19.33 o                         
  -4   5   7          1.01         21.85        16.09 o                         
  -3   5   7         55.81         84.96         9.88 o                         
  -2   5   7         85.43         85.63         8.69 o                         
  -1   5   7        124.07        151.26        15.07 o                         
   0   5   7          5.71         -1.87         6.57 o                         
   1   5   7        497.62        517.67        20.35 o                         
   2   5   7         23.68         41.98         9.14 o                         
   3   5   7       2430.99       2445.68        95.52 o                         
   4   5   7         13.64        -14.30        14.30 o                         
   5   5   7         68.55         77.20        20.15 o                         
  -5   6   7          7.27         -0.15        18.77 o                         
  -4   6   7          1.34          6.63        15.82 o                         
  -3   6   7        861.60        793.90        42.52 o                         
  -2   6   7        193.50        194.35        14.73 o                         
  -1   6   7        103.39        123.27        14.29 o                         
   0   6   7          7.08         -0.04         5.44 o                         
   1   6   7        515.67        473.93        20.11 o                         
   2   6   7         36.78         36.80         8.85 o                         
   3   6   7        532.80        517.99        31.34 o                         
   4   6   7        206.37        250.06        33.47 o                         
   5   6   7         11.85         21.75        18.56 o                         
  -5   7   7          1.45         51.19        26.55 o                         
  -4   7   7          0.82        -16.25        16.25 o                         
  -3   7   7         51.31         61.32        15.22 o                         
  -2   7   7         45.45         50.81        12.74 o                         
  -1   7   7          0.67          4.93        10.78 o                         
   0   7   7       3435.95       3231.71        95.86 o                         
   1   7   7         20.64         49.04         9.12 o                         
   2   7   7          9.45         -2.29         8.28 o                         
   3   7   7        369.97        455.01        30.13 o                         
   4   7   7          5.73        -12.19        16.78 o                         
   5   7   7        104.83        102.65        22.29 o                         
  -5   8   7         27.43         23.82        44.12 o                         
  -4   8   7          3.88         25.10        18.42 o                         
  -3   8   7          4.17         10.58        15.79 o                         
  -2   8   7         11.38        -12.01        12.52 o                         
  -1   8   7          1.50          8.63        11.48 o                         
   0   8   7         39.34         54.18         6.76 o                         
   1   8   7        395.61        390.93        19.25 o                         
   2   8   7          0.05         -8.35         8.35 o                         
   3   8   7        134.55        166.34        21.10 o                         
   4   8   7         10.54          1.86        19.47 o                         
   5   8   7          0.78         -8.53        15.54 o                         
  -5   9   7         11.59          1.12        21.02 o                         
  -4   9   7          2.02        -15.46        17.23 o                         
  -3   9   7         63.32         61.99        17.33 o                         
  -2   9   7        233.75        223.70        20.63 o                         
  -1   9   7         10.86          6.50        12.67 o                         
   0   9   7         24.29         16.47         6.11 o                         
   1   9   7         54.33         87.55        10.53 o                         
   2   9   7          4.04         -0.63         9.62 o                         
   3   9   7         38.11         11.49        14.23 o                         
   4   9   7          1.53        -13.97        15.72 o                         
   5   9   7          2.15         -6.61        14.07 o                         
  -5  10   7        100.44        138.01        51.41 o                         
  -4  10   7         24.11          9.64        31.24 o                         
  -3  10   7        164.45        217.56        22.41 o                         
  -2  10   7        385.52        383.42        26.45 o                         
  -1  10   7         88.26        102.01        16.95 o                         
   0  10   7        411.90        479.89        36.21 o                         
   1  10   7         49.53         69.49        10.39 o                         
   2  10   7       1012.14       1088.98        38.83 o                         
   3  10   7        270.33        223.55        23.75 o                         
   4  10   7         50.60         46.84        18.05 o                         
   5  10   7         31.98          8.05        30.73 o                         
  -5  11   7          2.57          5.24        53.96 o                         
  -4  11   7         51.37         45.65        22.55 o                         
  -3  11   7        437.14        476.18        32.11 o                         
  -2  11   7        437.90        499.33        31.89 o                         
  -1  11   7        166.76        180.03        22.84 o                         
   0  11   7        127.92        150.68        22.21 o                         
   1  11   7         36.06         22.83        11.39 o                         
   2  11   7        916.04        929.86        36.60 o                         
   3  11   7         26.03         51.34        20.63 o                         
   4  11   7          2.27          2.81        17.58 o                         
  -4  12   7          9.24          0.47        20.72 o                         
  -3  12   7        155.96        154.71        23.07 o                         
  -2  12   7         45.27         23.48        16.87 o                         
  -1  12   7         57.57         71.26        18.01 o                         
   0  12   7        166.03        181.85        21.80 o                         
   1  12   7        102.64         83.35        28.94 o                         
   2  12   7         72.14         47.56        19.22 o                         
   3  12   7          7.87          1.24        25.79 o                         
   4  12   7         19.07          7.49        16.55 o                         
  -4  13   7         17.51         -4.53        23.20 o                         
  -3  13   7         29.03         43.54        19.51 o                         
  -2  13   7        176.25        188.00        23.53 o                         
  -1  13   7        408.09        424.73        35.67 o                         
   0  13   7          4.62          1.28        20.10 o                         
   1  13   7         25.37         70.72        18.93 o                         
   2  13   7        301.81        312.18        28.30 o                         
   3  13   7         34.44         37.02        17.31 o                         
   4  13   7          1.34          5.63        27.89 o                         
  -4  14   7         39.56         27.40        21.74 o                         
  -3  14   7         20.29         26.61        19.06 o                         
  -2  14   7        531.35        520.41        34.56 o                         
  -1  14   7        235.85        284.11        28.35 o                         
   0  14   7        256.93        346.88        29.26 o                         
   1  14   7        212.13        203.25        26.73 o                         
   2  14   7         12.29         15.48        31.47 o                         
   3  14   7          4.07        -24.06        24.06 o                         
   4  14   7          6.49         58.73        23.33 o                         
  -4  15   7          0.88        -17.66        17.66 o                         
  -3  15   7          0.11          6.97        18.54 o                         
  -2  15   7         55.73         60.91        22.22 o                         
  -1  15   7         10.12         19.35        20.31 o                         
   0  15   7        415.69        402.83        36.08 o                         
   1  15   7         19.58         41.95        20.63 o                         
   2  15   7         48.06         33.20        19.17 o                         
   3  15   7          0.94         24.06        32.08 o                         
  -3  16   7          7.08        -16.16        16.16 o                         
  -2  16   7         15.43          0.84        19.28 o                         
  -1  16   7         25.71         26.86        19.74 o                         
   0  16   7         24.09         15.44        27.26 o                         
   1  16   7         10.59         21.69        21.54 o                         
   2  16   7         52.97         48.51        24.68 o                         
  -3  17   7         14.18        -12.91        32.84 o                         
  -2  17   7         83.63         76.31        25.71 o                         
  -1  17   7         59.04         33.74        20.73 o                         
   0  17   7          7.56        -18.59        18.59 o                         
   1  17   7        126.52        178.57        46.21 o                         
   2  17   7         12.14          3.30        39.74 o                         
  -3  18   7          4.31        -20.65        21.89 o                         
  -2  18   7         16.70         -3.52        19.26 o                         
  -1  18   7         17.05         28.93        21.12 o                         
   0  18   7          6.61         51.07        26.30 o                         
   1  18   7          0.01        -29.01        41.56 o                         
   2  18   7          0.01         55.10        30.89 o                         
  -2  19   7          2.19          6.93        31.15 o                         
  -1  19   7          1.53         -8.25        25.37 o                         
   0  19   7          0.64        -20.77        22.20 o                         
   1  19   7          0.20          9.05        32.75 o                         
   2  19   7         10.35         -8.69        96.62 o                         
  -1  20   7         10.38        -10.64        23.18 o                         
   0  20   7          0.54         42.92        32.34 o                         
   1  20   7         44.22         56.16        30.37 o                         
  -6   0   8          1.36        -14.80        14.80 o                         
  -4   0   8         57.96         39.51        15.35 o                         
  -2   0   8       5364.39       5114.32       211.44 o                         
   0   0   8       1662.03       1593.47        76.04 o                         
   2   0   8         61.29         81.63        14.79 o                         
   4   0   8        388.92        363.92        43.83 o                         
  -6   1   8         22.92         24.25        52.87 o                         
  -5   1   8          0.47          4.38        15.47 o                         
  -4   1   8         92.40         71.30        11.93 o                         
  -3   1   8         33.94         40.60         8.73 o                         
  -2   1   8        131.11        157.11        11.62 o                         
  -1   1   8       1008.33        875.26        28.68 o                         
   0   1   8       3506.10       3712.69       108.81 o                         
   1   1   8        846.02        962.56        32.14 o                         
   2   1   8        432.35        427.45        22.66 o                         
   3   1   8          4.25         13.29        14.98 o                         
   4   1   8         96.04         74.22        19.06 o                         
   5   1   8          0.01         12.42        19.86 o                         
  -6   2   8          3.52         25.89        44.12 o                         
  -5   2   8          1.74         -5.24        16.00 o                         
  -4   2   8          1.20         -3.03         9.89 o                         
  -3   2   8        107.77        123.98        11.48 o                         
  -2   2   8        806.03        751.10        26.48 o                         
  -1   2   8        453.98        407.17        16.21 o                         
   0   2   8        195.65        196.69        11.75 o                         
   1   2   8       9404.58      10242.50       322.22 o                         
   2   2   8         72.03        106.17         8.20 o                         
   3   2   8        838.45        889.38        43.05 o                         
   4   2   8        227.61        263.51        27.89 o                         
   5   2   8         26.06         58.53        19.78 o                         
  -6   3   8         43.72         63.45        22.91 o                         
  -5   3   8          1.06         43.19        27.10 o                         
  -4   3   8        158.46        166.45        15.19 o                         
  -3   3   8          9.13          9.04         7.71 o                         
  -2   3   8        690.46        585.99        21.82 o                         
  -1   3   8         27.29         27.33         7.72 o                         
   0   3   8          1.49         -6.21         6.22 o                         
   1   3   8        479.41        561.48        27.34 o                         
   2   3   8        380.04        431.28        18.06 o                         
   3   3   8         48.89         58.05        16.92 o                         
   4   3   8        514.21        523.49        35.04 o                         
   5   3   8          2.83        -21.64        23.26 o                         
  -6   4   8         62.75         67.09        32.81 o                         
  -5   4   8         12.22         52.11        24.73 o                         
  -4   4   8         60.48         73.27        13.41 o                         
  -3   4   8         74.31         77.45         9.86 o                         
  -2   4   8        452.94        420.59        17.31 o                         
  -1   4   8         85.99         81.84        10.30 o                         
   0   4   8         32.00         37.20         7.28 o                         
   1   4   8       1945.01       1940.04        59.47 o                         
   2   4   8        211.05        254.38        14.73 o                         
   3   4   8        681.22        757.22        39.23 o                         
   4   4   8         99.75        126.06        21.93 o                         
   5   4   8          0.39        -13.91        16.41 o                         
  -6   5   8          7.71         60.00        22.32 o                         
  -5   5   8         46.09         94.77        36.46 o                         
  -4   5   8          0.74         11.56        14.26 o                         
  -3   5   8        148.36        114.63        12.30 o                         
  -2   5   8         46.40         46.70         8.70 o                         
  -1   5   8         25.95          9.22        10.38 o                         
   0   5   8        888.04        811.73        27.37 o                         
   1   5   8         65.26         93.60         9.83 o                         
   2   5   8        320.16        321.67        17.51 o                         
   3   5   8        980.69       1014.35        47.84 o                         
   4   5   8          1.87         10.04        17.53 o                         
   5   5   8         30.14         -2.78        17.51 o                         
  -5   6   8         22.10         -8.98        45.94 o                         
  -4   6   8          2.79          7.37        13.97 o                         
  -3   6   8         15.95         -2.94        12.92 o                         
  -2   6   8        115.98        115.70        12.25 o                         
  -1   6   8        114.85        116.28        14.55 o                         
   0   6   8        492.31        527.00        19.67 o                         
   1   6   8        432.47        429.42        18.37 o                         
   2   6   8          2.65          2.58         7.65 o                         
   3   6   8         59.08         37.87        16.67 o                         
   4   6   8         69.86         44.27        19.20 o                         
   5   6   8          7.75          1.31        17.88 o                         
  -5   7   8         26.28         67.01        48.13 o                         
  -4   7   8          1.65         -5.86        14.14 o                         
  -3   7   8         44.71         31.92        33.68 o                         
  -2   7   8          2.99          4.99        10.85 o                         
  -1   7   8        122.78        123.63        15.12 o                         
   0   7   8        507.40        528.52        20.17 o                         
   1   7   8         39.05         63.88         9.63 o                         
   2   7   8         32.18         38.92         9.59 o                         
   3   7   8        501.04        508.87        31.62 o                         
   4   7   8         65.68         81.37        20.20 o                         
   5   7   8          4.26         17.99        18.21 o                         
  -5   8   8         13.32         48.48        29.90 o                         
  -4   8   8          0.17          0.84        17.97 o                         
  -3   8   8         29.51         33.62        15.20 o                         
  -2   8   8          0.20          1.77        11.37 o                         
  -1   8   8        275.78        236.66        19.59 o                         
   0   8   8         48.59         52.98         6.68 o                         
   1   8   8        837.40        831.35        30.25 o                         
   2   8   8         21.08         24.79        10.16 o                         
   3   8   8       1087.76       1071.12        50.22 o                         
   4   8   8          1.99         11.97        18.46 o                         
   5   8   8         44.52         75.02        21.58 o                         
  -5   9   8          2.60         -3.57        20.55 o                         
  -4   9   8         72.15         65.49        18.10 o                         
  -3   9   8         14.35         30.64        15.63 o                         
  -2   9   8         71.88         93.98        16.34 o                         
  -1   9   8          3.32          0.14        11.70 o                         
   0   9   8         13.89         36.53        15.89 o                         
   1   9   8         95.46         90.51        10.71 o                         
   2   9   8       1836.40       1634.74        53.76 o                         
   3   9   8         18.02          3.67        15.09 o                         
   4   9   8         65.47         50.50        30.10 o                         
   5   9   8          1.66        -18.38        21.16 o                         
  -5  10   8          3.43        -20.84        20.84 o                         
  -4  10   8          0.33        -15.74        15.74 o                         
  -3  10   8          7.94         30.16        18.21 o                         
  -2  10   8        298.29        278.64        23.82 o                         
  -1  10   8         39.04         36.55        15.19 o                         
   0  10   8        120.92        134.99        18.10 o                         
   1  10   8         36.56         44.79         9.61 o                         
   2  10   8          0.03          7.00         9.81 o                         
   3  10   8          4.67          2.46        15.31 o                         
   4  10   8          2.81          6.90        30.73 o                         
   5  10   8          7.88         12.63        12.88 o                         
  -5  11   8          1.56          9.32        19.85 o                         
  -4  11   8         16.75         33.32        39.31 o                         
  -3  11   8         68.49        111.16        26.84 o                         
  -2  11   8        235.86        264.83        25.02 o                         
  -1  11   8         35.96         49.97        15.89 o                         
   0  11   8          1.77          5.84        15.34 o                         
   1  11   8          0.14         -1.83        15.05 o                         
   2  11   8        204.12        201.23        18.14 o                         
   3  11   8         29.06          6.07        17.16 o                         
   4  11   8          9.62         22.76        20.10 o                         
  -4  12   8          1.48          5.48        21.03 o                         
  -3  12   8          2.43         27.21        18.04 o                         
  -2  12   8         49.86         52.32        17.75 o                         
  -1  12   8         13.97          3.97        14.97 o                         
   0  12   8          7.50         11.57        15.85 o                         
   1  12   8        105.64         98.68        24.17 o                         
   2  12   8        230.44        212.67        22.02 o                         
   3  12   8          2.99        -15.03        15.03 o                         
   4  12   8          6.40         24.41        17.25 o                         
  -4  13   8         19.10         10.20        32.48 o                         
  -3  13   8         61.01         58.02        19.82 o                         
  -2  13   8          1.59         -3.84        16.71 o                         
  -1  13   8        651.48        651.16        37.72 o                         
   0  13   8        244.33        196.67        24.25 o                         
   1  13   8        101.92        110.99        21.73 o                         
   2  13   8        141.20        167.28        24.10 o                         
   3  13   8         59.38         41.28        19.31 o                         
   4  13   8          1.12          3.65        26.13 o                         
  -4  14   8         67.21         60.69        24.19 o                         
  -3  14   8          6.10          5.68        17.35 o                         
  -2  14   8        125.25        156.39        23.85 o                         
  -1  14   8          8.87         27.77        19.26 o                         
   0  14   8        120.30        138.19        23.37 o                         
   1  14   8         29.66        -10.75        19.26 o                         
   2  14   8         60.15         45.96        31.57 o                         
   3  14   8         86.37         56.62        33.91 o                         
   4  14   8         40.36         44.48        31.36 o                         
  -4  15   8          0.02         -0.66        22.33 o                         
  -3  15   8          4.10        -19.22        23.05 o                         
  -2  15   8         54.86         48.32        19.81 o                         
  -1  15   8        246.62        248.48        27.89 o                         
   0  15   8         35.46         24.51        20.40 o                         
   1  15   8         85.04         58.39        22.18 o                         
   2  15   8          0.00         -3.83        26.21 o                         
   3  15   8         12.45         37.19        35.00 o                         
  -3  16   8         10.73         19.08        18.81 o                         
  -2  16   8         39.56         43.34        19.61 o                         
  -1  16   8        355.12        360.96        32.44 o                         
   0  16   8         95.90         97.39        22.94 o                         
   1  16   8         28.77         25.03        21.04 o                         
   2  16   8        100.05        117.64        26.74 o                         
  -3  17   8          9.58          0.15        17.30 o                         
  -2  17   8          0.99        -22.10        22.10 o                         
  -1  17   8          2.55          2.37        19.56 o                         
   0  17   8         28.85         51.17        21.48 o                         
   1  17   8         15.21         20.91        23.05 o                         
   2  17   8         25.61         67.18        23.66 o                         
  -3  18   8          1.17          0.19        20.26 o                         
  -2  18   8          2.22          4.97        18.74 o                         
  -1  18   8         55.10        103.99        32.21 o                         
   0  18   8          7.78         -2.16        19.76 o                         
   1  18   8         18.27         43.50        25.57 o                         
   2  18   8         20.04          1.46        39.38 o                         
  -2  19   8          3.38         29.50        19.00 o                         
  -1  19   8          4.56         17.92        19.72 o                         
   0  19   8          0.33        -13.30        21.38 o                         
   1  19   8         20.45         77.40        36.75 o                         
   2  19   8         25.14        121.05        45.94 o                         
  -1  20   8          0.33         12.40        30.63 o                         
   0  20   8          0.05        -16.94        44.48 o                         
   1  20   8          1.88         37.47        30.14 o                         
  -5   0   9         23.65         15.79        21.29 o                         
  -3   0   9         84.66        119.40        16.94 o                         
  -1   0   9       1855.21       1851.29        80.09 o                         
   1   0   9       4357.03       5029.01       210.14 o                         
   3   0   9        754.18        826.71        58.52 o                         
   5   0   9         58.73         38.25        29.37 o                         
  -6   1   9          0.05         42.10        17.53 o                         
  -5   1   9        149.69        101.14        18.82 o                         
  -4   1   9         71.83        100.50        13.62 o                         
  -3   1   9        246.16        238.72        14.67 o                         
  -2   1   9       2256.29       2187.63        67.04 o                         
  -1   1   9        900.23        812.66        27.20 o                         
   0   1   9        549.68        620.89        22.55 o                         
   1   1   9        507.18        603.66        24.85 o                         
   2   1   9        458.17        538.71        24.14 o                         
   3   1   9         45.47         79.33        17.82 o                         
   4   1   9         25.56          8.14        18.95 o                         
   5   1   9         34.83         22.90        20.54 o                         
  -6   2   9          5.05         27.79        33.18 o                         
  -5   2   9         13.12         15.53        34.64 o                         
  -4   2   9        186.42        227.73        17.52 o                         
  -3   2   9         42.18         55.13         9.06 o                         
  -2   2   9       6584.80       6601.72       191.72 o                         
  -1   2   9        398.45        444.13        17.55 o                         
   0   2   9        460.05        460.49        18.21 o                         
   1   2   9       3947.76       4440.09       129.83 o                         
   2   2   9        197.22        200.78        15.60 o                         
   3   2   9        282.95        322.71        26.15 o                         
   4   2   9          4.52          6.06        17.02 o                         
   5   2   9          6.33         15.85        32.84 o                         
  -6   3   9          5.15          4.08        18.75 o                         
  -5   3   9          0.20        -18.20        22.37 o                         
  -4   3   9         17.36          5.84        11.11 o                         
  -3   3   9         14.06          4.86         7.07 o                         
  -2   3   9       2889.52       2726.61        82.33 o                         
  -1   3   9         97.01        109.74         8.89 o                         
   0   3   9         90.39         94.11         9.08 o                         
   1   3   9         38.82         31.00         7.95 o                         
   2   3   9          3.63         -0.60         6.18 o                         
   3   3   9        699.74        749.42        39.53 o                         
   4   3   9         46.46         45.70        18.94 o                         
   5   3   9          3.93          8.04        17.27 o                         
  -6   4   9          4.95         54.01        23.33 o                         
  -5   4   9          3.13         10.21        21.49 o                         
  -4   4   9          4.80         11.94        14.99 o                         
  -3   4   9         14.22         34.65         8.17 o                         
  -2   4   9        259.99        281.77        19.40 o                         
  -1   4   9        315.61        299.80        21.71 o                         
   0   4   9          0.01         -3.68         6.40 o                         
   1   4   9         44.06         35.04        11.96 o                         
   2   4   9        354.46        370.71        17.11 o                         
   3   4   9        124.38        144.94        21.05 o                         
   4   4   9         12.26          3.05        17.61 o                         
   5   4   9          2.03         23.88        18.99 o                         
  -5   5   9          1.29          5.79        24.18 o                         
  -4   5   9        117.80        125.61        19.15 o                         
  -3   5   9          4.72          4.33        12.78 o                         
  -2   5   9        171.87        201.04        11.27 o                         
  -1   5   9        442.86        397.63        22.48 o                         
   0   5   9       2777.76       2533.59        75.87 o                         
   1   5   9         60.18         87.37         9.78 o                         
   2   5   9        343.59        370.39        17.66 o                         
   3   5   9        142.85        192.85        22.63 o                         
   4   5   9         27.61        -15.48        15.48 o                         
   5   5   9          4.05         -2.54        16.36 o                         
  -5   6   9         25.45         28.07        21.66 o                         
  -4   6   9         14.56         10.72        16.69 o                         
  -3   6   9        196.86        181.36        28.73 o                         
  -2   6   9         58.16         47.35        14.00 o                         
  -1   6   9       1013.60        981.10        42.28 o                         
   0   6   9         98.23        115.91         9.16 o                         
   1   6   9        239.92        201.70        12.66 o                         
   2   6   9        109.67        123.34        11.81 o                         
   3   6   9        133.15        149.26        20.93 o                         
   4   6   9        242.10        251.41        26.41 o                         
   5   6   9         36.07         26.21        16.60 o                         
  -5   7   9         15.47         29.67        24.39 o                         
  -4   7   9          6.13         -5.12        14.45 o                         
  -3   7   9         10.49          5.60        13.17 o                         
  -2   7   9         26.20         47.75        13.58 o                         
  -1   7   9        260.52        249.09        19.84 o                         
   0   7   9       1243.64       1172.57        38.19 o                         
   1   7   9          1.78          0.71         7.45 o                         
   2   7   9         56.62         62.91        10.65 o                         
   3   7   9        559.07        577.01        34.40 o                         
   4   7   9         21.45        -16.05        16.35 o                         
   5   7   9         22.31         32.47        19.89 o                         
  -5   8   9          0.68          7.06        21.39 o                         
  -4   8   9         21.07         27.29        16.19 o                         
  -3   8   9         42.78         46.78        16.19 o                         
  -2   8   9          4.46         17.55        12.76 o                         
  -1   8   9          1.25         14.16        11.17 o                         
   0   8   9        984.49        974.05        42.44 o                         
   1   8   9         93.72         93.26        10.86 o                         
   2   8   9        476.97        433.74        20.62 o                         
   3   8   9         21.51         32.02        16.07 o                         
   4   8   9         82.49         67.27        20.42 o                         
   5   8   9         90.05         64.54        18.42 o                         
  -5   9   9          4.61        -23.76        48.86 o                         
  -4   9   9         33.32         30.27        24.73 o                         
  -3   9   9        313.26        354.76        47.88 o                         
  -2   9   9         27.72         24.10        14.11 o                         
  -1   9   9        184.61        182.58        19.19 o                         
   0   9   9         70.70        107.42        16.42 o                         
   1   9   9         19.35         40.73         8.87 o                         
   2   9   9        258.39        267.26        16.98 o                         
   3   9   9         13.78         36.78        16.75 o                         
   4   9   9         12.88         26.79        18.44 o                         
   5   9   9          0.50        -12.07        23.27 o                         
  -5  10   9          3.51         10.54        25.12 o                         
  -4  10   9         39.58         34.76        16.16 o                         
  -3  10   9          3.45          8.76        14.59 o                         
  -2  10   9        169.56        237.45        31.26 o                         
  -1  10   9          6.63         10.57        20.63 o                         
   0  10   9          0.80        -12.91        12.91 o                         
   1  10   9          2.25         10.04        15.26 o                         
   2  10   9       1019.59       1046.50        38.82 o                         
   3  10   9         62.60         65.76        18.99 o                         
   4  10   9          0.09        -11.59        16.43 o                         
  -5  11   9         40.16         48.97        29.90 o                         
  -4  11   9         18.54         -8.01        17.26 o                         
  -3  11   9        287.83        311.66        27.52 o                         
  -2  11   9          0.53          8.05        15.56 o                         
  -1  11   9         49.06         68.68        17.40 o                         
   0  11   9         24.71         20.92        15.71 o                         
   1  11   9        228.29        234.45        29.47 o                         
   2  11   9         62.47         85.50        24.70 o                         
   3  11   9          7.93         42.85        15.80 o                         
   4  11   9          9.10          7.06        17.10 o                         
  -4  12   9          8.59         -7.02        14.45 o                         
  -3  12   9         18.37         11.08        17.35 o                         
  -2  12   9         97.91        110.67        20.34 o                         
  -1  12   9         16.42          1.16        19.49 o                         
   0  12   9        167.74        195.07        23.28 o                         
   1  12   9        520.65        442.15        31.25 o                         
   2  12   9         52.94         55.59        19.94 o                         
   3  12   9         22.15          4.31        16.99 o                         
   4  12   9          0.85         -8.70        15.72 o                         
  -4  13   9         14.48         18.65        23.70 o                         
  -3  13   9          2.15         18.95        17.30 o                         
  -2  13   9        374.66        406.62        31.65 o                         
  -1  13   9        519.71        539.90        34.90 o                         
   0  13   9         83.12         81.05        19.29 o                         
   1  13   9          8.07          5.35        17.27 o                         
   2  13   9         48.22          9.11        20.95 o                         
   3  13   9          0.70         12.13        28.03 o                         
   4  13   9          3.48         10.46        16.13 o                         
  -4  14   9          2.67        -33.89        43.22 o                         
  -3  14   9         13.71         -6.62        16.40 o                         
  -2  14   9          0.39        -10.08        17.53 o                         
  -1  14   9        155.11        147.90        30.00 o                         
   0  14   9         90.36         73.78        20.20 o                         
   1  14   9         31.64         -1.19        17.79 o                         
   2  14   9         51.31         57.60        20.68 o                         
   3  14   9          1.34         11.44        25.94 o                         
   4  14   9          2.29        -13.85        21.88 o                         
  -4  15   9         44.26          4.33        51.04 o                         
  -3  15   9          0.59          5.64        17.17 o                         
  -2  15   9         16.53         16.48        17.88 o                         
  -1  15   9        229.98        250.03        28.85 o                         
   0  15   9        178.19        181.61        24.56 o                         
   1  15   9         12.13         39.41        21.23 o                         
   2  15   9          5.66         26.28        22.52 o                         
   3  15   9          9.28         56.88        36.46 o                         
  -3  16   9          0.24        -22.26        25.26 o                         
  -2  16   9          0.72         23.40        20.49 o                         
  -1  16   9        139.85        172.75        32.21 o                         
   0  16   9         82.03         54.37        20.79 o                         
   1  16   9         24.07         48.53        22.97 o                         
   2  16   9          0.21          6.40        26.94 o                         
   3  16   9          0.10         26.98        32.08 o                         
  -3  17   9          0.03         -4.53        16.20 o                         
  -2  17   9          0.00         -9.40        21.98 o                         
  -1  17   9          1.48         -9.40        23.47 o                         
   0  17   9         15.89         19.58        20.66 o                         
   1  17   9          1.48         34.61        22.13 o                         
   2  17   9          1.82        -17.96        40.84 o                         
  -2  18   9          3.81        -18.06        18.06 o                         
  -1  18   9          0.19        -15.03        19.92 o                         
   0  18   9         25.66          2.04        24.99 o                         
   1  18   9         12.58          7.54        28.59 o                         
   2  18   9          8.37         -8.02        33.54 o                         
  -2  19   9         17.54         25.52        19.97 o                         
  -1  19   9          3.28         18.88        19.41 o                         
   0  19   9         11.43        -15.92        22.41 o                         
   1  19   9          4.73         74.84        31.42 o                         
  -1  20   9         15.37         69.27        37.92 o                         
   0  20   9          1.10         91.88        46.67 o                         
  -4   0  10         59.95         72.56        22.95 o                         
  -2   0  10       9538.46       9095.22       373.10 o                         
   0   0  10         19.30         28.99        11.79 o                         
   2   0  10       1452.24       1450.40        84.56 o                         
   4   0  10         30.99         60.02        29.10 o                         
  -6   1  10          0.10         40.11        17.50 o                         
  -5   1  10         27.33         34.41        19.20 o                         
  -4   1  10          0.68         -0.47        11.65 o                         
  -3   1  10        464.73        508.39        26.07 o                         
  -2   1  10       2448.69       2475.17        75.87 o                         
  -1   1  10        828.27        859.27        29.03 o                         
   0   1  10       1593.14       1659.66        51.45 o                         
   1   1  10       4648.74       5542.79       177.82 o                         
   2   1  10         33.43         44.04        14.09 o                         
   3   1  10         25.85         64.29        24.84 o                         
   4   1  10          2.35        -17.36        17.36 o                         
   5   1  10         14.03          9.00        18.82 o                         
  -6   2  10         14.65         32.92        17.33 o                         
  -5   2  10         77.35        106.60        28.20 o                         
  -4   2  10         16.84          7.91        10.16 o                         
  -3   2  10         42.81         48.38         9.28 o                         
  -2   2  10       3732.21       3696.21       110.32 o                         
  -1   2  10        475.83        438.87        17.63 o                         
   0   2  10        105.36        147.46        11.34 o                         
   1   2  10       1419.47       1535.17        58.97 o                         
   2   2  10          1.41         10.90         8.41 o                         
   3   2  10       2477.33       2577.94       101.80 o                         
   4   2  10          1.97         17.33        19.12 o                         
   5   2  10          0.58         12.90        18.60 o                         
  -6   3  10          9.56         95.72        58.34 o                         
  -5   3  10         11.82        -16.02        21.45 o                         
  -4   3  10         59.26         55.11        16.83 o                         
  -3   3  10         59.66         55.05         9.64 o                         
  -2   3  10        127.81        134.65        10.41 o                         
  -1   3  10        139.76        128.94         9.72 o                         
   0   3  10          6.12          4.31         6.94 o                         
   1   3  10       1381.01       1472.38        46.74 o                         
   2   3  10          0.73         -2.02         9.57 o                         
   3   3  10          0.43         -0.90        19.42 o                         
   4   3  10         65.47         79.21        19.88 o                         
   5   3  10          6.19         -3.40        22.52 o                         
  -5   4  10         61.58         66.59        24.17 o                         
  -4   4  10         47.58         74.58        16.69 o                         
  -3   4  10          4.46        -12.34        12.34 o                         
  -2   4  10        279.22        288.94        14.09 o                         
  -1   4  10         49.51         62.48        10.48 o                         
   0   4  10         15.61          6.22         6.97 o                         
   1   4  10        448.55        460.07        19.21 o                         
   2   4  10         97.88        103.70        12.92 o                         
   3   4  10        254.16        287.31        26.79 o                         
   4   4  10         33.49         43.37        19.34 o                         
   5   4  10         58.47          1.08        19.08 o                         
  -5   5  10         48.44         22.94        23.45 o                         
  -4   5  10          0.07          8.88        15.70 o                         
  -3   5  10         50.57         41.05        14.95 o                         
  -2   5  10          2.60          2.71        11.50 o                         
  -1   5  10        247.16        219.35        12.66 o                         
   0   5  10        361.24        357.89        15.58 o                         
   1   5  10         10.02         11.42         7.69 o                         
   2   5  10         27.75         33.93        10.39 o                         
   3   5  10        121.96        110.95        22.63 o                         
   4   5  10         81.80        102.96        21.44 o                         
   5   5  10          0.27        -18.21        18.21 o                         
  -5   6  10         24.91         28.46        22.73 o                         
  -4   6  10         12.22         27.04        22.63 o                         
  -3   6  10          3.99         17.08        14.50 o                         
  -2   6  10        256.60        261.51        20.20 o                         
  -1   6  10        276.31        268.71        24.84 o                         
   0   6  10        867.56        798.28        27.60 o                         
   1   6  10         10.78         26.54         8.27 o                         
   2   6  10         85.69        106.19        19.06 o                         
   3   6  10        174.80        154.53        23.89 o                         
   4   6  10         79.26         75.45        23.68 o                         
   5   6  10          4.62         44.19        16.54 o                         
  -5   7  10          0.01         16.02        32.45 o                         
  -4   7  10         50.36         52.31        17.94 o                         
  -3   7  10         36.68         37.06        15.04 o                         
  -2   7  10         72.34         96.67        16.72 o                         
  -1   7  10          0.42        -10.19        10.19 o                         
   0   7  10        385.33        364.56        15.89 o                         
   1   7  10         63.00         65.23         9.59 o                         
   2   7  10        762.38        809.25        34.05 o                         
   3   7  10         87.17        132.93        21.10 o                         
   4   7  10          0.77        -15.19        16.55 o                         
   5   7  10         10.59         16.27        16.46 o                         
  -5   8  10          6.14          5.85        21.69 o                         
  -4   8  10         52.91         45.88        17.26 o                         
  -3   8  10         88.12         98.78        18.40 o                         
  -2   8  10         18.21         25.21        13.94 o                         
  -1   8  10         62.25         75.77        14.20 o                         
   0   8  10         84.91         85.56        15.42 o                         
   1   8  10         35.90         37.38         9.54 o                         
   2   8  10        706.86        694.82        30.75 o                         
   3   8  10         87.32         88.72        20.01 o                         
   4   8  10          2.71        -15.06        15.06 o                         
   5   8  10         15.06         -6.63        19.16 o                         
  -5   9  10          0.10         11.62        22.32 o                         
  -4   9  10          3.20         11.30        21.58 o                         
  -3   9  10         65.75         51.10        16.36 o                         
  -2   9  10         67.88         91.49        17.11 o                         
  -1   9  10          7.96          0.83        12.73 o                         
   0   9  10        248.18        245.17        21.19 o                         
   1   9  10         83.34         88.69        12.71 o                         
   2   9  10       1055.59        950.91        39.09 o                         
   3   9  10          8.20          9.33        17.05 o                         
   4   9  10        100.26        125.20        23.83 o                         
   5   9  10         68.88         43.16        19.58 o                         
  -5  10  10         13.86         16.66        23.97 o                         
  -4  10  10         56.22         36.91        30.52 o                         
  -3  10  10          6.00         25.40        15.90 o                         
  -2  10  10          4.95         12.16        15.36 o                         
  -1  10  10        136.73        138.71        18.40 o                         
   0  10  10          0.05          1.90        13.11 o                         
   1  10  10        330.26        329.08        25.91 o                         
   2  10  10        807.23        690.44        40.04 o                         
   3  10  10        103.32         92.44        19.79 o                         
   4  10  10         27.91         19.46        18.52 o                         
  -4  11  10         56.88         45.95        18.49 o                         
  -3  11  10         16.99         14.04        14.91 o                         
  -2  11  10          7.68         15.60        15.37 o                         
  -1  11  10          6.95          9.25        20.00 o                         
   0  11  10         22.51         25.83        17.16 o                         
   1  11  10        107.42         99.13        19.85 o                         
   2  11  10        869.73        800.95        62.48 o                         
   3  11  10          4.02        -15.08        15.08 o                         
   4  11  10         20.12         28.23        18.84 o                         
  -4  12  10         14.21         33.19        16.42 o                         
  -3  12  10         20.17         39.85        17.88 o                         
  -2  12  10         88.08        115.44        20.93 o                         
  -1  12  10         13.63         30.30        17.36 o                         
   0  12  10         37.46         54.94        20.31 o                         
   1  12  10         73.99        106.56        20.25 o                         
   2  12  10        228.62        315.51        33.73 o                         
   3  12  10         32.85          1.15        22.36 o                         
   4  12  10          7.86          0.88        15.38 o                         
  -4  13  10          0.01         -4.81        16.02 o                         
  -3  13  10         67.20         65.93        21.16 o                         
  -2  13  10          4.30        -15.04        15.04 o                         
  -1  13  10         30.35         14.38        27.68 o                         
   0  13  10         74.05         80.40        20.44 o                         
   1  13  10        145.45        133.94        25.47 o                         
   2  13  10          5.34         12.61        21.30 o                         
   3  13  10        186.77        205.13        38.81 o                         
   4  13  10         45.64         46.20        44.48 o                         
  -4  14  10          1.22        -13.04        13.04 o                         
  -3  14  10         12.40        -29.73        30.37 o                         
  -2  14  10         24.51         23.10        28.10 o                         
  -1  14  10        132.85        125.51        23.67 o                         
   0  14  10        187.96        201.61        26.30 o                         
   1  14  10         50.98         31.55        23.05 o                         
   2  14  10         58.29         56.51        23.16 o                         
   3  14  10          0.33         11.55        53.23 o                         
  -4  15  10         14.19        -20.04        49.59 o                         
  -3  15  10          5.63         17.16        20.63 o                         
  -2  15  10          0.13        -16.70        16.70 o                         
  -1  15  10        248.56        209.58        26.76 o                         
   0  15  10        272.97        301.45        32.00 o                         
   1  15  10         23.21          3.07        20.15 o                         
   2  15  10         30.37         26.50        22.01 o                         
   3  15  10          3.03         11.77        27.82 o                         
  -3  16  10          3.37        -21.10        21.70 o                         
  -2  16  10          2.14          9.60        21.37 o                         
  -1  16  10          9.50         -2.92        18.56 o                         
   0  16  10         74.93         56.29        20.04 o                         
   1  16  10         10.77        -11.51        18.72 o                         
   2  16  10          5.92          4.98        21.80 o                         
   3  16  10         20.93        134.17        37.19 o                         
  -3  17  10          6.63         24.80        19.16 o                         
  -2  17  10          0.00          9.11        24.84 o                         
  -1  17  10          9.23          3.17        19.78 o                         
   0  17  10          2.56        -14.86        21.68 o                         
   1  17  10          0.28        -20.73        20.73 o                         
   2  17  10         10.48         12.02        25.52 o                         
  -2  18  10          0.43         11.03        17.54 o                         
  -1  18  10          0.06        -15.06        18.60 o                         
   0  18  10          3.61         -8.53        19.59 o                         
   1  18  10          4.76         26.12        21.03 o                         
   2  18  10         36.34         42.73        28.44 o                         
  -2  19  10          0.03          4.94        26.25 o                         
  -1  19  10          1.54          1.48        24.21 o                         
   0  19  10          1.73         -8.10        15.01 o                         
   1  19  10         23.28         33.45        31.43 o                         
   0  20  10          3.31         16.04        34.27 o                         
  -5   0  11         37.84         34.55        23.97 o                         
  -3   0  11         43.72         48.34        15.86 o                         
  -1   0  11        103.18        112.50        23.08 o                         
   1   0  11       1138.79       1445.82        66.18 o                         
   3   0  11        116.72        194.05        33.47 o                         
   5   0  11         15.50         27.29        31.19 o                         
  -5   1  11          0.75         12.84        21.53 o                         
  -4   1  11          1.10         -0.48        10.98 o                         
  -3   1  11         29.91         14.39         9.35 o                         
  -2   1  11       1837.70       1896.81        59.59 o                         
  -1   1  11         68.92        108.78         9.85 o                         
   0   1  11        514.57        518.32        20.66 o                         
   1   1  11          0.85         -7.02         7.02 o                         
   2   1  11         59.47         83.83        15.65 o                         
   3   1  11        225.26        236.83        24.58 o                         
   4   1  11         17.36          4.23        19.85 o                         
   5   1  11          0.00         31.73        19.09 o                         
  -6   2  11          0.45         17.25        15.31 o                         
  -5   2  11          2.22         10.60        37.92 o                         
  -4   2  11          4.44         16.66        13.72 o                         
  -3   2  11        343.35        366.61        18.37 o                         
  -2   2  11       3130.00       3012.54        91.11 o                         
  -1   2  11        126.71        145.36        10.78 o                         
   0   2  11        520.70        574.77        21.94 o                         
   1   2  11         57.39         54.59         8.96 o                         
   2   2  11         49.19         35.51        13.58 o                         
   3   2  11         15.47          6.76        16.45 o                         
   4   2  11        176.97        177.35        25.32 o                         
   5   2  11         96.27        103.04        22.62 o                         
  -5   3  11         24.43         36.01        23.88 o                         
  -4   3  11          2.15         22.55        15.44 o                         
  -3   3  11          6.62         -2.68         7.09 o                         
  -2   3  11         90.25         99.86         9.57 o                         
  -1   3  11         72.43         75.17         8.38 o                         
   0   3  11        198.26        200.96        12.45 o                         
   1   3  11         32.02         42.36         8.41 o                         
   2   3  11        204.94        243.89        21.79 o                         
   3   3  11       1651.70       1694.17        72.28 o                         
   4   3  11          1.93         -3.36        17.63 o                         
   5   3  11         65.19         70.81        22.31 o                         
  -5   4  11          2.51         -0.54        21.69 o                         
  -4   4  11        104.22        159.91        20.81 o                         
  -3   4  11        220.04        274.78        22.86 o                         
  -2   4  11        300.16        304.70        21.60 o                         
  -1   4  11          2.93          1.08         5.89 o                         
   0   4  11          1.23          2.03         6.78 o                         
   1   4  11         44.85         53.93         8.75 o                         
   2   4  11         40.01         29.71        15.00 o                         
   3   4  11       1111.09       1104.75        52.11 o                         
   4   4  11          7.47        -15.98        15.98 o                         
   5   4  11         60.55         51.73        23.59 o                         
  -5   5  11          4.17         16.94        22.91 o                         
  -4   5  11         13.33         -6.67        15.09 o                         
  -3   5  11          8.37         -7.51        13.03 o                         
  -2   5  11         33.53         41.80        12.56 o                         
  -1   5  11        471.75        440.86        20.68 o                         
   0   5  11        389.45        392.20        16.63 o                         
   1   5  11         71.89         98.48        15.33 o                         
   2   5  11          7.43          0.72        12.94 o                         
   3   5  11         59.29         75.79        17.58 o                         
   4   5  11          0.03        -15.03        15.03 o                         
   5   5  11          0.30         18.99        18.00 o                         
  -5   6  11         21.80         36.36        23.87 o                         
  -4   6  11          4.30          4.39        16.69 o                         
  -3   6  11         38.53         47.46        16.40 o                         
  -2   6  11          0.74          9.98        12.43 o                         
  -1   6  11         28.24         44.01        13.61 o                         
   0   6  11        264.12        239.69        14.95 o                         
   1   6  11         81.89         93.63        12.27 o                         
   2   6  11        747.68        770.18        37.17 o                         
   3   6  11         22.94         12.55        15.92 o                         
   4   6  11         96.92         44.65        18.93 o                         
   5   6  11         39.07         40.87        18.42 o                         
  -5   7  11          7.82         28.44        23.72 o                         
  -4   7  11        158.60        193.48        24.94 o                         
  -3   7  11          6.13         -6.38        14.20 o                         
  -2   7  11        565.70        606.94        55.57 o                         
  -1   7  11        244.33        252.67        20.97 o                         
   0   7  11         54.43         64.67        13.03 o                         
   1   7  11        378.30        406.41        22.27 o                         
   2   7  11         18.07         14.90        14.63 o                         
   3   7  11        175.68        161.76        23.14 o                         
   4   7  11          1.64         -9.73        14.94 o                         
   5   7  11          0.31         -0.12        17.37 o                         
  -5   8  11          0.38         31.68        38.65 o                         
  -4   8  11         66.07         51.00        17.89 o                         
  -3   8  11          0.80        -11.26        14.15 o                         
  -2   8  11          0.60          7.61        13.76 o                         
  -1   8  11        974.36        904.92        55.90 o                         
   0   8  11        364.31        364.16        23.85 o                         
   1   8  11        166.09        184.99        13.12 o                         
   2   8  11        381.74        377.15        22.23 o                         
   3   8  11         84.80         96.45        25.53 o                         
   4   8  11         52.17         35.85        19.89 o                         
   5   8  11          1.82         16.82        18.23 o                         
  -5   9  11          7.44         29.26        24.81 o                         
  -4   9  11        132.04        159.44        30.55 o                         
  -3   9  11        236.03        282.42        24.74 o                         
  -2   9  11         51.85         73.36        17.01 o                         
  -1   9  11        659.77        574.83        32.73 o                         
   0   9  11          8.40        -12.33        12.33 o                         
   1   9  11        369.96        372.63        40.89 o                         
   2   9  11        718.03        695.03        32.16 o                         
   3   9  11         55.45         14.71        30.00 o                         
   4   9  11        104.59        111.73        22.40 o                         
  -5  10  11          0.54        -34.64        34.64 o                         
  -4  10  11          3.89          9.53        23.68 o                         
  -3  10  11         52.04         33.56        16.62 o                         
  -2  10  11          8.67        -12.82        14.09 o                         
  -1  10  11         55.62         69.28        16.46 o                         
   0  10  11         82.34         97.03        17.85 o                         
   1  10  11        331.54        310.02        25.16 o                         
   2  10  11          0.86          6.68        13.52 o                         
   3  10  11         16.63         19.17        18.52 o                         
   4  10  11          0.02         -2.52        26.31 o                         
  -4  11  11          1.10          2.02        15.55 o                         
  -3  11  11        107.14        123.43        20.96 o                         
  -2  11  11          3.00         10.80        17.58 o                         
  -1  11  11          7.81         20.60        15.89 o                         
   0  11  11         17.52          4.90        15.26 o                         
   1  11  11         15.28         55.75        18.08 o                         
   2  11  11         13.56         35.46        20.38 o                         
   3  11  11         18.09         45.81        21.86 o                         
   4  11  11          0.80         20.54        19.89 o                         
  -4  12  11          0.11        -14.10        14.10 o                         
  -3  12  11        327.51        334.59        28.37 o                         
  -2  12  11        105.80        104.81        21.53 o                         
  -1  12  11         12.46         20.05        15.00 o                         
   0  12  11        117.46         97.36        20.39 o                         
   1  12  11         54.43         73.46        37.05 o                         
   2  12  11          4.07        -16.64        16.64 o                         
   3  12  11          0.26         47.16        43.39 o                         
   4  12  11          5.93         -0.12        16.97 o                         
  -4  13  11          0.30         25.86        22.21 o                         
  -3  13  11          2.83        -10.02        18.42 o                         
  -2  13  11         14.05         16.28        19.72 o                         
  -1  13  11        451.70        423.24        30.78 o                         
   0  13  11        326.56        352.53        30.43 o                         
   1  13  11          5.60         45.83        19.59 o                         
   2  13  11          0.07         13.55        20.80 o                         
   3  13  11          0.56        -39.38        39.38 o                         
   4  13  11          0.11        -18.99        18.99 o                         
  -4  14  11          2.10        -17.37        17.37 o                         
  -3  14  11         68.90         60.58        37.89 o                         
  -2  14  11         19.51         23.36        17.64 o                         
  -1  14  11        180.27        220.58        45.89 o                         
   0  14  11          2.37        -16.52        16.61 o                         
   1  14  11         13.56        -12.12        18.61 o                         
   2  14  11          0.60         27.10        21.32 o                         
   3  14  11         24.78         23.07        30.81 o                         
  -3  15  11         87.40         95.30        21.42 o                         
  -2  15  11         48.23         52.51        18.61 o                         
  -1  15  11          1.18         22.00        18.19 o                         
   0  15  11         67.93         48.73        20.92 o                         
   1  15  11         26.82         14.18        24.00 o                         
   2  15  11          0.58          8.84        21.06 o                         
   3  15  11         32.91         56.29        30.20 o                         
  -3  16  11          0.06          9.15        17.53 o                         
  -2  16  11         76.63         56.38        21.05 o                         
  -1  16  11         14.73          9.85        18.64 o                         
   0  16  11        133.76        108.28        25.58 o                         
   1  16  11          0.58         25.61        21.68 o                         
   2  16  11          0.16          9.67        20.37 o                         
   3  16  11          1.74         29.90        26.25 o                         
  -3  17  11         14.60        -23.31        25.89 o                         
  -2  17  11         24.91         52.35        20.62 o                         
  -1  17  11          2.41         12.11        29.55 o                         
   0  17  11         11.57         27.01        27.05 o                         
   1  17  11          7.41          2.67        20.48 o                         
   2  17  11          2.67        -29.85        29.85 o                         
  -2  18  11          0.01         -6.68        18.43 o                         
  -1  18  11          3.31         -8.17        35.58 o                         
   0  18  11         10.27          9.21        18.53 o                         
   1  18  11         10.61         14.52        23.47 o                         
   2  18  11          4.76         43.02        33.54 o                         
  -1  19  11          0.01        -14.90        16.62 o                         
   0  19  11         25.74         28.70        19.88 o                         
   1  19  11          9.19         11.24        21.16 o                         
  -4   0  12          3.87          8.98        15.80 o                         
  -2   0  12        251.64        260.28        19.85 o                         
   0   0  12       4418.60       4826.50       199.97 o                         
   2   0  12         23.67          3.31        20.25 o                         
   4   0  12          3.61         -8.08        24.16 o                         
  -5   1  12          3.19        -16.23        18.86 o                         
  -4   1  12         13.87         22.81        11.72 o                         
  -3   1  12         37.56         94.18        14.64 o                         
  -2   1  12        173.88        164.63        12.06 o                         
  -1   1  12        166.97        181.23        15.39 o                         
   0   1  12         72.10         93.86        12.88 o                         
   1   1  12        473.51        482.87        26.12 o                         
   2   1  12        310.23        334.90        24.78 o                         
   3   1  12         34.69         13.43        20.33 o                         
   4   1  12         13.12        -15.01        16.45 o                         
   5   1  12          8.98        -11.85        21.37 o                         
  -5   2  12         98.87        122.59        28.65 o                         
  -4   2  12         93.49        129.60        19.93 o                         
  -3   2  12         55.61         74.90        11.24 o                         
  -2   2  12        404.68        392.96        18.19 o                         
  -1   2  12          6.45          3.67         8.91 o                         
   0   2  12        203.07        238.29        13.85 o                         
   1   2  12        314.37        350.17        18.90 o                         
   2   2  12        275.17        280.21        23.13 o                         
   3   2  12        275.05        333.10        28.14 o                         
   4   2  12         85.19        100.73        23.13 o                         
   5   2  12         12.02          6.31        18.42 o                         
  -5   3  12         17.28         36.37        22.66 o                         
  -4   3  12         43.66         40.62        16.71 o                         
  -3   3  12        154.52        157.81        21.16 o                         
  -2   3  12          0.05          8.75        10.65 o                         
  -1   3  12        388.46        327.21        19.28 o                         
   0   3  12        159.80        156.22        15.27 o                         
   1   3  12        286.74        304.53        15.91 o                         
   2   3  12        491.54        548.63        46.21 o                         
   3   3  12          1.88        -11.00        16.46 o                         
   4   3  12         39.28         -7.56        18.41 o                         
   5   3  12         54.72         44.51        19.16 o                         
  -5   4  12          1.08        -14.23        20.09 o                         
  -4   4  12          0.75         -9.50        15.70 o                         
  -3   4  12         38.16         57.87        15.01 o                         
  -2   4  12         26.95         14.93        11.40 o                         
  -1   4  12        753.50        803.97        30.89 o                         
   0   4  12        207.52        199.19        12.45 o                         
   1   4  12         20.11         28.21         8.37 o                         
   2   4  12       1461.48       1532.55        63.94 o                         
   3   4  12        213.68        229.30        26.54 o                         
   4   4  12         28.77          6.46        18.90 o                         
   5   4  12          6.51         14.94        17.08 o                         
  -5   5  12          1.94        -23.97        23.97 o                         
  -4   5  12        125.81        130.59        29.68 o                         
  -3   5  12         36.83         22.69        24.71 o                         
  -2   5  12        361.06        356.26        24.18 o                         
  -1   5  12        510.85        469.50        26.40 o                         
   0   5  12          3.23         -4.99         6.63 o                         
   1   5  12         79.47         79.25        10.10 o                         
   2   5  12        925.31        937.38        50.70 o                         
   3   5  12          8.26          5.36        16.32 o                         
   4   5  12        116.14         91.21        20.89 o                         
   5   5  12         10.96        -12.52        15.44 o                         
  -5   6  12          1.50         20.10        26.44 o                         
  -4   6  12         11.27         -1.98        17.02 o                         
  -3   6  12         24.87         31.43        17.03 o                         
  -2   6  12        229.05        276.33        21.65 o                         
  -1   6  12        683.51        657.90        32.36 o                         
   0   6  12        795.46        701.52        28.84 o                         
   1   6  12         33.71         33.91         8.34 o                         
   2   6  12       2093.63       1977.87        79.35 o                         
   3   6  12         81.13        115.29        20.77 o                         
   4   6  12         69.82         81.65        20.68 o                         
   5   6  12          0.65        -14.36        14.36 o                         
  -5   7  12          5.06         25.77        30.99 o                         
  -4   7  12          8.05          4.37        18.73 o                         
  -3   7  12         12.49         13.10        19.36 o                         
  -2   7  12          4.82         10.48        13.97 o                         
  -1   7  12          1.48        -10.45        12.42 o                         
   0   7  12        181.58        163.40        17.62 o                         
   1   7  12        160.42        217.62        16.96 o                         
   2   7  12        130.15        138.33        19.20 o                         
   3   7  12        133.94        146.38        21.82 o                         
   4   7  12         12.53         -7.66        17.01 o                         
   5   7  12        107.90         96.98        30.94 o                         
  -5   8  12          2.67        -20.49        20.55 o                         
  -4   8  12          1.72         13.80        16.33 o                         
  -3   8  12          4.82        -13.20        13.20 o                         
  -2   8  12        141.20        149.26        18.76 o                         
  -1   8  12        151.78        168.88        26.33 o                         
   0   8  12         18.78         16.31        12.47 o                         
   1   8  12         13.41         18.17        12.61 o                         
   2   8  12          1.31         -6.51        14.46 o                         
   3   8  12         31.52         61.73        19.56 o                         
   4   8  12         54.88         85.32        21.49 o                         
  -5   9  12         12.56         37.51        19.41 o                         
  -4   9  12          0.79         -0.23        17.20 o                         
  -3   9  12         44.99         48.32        17.57 o                         
  -2   9  12          2.78         -8.04        13.61 o                         
  -1   9  12        191.05        194.76        20.78 o                         
   0   9  12          3.54         18.17        13.80 o                         
   1   9  12       1105.95        995.20        46.24 o                         
   2   9  12          7.17         -2.87        16.46 o                         
   3   9  12          2.49         16.20        15.94 o                         
   4   9  12          0.10         -2.79        25.61 o                         
  -5  10  12          3.08         -1.34        51.04 o                         
  -4  10  12         82.26         91.21        20.60 o                         
  -3  10  12         11.79          0.11        16.23 o                         
  -2  10  12         14.15         15.14        15.36 o                         
  -1  10  12          0.59        -12.53        12.53 o                         
   0  10  12         14.80         12.98        14.18 o                         
   1  10  12        938.54        955.20        46.47 o                         
   2  10  12        351.43        286.32        40.93 o                         
   3  10  12         39.21         -3.24        26.51 o                         
   4  10  12          4.05          8.19        17.05 o                         
  -4  11  12         15.70         25.96        17.80 o                         
  -3  11  12         45.11         47.95        18.10 o                         
  -2  11  12         15.74        -16.95        16.95 o                         
  -1  11  12         21.79         24.75        14.46 o                         
   0  11  12          1.40         -1.68        15.39 o                         
   1  11  12        712.64        618.07        45.72 o                         
   2  11  12        272.12        262.78        41.82 o                         
   3  11  12        168.71        217.20        39.14 o                         
   4  11  12         67.01        103.62        22.49 o                         
  -4  12  12          6.94         -5.69        17.11 o                         
  -3  12  12        167.55        211.44        54.62 o                         
  -2  12  12        124.61        106.73        20.02 o                         
  -1  12  12         29.29          9.17        16.34 o                         
   0  12  12          3.66          0.83        20.10 o                         
   1  12  12         21.45         27.91        19.26 o                         
   2  12  12        200.30        282.35        43.17 o                         
   3  12  12         33.49          5.20        27.35 o                         
   4  12  12          0.34          7.07        25.33 o                         
  -4  13  12          3.19         23.08        15.76 o                         
  -3  13  12         97.67         80.25        20.45 o                         
  -2  13  12          0.00         27.07        17.31 o                         
  -1  13  12          3.71         18.85        16.95 o                         
   0  13  12        320.47        328.89        29.12 o                         
   1  13  12         37.20         28.78        20.25 o                         
   2  13  12          0.04        -11.82        29.53 o                         
   3  13  12         37.16         66.69        33.09 o                         
  -4  14  12          0.34        -16.60        16.60 o                         
  -3  14  12         15.10         23.53        18.28 o                         
  -2  14  12         21.94          4.69        17.87 o                         
  -1  14  12          4.13        -16.70        16.70 o                         
   0  14  12          8.71        -15.62        21.16 o                         
   1  14  12        254.85        236.90        32.31 o                         
   2  14  12          9.32         45.01        37.19 o                         
   3  14  12          0.01         -8.40        27.51 o                         
  -3  15  12         62.65         77.22        20.62 o                         
  -2  15  12         61.45         39.63        20.07 o                         
  -1  15  12        201.92        185.99        25.92 o                         
   0  15  12          0.00         36.22        22.42 o                         
   1  15  12        105.26         75.48        23.25 o                         
   2  15  12         31.77         37.10        29.69 o                         
   3  15  12         10.39         -9.12        23.74 o                         
  -3  16  12         47.73         32.59        19.15 o                         
  -2  16  12         14.78         20.17        18.98 o                         
  -1  16  12         19.28         25.69        19.02 o                         
   0  16  12         53.27         35.91        21.37 o                         
   1  16  12          1.14         23.18        22.79 o                         
   2  16  12         17.88         50.79        28.97 o                         
  -3  17  12         11.50         32.08        48.86 o                         
  -2  17  12          0.09         -9.51        17.00 o                         
  -1  17  12          0.24         18.99        20.23 o                         
   0  17  12          0.95        -18.31        18.31 o                         
   1  17  12          1.88        -19.32        20.21 o                         
   2  17  12         11.33         31.59        31.46 o                         
  -2  18  12         30.32         33.59        22.68 o                         
  -1  18  12          3.56          6.81        17.13 o                         
   0  18  12          2.46        -18.45        18.45 o                         
   1  18  12          0.11        -17.39        17.39 o                         
  -1  19  12         31.45         28.29        29.38 o                         
   0  19  12         10.92         33.96        36.63 o                         
  -3   0  13       1800.19       1977.59        90.50 o                         
  -1   0  13       1435.76       1546.65        69.94 o                         
   1   0  13        502.92        528.64        53.10 o                         
   3   0  13         42.08         51.23        27.04 o                         
   5   0  13         86.36         39.22        29.05 o                         
  -4   1  13         46.03         37.07        16.59 o                         
  -3   1  13        145.51        202.47        14.80 o                         
  -2   1  13         53.26         53.63         8.70 o                         
  -1   1  13         51.88         61.88        10.45 o                         
   0   1  13        568.72        654.76        27.23 o                         
   1   1  13          3.98         18.87         8.31 o                         
   2   1  13         91.74        130.45        19.21 o                         
   3   1  13        184.63        175.20        23.51 o                         
   4   1  13          6.90         37.93        18.30 o                         
   5   1  13         86.74         91.89        23.15 o                         
  -5   2  13         45.79         86.78        26.97 o                         
  -4   2  13         21.41         31.75        17.72 o                         
  -3   2  13        207.94        276.53        23.71 o                         
  -2   2  13          8.23          2.96         7.55 o                         
  -1   2  13         89.58        107.48        10.28 o                         
   0   2  13        167.10        241.84        14.25 o                         
   1   2  13         11.86         13.04         7.61 o                         
   2   2  13        482.05        561.62        40.10 o                         
   3   2  13         52.74         68.72        19.34 o                         
   4   2  13          1.05         18.40        19.68 o                         
   5   2  13        204.18        216.36        29.93 o                         
  -5   3  13          0.43         28.89        24.00 o                         
  -4   3  13         33.74         58.18        20.46 o                         
  -3   3  13        249.06        281.28        23.21 o                         
  -2   3  13         52.87         58.15        15.29 o                         
  -1   3  13         12.75         19.68         7.66 o                         
   0   3  13          1.41         -6.97         6.97 o                         
   1   3  13        294.11        293.41        15.56 o                         
   2   3  13       1367.90       1398.58        59.94 o                         
   3   3  13        239.07        244.63        26.99 o                         
   4   3  13         23.03         25.61        19.85 o                         
   5   3  13         36.78         39.03        22.32 o                         
  -5   4  13          1.33          5.67        20.97 o                         
  -4   4  13          5.20          8.48        16.84 o                         
  -3   4  13        395.43        404.18        27.55 o                         
  -2   4  13         68.76         83.58        15.32 o                         
  -1   4  13        430.42        394.58        19.60 o                         
   0   4  13         11.95         17.68        12.75 o                         
   1   4  13        199.92        177.11        12.79 o                         
   2   4  13        162.41        193.15        21.94 o                         
   3   4  13        295.17        361.42        32.86 o                         
   4   4  13         36.96         38.68        18.35 o                         
   5   4  13          7.68         32.10        18.27 o                         
  -5   5  13          0.68         14.68        36.10 o                         
  -4   5  13         18.97         11.41        16.76 o                         
  -3   5  13         13.85         25.73        15.26 o                         
  -2   5  13         50.56         52.68        14.88 o                         
  -1   5  13          0.98          4.90        11.33 o                         
   0   5  13         55.46         54.67         7.96 o                         
   1   5  13         34.22         34.58         8.29 o                         
   2   5  13         89.18         57.28        19.09 o                         
   3   5  13        143.67        160.76        42.83 o                         
   4   5  13         46.64         26.39        26.63 o                         
   5   5  13         18.64         33.57        20.84 o                         
  -5   6  13          0.27          2.29        24.46 o                         
  -4   6  13          3.57         14.24        17.90 o                         
  -3   6  13          6.95          3.89        13.83 o                         
  -2   6  13          4.26        -11.59        11.59 o                         
  -1   6  13        192.71        218.42        23.26 o                         
   0   6  13          7.38          6.67        12.29 o                         
   1   6  13          8.18         13.92         8.37 o                         
   2   6  13        800.17        814.03        41.02 o                         
   3   6  13        227.29        218.01        26.36 o                         
   4   6  13          5.77        -16.32        21.89 o                         
  -5   7  13          0.16         -4.05        25.98 o                         
  -4   7  13         20.58          6.15        17.66 o                         
  -3   7  13         16.77         34.46        16.12 o                         
  -2   7  13          0.47         29.38        13.96 o                         
  -1   7  13        287.60        314.05        46.30 o                         
   0   7  13          3.01          6.23        13.47 o                         
   1   7  13         31.09         55.75        10.84 o                         
   2   7  13       1028.15       1057.17        49.59 o                         
   3   7  13          0.55         -5.82        17.68 o                         
   4   7  13          6.10         -5.80        17.57 o                         
  -5   8  13         22.29         65.46        27.27 o                         
  -4   8  13         20.96         29.67        18.63 o                         
  -3   8  13          7.99          6.85        25.47 o                         
  -2   8  13         38.18         34.88        15.46 o                         
  -1   8  13         47.67         70.24        16.58 o                         
   0   8  13        324.24        297.85        22.53 o                         
   1   8  13        814.61        736.60        37.43 o                         
   2   8  13         22.92         30.72        16.38 o                         
   3   8  13          1.19         19.78        16.50 o                         
   4   8  13          7.14         -0.36        18.84 o                         
  -5   9  13          0.41         18.28        31.72 o                         
  -4   9  13         42.16         51.53        20.91 o                         
  -3   9  13          0.03         22.47        16.13 o                         
  -2   9  13         10.29          2.07        14.82 o                         
  -1   9  13        110.83        134.62        18.86 o                         
   0   9  13         60.96         42.97        15.58 o                         
   1   9  13        511.80        542.28        53.30 o                         
   2   9  13         26.94         36.76        22.07 o                         
   3   9  13          1.31         13.12        16.14 o                         
   4   9  13        162.22        168.21        25.22 o                         
  -4  10  13         21.45          7.05        17.33 o                         
  -3  10  13        167.18        173.30        22.36 o                         
  -2  10  13          6.34        -20.21        20.21 o                         
  -1  10  13          8.22         20.51        15.59 o                         
   0  10  13         52.65         51.91        16.32 o                         
   1  10  13         47.48         18.03        15.14 o                         
   2  10  13          4.76        -27.38        75.84 o                         
   3  10  13          7.54         30.98        19.94 o                         
   4  10  13         11.07         48.96        22.84 o                         
  -4  11  13         12.48         15.35        17.92 o                         
  -3  11  13        114.20        150.75        22.65 o                         
  -2  11  13        121.53        128.82        20.43 o                         
  -1  11  13          1.60          5.60        20.31 o                         
   0  11  13        112.61        149.63        21.37 o                         
   1  11  13         39.71         -1.08        17.04 o                         
   2  11  13        105.63        105.98        71.10 o                         
   3  11  13          0.03         -1.06        24.66 o                         
   4  11  13         28.74         17.42        68.55 o                         
  -4  12  13         22.64          7.75        16.71 o                         
  -3  12  13          3.81         13.19        16.46 o                         
  -2  12  13         31.33         18.37        26.31 o                         
  -1  12  13          9.55          5.89        16.42 o                         
   0  12  13         12.18         15.09        17.43 o                         
   1  12  13         34.29         29.01        19.67 o                         
   2  12  13         13.01        -15.49        28.53 o                         
   3  12  13          0.00         35.14        26.30 o                         
   4  12  13         50.43         32.15        22.75 o                         
  -4  13  13          1.27          8.48        16.01 o                         
  -3  13  13         94.03         78.48        20.41 o                         
  -2  13  13         15.61          2.17        20.10 o                         
  -1  13  13        192.49        190.17        25.54 o                         
   0  13  13         23.30         30.51        18.39 o                         
   1  13  13         13.44         18.24        22.73 o                         
   2  13  13          2.66         38.69        29.79 o                         
   3  13  13         10.99         75.04        29.91 o                         
  -4  14  13          0.24          8.23        24.79 o                         
  -3  14  13         15.87        -11.54        14.38 o                         
  -2  14  13        291.35        307.59        30.61 o                         
  -1  14  13          7.30         -4.57        16.82 o                         
   0  14  13         10.14        -14.12        16.52 o                         
   1  14  13         76.96         25.54        20.59 o                         
   2  14  13         11.54         -4.48        27.83 o                         
   3  14  13          9.77         -3.00        27.33 o                         
  -3  15  13          7.32          3.53        22.52 o                         
  -2  15  13        266.71        199.57        26.11 o                         
  -1  15  13          4.09         13.76        19.51 o                         
   0  15  13          6.68        -18.02        18.02 o                         
   1  15  13          0.52        -18.22        18.22 o                         
   2  15  13         29.60         -4.44        32.81 o                         
   3  15  13         33.49         40.90        29.53 o                         
  -3  16  13         15.48          8.99        16.77 o                         
  -2  16  13          5.65        -16.64        16.64 o                         
  -1  16  13         46.99         42.54        20.75 o                         
   0  16  13         27.59         24.90        23.40 o                         
   1  16  13          7.08         17.61        23.89 o                         
   2  16  13          1.60        -25.77        25.77 o                         
  -2  17  13         94.24         94.40        23.37 o                         
  -1  17  13         33.85         39.22        20.47 o                         
   0  17  13          3.79         -2.48        18.08 o                         
   1  17  13          8.67        -16.27        19.86 o                         
   2  17  13         67.26         93.17        30.29 o                         
  -2  18  13          1.57         37.92        38.65 o                         
  -1  18  13          8.68        -12.10        22.21 o                         
   0  18  13         17.84         27.84        18.98 o                         
   1  18  13        105.37        100.56        22.49 o                         
   0  19  13          0.02          0.71        23.94 o                         
  -4   0  14          3.16        -24.06        35.00 o                         
  -2   0  14        318.20        335.43        23.25 o                         
   0   0  14        139.44        189.94        34.80 o                         
   2   0  14       1028.38       1182.22        75.51 o                         
   4   0  14         23.59        -23.77        23.77 o                         
  -4   1  14         10.53        -11.80        15.14 o                         
  -3   1  14        280.27        333.05        18.91 o                         
  -2   1  14          2.16          0.62         6.50 o                         
  -1   1  14         45.86         59.91        10.64 o                         
   0   1  14       5899.47       6386.33       187.47 o                         
   1   1  14         60.18         77.19        14.09 o                         
   2   1  14        311.47        323.23        26.45 o                         
   3   1  14         75.00        103.20        22.59 o                         
   4   1  14        106.97        127.80        24.27 o                         
   5   1  14        119.63        138.87        37.12 o                         
  -5   2  14         15.67         -1.28        19.41 o                         
  -4   2  14         20.71         -7.73        17.39 o                         
  -3   2  14         98.03        107.13        18.63 o                         
  -2   2  14         10.08          7.69         9.63 o                         
  -1   2  14         70.77         82.76        10.16 o                         
   0   2  14         82.35        132.21        15.63 o                         
   1   2  14         71.40         68.70        10.11 o                         
   2   2  14        143.99        170.31        21.73 o                         
   3   2  14         73.35         56.66        19.54 o                         
   4   2  14         14.89         16.85        20.60 o                         
   5   2  14         23.76         88.96        56.15 o                         
  -5   3  14          1.07         -0.06        20.77 o                         
  -4   3  14          0.71         -3.18        17.23 o                         
  -3   3  14       1371.80       1428.48        68.10 o                         
  -2   3  14          9.84          8.81        11.59 o                         
  -1   3  14          6.19          2.65         7.13 o                         
   0   3  14        368.31        354.22        17.24 o                         
   1   3  14         21.88         29.41         8.81 o                         
   2   3  14        430.14        494.58        41.33 o                         
   3   3  14         22.63         59.75        19.56 o                         
   4   3  14          0.29        -16.98        16.98 o                         
   5   3  14          3.26        -29.90        59.07 o                         
  -5   4  14          4.98        -14.38        26.62 o                         
  -4   4  14          9.46         -1.84        16.67 o                         
  -3   4  14         72.78         68.96        17.15 o                         
  -2   4  14         31.09         50.24        14.81 o                         
  -1   4  14         91.21         97.10        15.32 o                         
   0   4  14         46.33         36.22         8.54 o                         
   1   4  14         30.24         21.63         8.24 o                         
   2   4  14       1208.69       1191.12        54.16 o                         
   3   4  14          6.00          3.84        17.52 o                         
   4   4  14          6.83         29.93        20.87 o                         
  -5   5  14          0.04         33.54        23.94 o                         
  -4   5  14         34.19         39.90        17.84 o                         
  -3   5  14         20.19         59.09        17.89 o                         
  -2   5  14        156.77        218.84        21.91 o                         
  -1   5  14         22.07         25.13        13.37 o                         
   0   5  14         75.17         56.68         9.94 o                         
   1   5  14        338.31        355.85        17.58 o                         
   2   5  14        184.38        196.81        25.29 o                         
   3   5  14         99.03         69.84        20.52 o                         
   4   5  14          9.04          5.39        18.06 o                         
  -5   6  14          6.90        -20.93        30.99 o                         
  -4   6  14          0.12        -16.70        16.70 o                         
  -3   6  14          0.00         -4.53        14.48 o                         
  -2   6  14          1.56         15.52        13.40 o                         
  -1   6  14        472.12        452.88        44.73 o                         
   0   6  14         28.21         15.23        12.36 o                         
   1   6  14         94.93         99.14        11.12 o                         
   2   6  14        887.49        934.96        45.23 o                         
   3   6  14         92.22         97.87        20.92 o                         
   4   6  14          0.16        -15.72        15.72 o                         
  -5   7  14          2.06         52.78        27.58 o                         
  -4   7  14         63.32        100.39        21.00 o                         
  -3   7  14         45.98         52.94        17.63 o                         
  -2   7  14          9.18         30.72        15.34 o                         
  -1   7  14        500.63        481.95        48.72 o                         
   0   7  14        238.39        227.59        20.65 o                         
   1   7  14         28.11         12.54        12.78 o                         
   2   7  14         43.14         77.26        19.24 o                         
   3   7  14         11.25         42.24        18.66 o                         
   4   7  14        125.33        157.53        25.17 o                         
  -5   8  14          1.61         38.41        22.15 o                         
  -4   8  14         28.01         66.58        18.71 o                         
  -3   8  14          0.10         -8.30        15.80 o                         
  -2   8  14          9.32          9.04        15.13 o                         
  -1   8  14         30.39         43.04        15.31 o                         
   0   8  14          2.14        -11.83        11.83 o                         
   1   8  14        232.84        250.62        23.65 o                         
   2   8  14        621.08        656.66        43.01 o                         
   3   8  14          9.66         15.75        21.03 o                         
   4   8  14         86.74         88.45        23.22 o                         
  -5   9  14         23.52         12.66        20.45 o                         
  -4   9  14          3.56        -11.43        17.12 o                         
  -3   9  14         69.34         85.91        19.52 o                         
  -2   9  14         42.76         47.47        17.30 o                         
  -1   9  14         44.56          5.55        21.58 o                         
   0   9  14          0.27        -14.28        14.28 o                         
   1   9  14       1367.33       1293.25        57.53 o                         
   2   9  14         31.52         54.26        29.05 o                         
   3   9  14          9.28         28.75        28.46 o                         
   4   9  14        118.02        149.62        23.86 o                         
  -4  10  14         90.99         90.53        21.36 o                         
  -3  10  14         16.77         -9.37        19.89 o                         
  -2  10  14          0.08        -14.12        14.12 o                         
  -1  10  14          4.06          7.47        15.13 o                         
   0  10  14        148.85        139.79        20.34 o                         
   1  10  14         16.67         12.93        16.65 o                         
   2  10  14         10.32          5.78        29.24 o                         
   3  10  14          3.99         -8.05        23.41 o                         
   4  10  14         10.56         22.15        21.72 o                         
  -4  11  14          0.09         -1.19        17.19 o                         
  -3  11  14         26.29         47.66        17.34 o                         
  -2  11  14          6.32         11.29        17.37 o                         
  -1  11  14          9.67         31.19        16.85 o                         
   0  11  14        501.20        423.93        29.99 o                         
   1  11  14         35.86         20.01        17.83 o                         
   2  11  14        170.15        137.86        36.35 o                         
   3  11  14         14.23         17.34        27.24 o                         
   4  11  14         12.09         60.23        25.23 o                         
  -4  12  14         24.11          6.16        16.61 o                         
  -3  12  14         39.62         28.82        17.67 o                         
  -2  12  14          7.09          3.56        15.21 o                         
  -1  12  14         26.25         43.79        23.26 o                         
   0  12  14        191.77        245.00        55.14 o                         
   1  12  14         32.75         27.06        18.98 o                         
   2  12  14         24.97          8.02        37.92 o                         
   3  12  14          0.74         22.23        40.11 o                         
  -4  13  14          2.20          9.30        24.73 o                         
  -3  13  14         64.08         56.34        16.91 o                         
  -2  13  14         14.70         27.15        21.37 o                         
  -1  13  14         86.93         83.19        20.59 o                         
   0  13  14          0.85        -20.42        20.42 o                         
   1  13  14         10.91         -4.67        19.37 o                         
   2  13  14          7.40         14.79        28.82 o                         
   3  13  14          0.99         23.40        27.92 o                         
  -3  14  14         58.05         52.38        21.61 o                         
  -2  14  14        260.30        321.21        30.81 o                         
  -1  14  14          0.49        -15.85        15.85 o                         
   0  14  14          8.77        -15.85        28.78 o                         
   1  14  14          0.19         -9.28        20.84 o                         
   2  14  14         19.17         19.06        29.79 o                         
   3  14  14          5.18         23.14        39.01 o                         
  -3  15  14          0.20        -10.97        15.60 o                         
  -2  15  14          0.65        -16.47        16.47 o                         
  -1  15  14          0.07        -16.16        16.16 o                         
   0  15  14         12.06         -0.33        18.55 o                         
   1  15  14         74.35         60.24        21.35 o                         
   2  15  14         26.93         77.30        33.25 o                         
  -3  16  14          0.96         29.17        32.08 o                         
  -2  16  14         43.43         29.95        19.34 o                         
  -1  16  14         47.70         28.04        19.84 o                         
   0  16  14          0.47         11.52        19.54 o                         
   1  16  14          5.97          7.12        19.84 o                         
   2  16  14          0.58        -25.96        84.22 o                         
  -2  17  14          0.92          8.85        16.22 o                         
  -1  17  14         12.93         11.31        17.92 o                         
   0  17  14         13.79         17.73        24.42 o                         
   1  17  14          3.13         28.53        26.39 o                         
  -1  18  14          1.14         43.87        20.65 o                         
   0  18  14          1.85         -4.31        18.77 o                         
   1  18  14         23.18        -17.68        17.68 o                         
  -3   0  15        303.88        432.77        54.40 o                         
  -1   0  15        801.53        785.00        40.58 o                         
   1   0  15        676.53        678.73        54.64 o                         
   3   0  15        121.59        148.96        35.48 o                         
  -4   1  15         38.40         72.85        19.78 o                         
  -3   1  15       1560.06       1597.93        67.56 o                         
  -2   1  15          0.00         18.13         6.79 o                         
  -1   1  15          6.57         -7.48         7.48 o                         
   0   1  15          1.15         24.09         8.86 o                         
   1   1  15        264.41        265.97        15.51 o                         
   2   1  15         52.53         65.58        18.63 o                         
   3   1  15         19.96         21.23        18.36 o                         
   4   1  15         61.93         51.06        20.21 o                         
  -4   2  15          0.20         32.48        17.16 o                         
  -3   2  15        432.39        502.87        36.78 o                         
  -2   2  15          9.91         10.72         8.71 o                         
  -1   2  15        102.16        105.11        13.01 o                         
   0   2  15       1197.15       1393.80        50.17 o                         
   1   2  15        265.03        289.05        15.91 o                         
   2   2  15        724.73        759.02        40.17 o                         
   3   2  15          5.44         21.85        18.59 o                         
   4   2  15          0.51         22.13        20.73 o                         
  -5   3  15          1.25        -12.34        19.62 o                         
  -4   3  15          5.15         27.80        17.15 o                         
  -3   3  15          7.34         19.80        14.70 o                         
  -2   3  15        161.07        197.70        20.49 o                         
  -1   3  15        361.00        303.64        17.75 o                         
   0   3  15        165.98        178.26        13.18 o                         
   1   3  15         31.29         21.04        10.69 o                         
   2   3  15        241.63        282.74        25.89 o                         
   3   3  15         17.28          5.12        17.72 o                         
   4   3  15         14.57         40.78        21.27 o                         
  -5   4  15         13.17        -10.85        21.80 o                         
  -4   4  15         27.91         36.36        18.45 o                         
  -3   4  15        191.57        238.54        31.47 o                         
  -2   4  15         87.16         94.42        16.44 o                         
  -1   4  15         61.19         65.59        18.10 o                         
   0   4  15        527.63        510.17        23.94 o                         
   1   4  15         40.97         36.40        10.44 o                         
   2   4  15         10.34         -2.40        15.73 o                         
   3   4  15         13.12        -16.87        16.87 o                         
   4   4  15         31.94         14.77        20.64 o                         
  -5   5  15         26.61         93.62        29.48 o                         
  -4   5  15          7.68         10.36        17.79 o                         
  -3   5  15        154.75        148.43        21.46 o                         
  -2   5  15         13.44         14.35        13.66 o                         
  -1   5  15         77.65         80.34        17.22 o                         
   0   5  15          0.01         14.16        13.04 o                         
   1   5  15          0.60         -5.71         9.49 o                         
   2   5  15         18.35         14.12        16.15 o                         
   3   5  15         20.04         38.39        20.01 o                         
   4   5  15         82.86         29.79        21.62 o                         
  -5   6  15          3.19         18.76        37.55 o                         
  -4   6  15         29.79          7.88        17.93 o                         
  -3   6  15          7.55         18.94        15.64 o                         
  -2   6  15          0.12         -1.00        12.63 o                         
  -1   6  15        439.02        460.32        27.85 o                         
   0   6  15         13.48         17.74        14.39 o                         
   1   6  15        355.65        352.88        20.22 o                         
   2   6  15        175.57        177.28        21.38 o                         
   3   6  15         33.21         68.91        20.34 o                         
   4   6  15          0.14          4.75        19.68 o                         
  -5   7  15         30.78          7.00        22.42 o                         
  -4   7  15         14.40         27.16        18.84 o                         
  -3   7  15          5.09         12.03        15.61 o                         
  -2   7  15          7.81         25.53        14.71 o                         
  -1   7  15         60.58         68.18        16.04 o                         
   0   7  15        275.55        278.60        23.09 o                         
   1   7  15        163.33        155.22        19.52 o                         
   2   7  15         30.35         31.20        17.82 o                         
   3   7  15          9.32        -13.35        16.26 o                         
   4   7  15         14.77          0.61        18.18 o                         
  -5   8  15          4.12         -2.01        19.45 o                         
  -4   8  15         11.36         26.24        18.30 o                         
  -3   8  15          0.95        -10.95        22.42 o                         
  -2   8  15         42.45         57.19        16.85 o                         
  -1   8  15        294.40        341.01        26.00 o                         
   0   8  15         39.15         33.56        14.83 o                         
   1   8  15         85.93         86.06        18.09 o                         
   2   8  15         20.84         32.08        37.92 o                         
   3   8  15         97.82         76.45        22.16 o                         
   4   8  15         14.97        -16.40        16.40 o                         
  -4   9  15          0.01         25.70        17.75 o                         
  -3   9  15          4.75         22.02        21.58 o                         
  -2   9  15         45.16         32.36        15.89 o                         
  -1   9  15        132.28        148.00        20.48 o                         
   0   9  15        256.91        242.57        24.54 o                         
   1   9  15       1594.83       1477.90        97.03 o                         
   2   9  15        160.66        153.83        36.13 o                         
   3   9  15          0.52          3.33        25.01 o                         
   4   9  15          3.25        -15.37        15.37 o                         
  -4  10  15         43.67         56.08        21.58 o                         
  -3  10  15          1.06          0.95        15.54 o                         
  -2  10  15          6.77         -9.08        15.41 o                         
  -1  10  15          7.55        -15.16        15.16 o                         
   0  10  15        256.58        213.74        23.15 o                         
   1  10  15        123.82        124.64        21.87 o                         
   2  10  15          8.85          4.18        28.30 o                         
   3  10  15          3.71        -22.08        22.08 o                         
   4  10  15        107.98        238.86        46.03 o                         
  -4  11  15          6.84         20.67        16.55 o                         
  -3  11  15         19.09          1.00        24.84 o                         
  -2  11  15          0.37         -0.83        16.29 o                         
  -1  11  15         17.40         28.20        15.96 o                         
   0  11  15         67.76         71.69        18.68 o                         
   1  11  15         21.02          6.11        16.79 o                         
   2  11  15         77.25         90.92        33.25 o                         
   3  11  15          1.39         24.49        39.38 o                         
  -4  12  15         55.80         36.00        18.84 o                         
  -3  12  15          6.92          5.78        16.18 o                         
  -2  12  15         24.17          5.34        22.10 o                         
  -1  12  15          1.06          4.68        16.58 o                         
   0  12  15         38.45         57.92        19.22 o                         
   1  12  15        358.72        326.36        30.20 o                         
   2  12  15          7.38         28.68        29.38 o                         
   3  12  15         39.22         95.12        31.89 o                         
  -4  13  15          7.87         11.94        21.42 o                         
  -3  13  15          0.05         49.57        24.21 o                         
  -2  13  15          5.84         -7.75        21.26 o                         
  -1  13  15         51.12         44.39        17.97 o                         
   0  13  15         28.11         22.33        18.66 o                         
   1  13  15          9.79          4.17        17.92 o                         
   2  13  15         31.98         66.80        30.73 o                         
   3  13  15         87.15         64.02        31.54 o                         
  -3  14  15          5.18         13.19        14.73 o                         
  -2  14  15          2.63         -3.73        17.42 o                         
  -1  14  15         53.44         26.27        17.45 o                         
   0  14  15          1.68          4.25        17.42 o                         
   1  14  15          1.09        -11.57        18.44 o                         
   2  14  15         12.46        -14.18        25.25 o                         
   3  14  15         24.52        -40.34        46.30 o                         
  -3  15  15          9.19        -11.76        13.34 o                         
  -2  15  15        233.48        271.20        31.36 o                         
  -1  15  15         67.53         83.87        21.95 o                         
   0  15  15         17.69         12.90        19.35 o                         
   1  15  15          8.29         20.12        21.05 o                         
   2  15  15          1.93         12.40        30.63 o                         
  -2  16  15          7.51         -4.70        16.74 o                         
  -1  16  15         54.18         24.33        19.58 o                         
   0  16  15          1.94        -19.05        19.05 o                         
   1  16  15         27.36        -18.73        19.38 o                         
   2  16  15         21.95         12.19        24.46 o                         
  -1  17  15         61.76        101.11        34.35 o                         
   0  17  15          0.48         -1.74        18.24 o                         
   1  17  15          5.32         -4.28        17.50 o                         
  -1  18  15          0.20        -31.36        31.36 o                         
   0  18  15          3.53         18.55        32.22 o                         
  -4   0  16         12.71         66.36        45.94 o                         
  -2   0  16          1.47          6.14        20.21 o                         
   0   0  16         53.46         39.97        13.51 o                         
   2   0  16         15.36         20.86        23.06 o                         
   4   0  16         79.84        102.26        32.03 o                         
  -5   1  16          0.10         -9.48        37.92 o                         
  -4   1  16          1.00        -12.28        27.86 o                         
  -3   1  16        107.18         98.72        18.09 o                         
  -2   1  16          0.40         -6.97         6.97 o                         
  -1   1  16          2.07         14.55        11.36 o                         
   0   1  16         35.34         28.39         9.18 o                         
   1   1  16          8.40         -7.35         7.35 o                         
   2   1  16         17.86         40.37        16.81 o                         
   3   1  16         60.34         83.20        21.05 o                         
   4   1  16          6.65         32.67        19.23 o                         
  -5   2  16          7.25         59.79        37.92 o                         
  -4   2  16         37.33         55.69        17.79 o                         
  -3   2  16        365.90        441.75        30.02 o                         
  -2   2  16         22.56         21.85        11.97 o                         
  -1   2  16        308.71        316.03        19.52 o                         
   0   2  16          7.91          8.35        12.33 o                         
   1   2  16         40.36         53.74        10.76 o                         
   2   2  16        340.25        339.94        27.77 o                         
   3   2  16         46.40         30.17        24.42 o                         
   4   2  16         20.85          6.09        18.29 o                         
  -5   3  16          7.35        -32.81        32.81 o                         
  -4   3  16         57.61         62.92        37.15 o                         
  -3   3  16        203.41        235.06        23.17 o                         
  -2   3  16          4.85         29.29        13.94 o                         
  -1   3  16          3.03          9.57        11.93 o                         
   0   3  16         11.71         -3.23         7.76 o                         
   1   3  16         91.59        101.37        11.68 o                         
   2   3  16         91.81         83.77        18.39 o                         
   3   3  16         27.35         25.45        18.04 o                         
   4   3  16        191.60        194.88        36.31 o                         
  -5   4  16          0.23         13.13        33.34 o                         
  -4   4  16         22.91         29.56        28.52 o                         
  -3   4  16        102.39        107.98        19.20 o                         
  -2   4  16         10.87         28.93        14.16 o                         
  -1   4  16         19.30         21.46        13.91 o                         
   0   4  16         26.56         39.62        15.37 o                         
   1   4  16         14.18          1.58        11.20 o                         
   2   4  16       1082.44       1102.76        92.07 o                         
   3   4  16         10.78        -11.22        23.16 o                         
   4   4  16          0.09        -14.34        20.60 o                         
  -5   5  16          3.27         -9.97        17.23 o                         
  -4   5  16         63.13         70.50        19.60 o                         
  -3   5  16         36.11         66.65        24.00 o                         
  -2   5  16         85.58        101.81        17.29 o                         
  -1   5  16          0.28         10.19        13.38 o                         
   0   5  16         35.88         53.48        15.35 o                         
   1   5  16          7.63         23.22        11.31 o                         
   2   5  16        668.48        657.19        37.93 o                         
   3   5  16        169.33        200.54        25.18 o                         
   4   5  16        162.10        241.01        30.48 o                         
  -5   6  16         21.49         64.56        53.89 o                         
  -4   6  16         27.50         36.83        18.90 o                         
  -3   6  16         17.74         35.59        17.84 o                         
  -2   6  16        322.06        364.00        27.44 o                         
  -1   6  16          2.27         -6.55        21.16 o                         
   0   6  16        103.83        120.48        22.57 o                         
   1   6  16         85.73        100.39        16.98 o                         
   2   6  16        103.77        112.37        20.84 o                         
   3   6  16          0.15         -2.74        20.84 o                         
   4   6  16          2.32         15.21        18.98 o                         
  -5   7  16          0.34         -3.89        18.22 o                         
  -4   7  16          3.36         20.13        24.31 o                         
  -3   7  16          4.73         20.02        16.36 o                         
  -2   7  16        178.23        170.30        21.19 o                         
  -1   7  16          7.39         29.37        15.18 o                         
   0   7  16         27.67         35.40        15.06 o                         
   1   7  16        604.94        539.18        31.65 o                         
   2   7  16         10.60          5.36        21.72 o                         
   3   7  16         30.81         38.98        19.45 o                         
   4   7  16         38.27         16.46        18.76 o                         
  -5   8  16         40.83        108.95        24.14 o                         
  -4   8  16         29.19          5.48        17.26 o                         
  -3   8  16          0.26         -9.94        16.27 o                         
  -2   8  16          7.56          5.22        15.07 o                         
  -1   8  16        238.21        278.29        34.51 o                         
   0   8  16        532.21        482.95        47.47 o                         
   1   8  16        811.32        723.06        57.52 o                         
   2   8  16          0.51          3.65        37.19 o                         
   3   8  16          0.50         23.41        28.03 o                         
   4   8  16          9.52         13.07        17.18 o                         
  -4   9  16         39.62         19.15        18.10 o                         
  -3   9  16          0.82         -1.56        16.85 o                         
  -2   9  16        253.83        271.14        40.20 o                         
  -1   9  16        103.88        133.12        20.13 o                         
   0   9  16         37.19         39.10        16.73 o                         
   1   9  16        286.18        287.33        27.05 o                         
   2   9  16         74.93        116.06        33.77 o                         
   3   9  16         85.51         89.60        31.24 o                         
   4   9  16         27.48        -26.98        26.98 o                         
  -4  10  16         23.10         20.99        16.20 o                         
  -3  10  16          0.80         18.06        17.55 o                         
  -2  10  16         48.21         58.20        18.08 o                         
  -1  10  16         25.91         36.24        16.19 o                         
   0  10  16         25.88         16.54        17.35 o                         
   1  10  16          7.57          9.59        16.69 o                         
   2  10  16          4.94          0.51        63.08 o                         
   3  10  16         82.21        118.37        32.19 o                         
  -4  11  16          4.87         43.45        26.75 o                         
  -3  11  16          1.62        -14.62        28.52 o                         
  -2  11  16          1.40         -5.21        19.47 o                         
  -1  11  16          0.12        -11.08        15.46 o                         
   0  11  16          0.20        -16.00        16.00 o                         
   1  11  16         99.29        135.43        22.59 o                         
   2  11  16         19.54        -17.44        28.03 o                         
   3  11  16         42.16         19.39        52.14 o                         
  -4  12  16         71.50         79.17        20.38 o                         
  -3  12  16         10.71         -0.27        17.06 o                         
  -2  12  16         44.54         59.77        19.26 o                         
  -1  12  16         23.49          4.77        19.26 o                         
   0  12  16         13.58        -16.35        16.35 o                         
   1  12  16         39.52         32.29        17.67 o                         
   2  12  16          0.16         18.97        28.35 o                         
   3  12  16          7.08         35.10        23.83 o                         
  -3  13  16         26.32         13.49        21.37 o                         
  -2  13  16          9.03         -5.69        17.79 o                         
  -1  13  16        157.92        149.50        23.77 o                         
   0  13  16         95.12         94.61        23.89 o                         
   1  13  16         88.12         95.33        20.21 o                         
   2  13  16          5.98        -30.93        32.08 o                         
   3  13  16         75.15        103.32        32.70 o                         
  -3  14  16          6.28          4.97        13.54 o                         
  -2  14  16         23.79         37.59        19.84 o                         
  -1  14  16        117.67        137.27        24.14 o                         
   0  14  16          6.45         -8.89        17.34 o                         
   1  14  16         31.32         28.39        31.89 o                         
   2  14  16          7.58        -17.00        32.81 o                         
  -2  15  16         17.55          9.45        16.53 o                         
  -1  15  16         48.90         67.25        31.05 o                         
   0  15  16          2.13        -18.59        18.59 o                         
   1  15  16          6.10        -35.47        35.47 o                         
   2  15  16          1.11         25.33        39.74 o                         
  -2  16  16         12.20        -23.40        27.37 o                         
  -1  16  16          6.53          2.46        25.47 o                         
   0  16  16         28.82         19.43        19.23 o                         
   1  16  16         11.63         -7.23        21.16 o                         
  -1  17  16          2.55          1.82        29.79 o                         
   0  17  16          1.96        -15.58        15.58 o                         
   1  17  16         13.19         -8.15        35.78 o                         
  -5   0  17          0.25          8.02        29.17 o                         
  -3   0  17        267.44        258.87        56.15 o                         
  -1   0  17        645.98        595.39        33.92 o                         
   1   0  17          5.71        -11.22        14.37 o                         
   3   0  17         30.39         29.19        26.57 o                         
  -5   1  17          8.89         -0.42        27.24 o                         
  -4   1  17          3.55         17.30        55.78 o                         
  -3   1  17          8.00         14.88        17.05 o                         
  -2   1  17          0.29         -2.22        14.90 o                         
  -1   1  17          9.60         34.36         8.60 o                         
   0   1  17        116.18        121.27        16.99 o                         
   1   1  17         16.87          9.10         8.77 o                         
   2   1  17         98.34         94.72        19.93 o                         
   3   1  17         14.98          6.11        17.41 o                         
   4   1  17        191.92        215.09        27.46 o                         
  -5   2  17          2.00        -21.15        30.63 o                         
  -4   2  17         44.71         35.71        28.70 o                         
  -3   2  17          3.18         -6.70        14.52 o                         
  -2   2  17         62.79         87.80        16.85 o                         
  -1   2  17         24.60         36.80        10.47 o                         
   0   2  17         10.14         12.91         8.93 o                         
   1   2  17         18.71         27.34         9.42 o                         
   2   2  17          0.37          0.62        14.50 o                         
   3   2  17          5.81         25.55        20.38 o                         
   4   2  17          4.02        -18.87        20.31 o                         
  -5   3  17          5.76         47.40        35.73 o                         
  -4   3  17         44.67         70.06        19.57 o                         
  -3   3  17         14.99         13.55        23.68 o                         
  -2   3  17         16.56         19.31        14.06 o                         
  -1   3  17          1.91        -11.00        13.82 o                         
   0   3  17         40.64         63.73        12.16 o                         
   1   3  17        649.30        648.31        26.44 o                         
   2   3  17         88.14         96.33        20.33 o                         
   3   3  17        105.47        102.61        23.47 o                         
   4   3  17          1.56         12.76        19.15 o                         
  -5   4  17         34.73         18.21        23.97 o                         
  -4   4  17         66.05         79.92        29.47 o                         
  -3   4  17          2.50        -14.83        14.83 o                         
  -2   4  17         10.56          7.20        14.30 o                         
  -1   4  17         42.02         41.00        14.67 o                         
   0   4  17          7.12        -17.05        17.05 o                         
   1   4  17        466.46        507.85        23.48 o                         
   2   4  17        445.83        425.79        30.65 o                         
   3   4  17          9.63         15.44        18.19 o                         
   4   4  17        157.28        198.74        32.00 o                         
  -5   5  17          0.23         41.44        30.45 o                         
  -4   5  17          0.16         -4.14        18.00 o                         
  -3   5  17        112.44        163.48        29.12 o                         
  -2   5  17          9.42         -9.59        13.45 o                         
  -1   5  17         18.74         10.66        13.79 o                         
   0   5  17         13.76         28.06        14.87 o                         
   1   5  17       1349.57       1272.31        50.39 o                         
   2   5  17         33.71         88.22        19.29 o                         
   3   5  17          2.03        -12.78        17.81 o                         
   4   5  17         19.96         -1.19        18.91 o                         
  -5   6  17         24.75         29.80        23.05 o                         
  -4   6  17         15.82         21.56        18.59 o                         
  -3   6  17          1.47          3.13        16.57 o                         
  -2   6  17         16.32        -10.36        24.00 o                         
  -1   6  17         10.43         40.06        15.63 o                         
   0   6  17         32.81         27.11        15.44 o                         
   1   6  17        973.22        953.54        45.40 o                         
   2   6  17         62.77         43.23        19.90 o                         
   3   6  17        109.15        151.09        24.19 o                         
   4   6  17         49.62         83.97        34.42 o                         
  -5   7  17         11.54         66.36        27.71 o                         
  -4   7  17          1.76         14.83        18.48 o                         
  -3   7  17          9.09        -10.78        15.12 o                         
  -2   7  17         80.92         94.93        19.04 o                         
  -1   7  17         22.85         30.37        15.70 o                         
   0   7  17         44.83         39.41        15.94 o                         
   1   7  17        110.37         97.19        18.68 o                         
   2   7  17         39.16         -0.56        22.62 o                         
   3   7  17         28.48         74.67        22.54 o                         
   4   7  17         23.82         47.46        18.40 o                         
  -4   8  17         13.86         37.85        20.81 o                         
  -3   8  17         12.70          6.21        18.21 o                         
  -2   8  17         47.99         76.93        18.64 o                         
  -1   8  17          9.28          1.30        15.55 o                         
   0   8  17        196.96        184.93        22.59 o                         
   1   8  17         12.28         19.90        15.69 o                         
   2   8  17          1.26        -10.05        24.00 o                         
   3   8  17          0.15         21.24        28.80 o                         
   4   8  17        169.76        246.47        38.65 o                         
  -4   9  17          1.41         17.34        18.39 o                         
  -3   9  17          0.36          9.51        17.09 o                         
  -2   9  17         33.48         39.89        17.65 o                         
  -1   9  17         46.34         23.54        15.39 o                         
   0   9  17        609.27        555.51        34.16 o                         
   1   9  17         38.39         21.56        15.90 o                         
   2   9  17          0.14         10.39        26.70 o                         
   3   9  17         54.20         63.30        29.06 o                         
  -4  10  17         11.21         14.14        17.68 o                         
  -3  10  17          8.91        -14.93        14.93 o                         
  -2  10  17         28.35         26.23        29.58 o                         
  -1  10  17         14.75         24.52        17.68 o                         
   0  10  17         58.50         59.97        18.39 o                         
   1  10  17          1.28          8.13        15.59 o                         
   2  10  17          3.28         31.39        29.59 o                         
   3  10  17        101.73         49.24        29.91 o                         
  -4  11  17         40.95         70.01        17.96 o                         
  -3  11  17         14.93         18.84        15.80 o                         
  -2  11  17         18.00         28.44        17.05 o                         
  -1  11  17          7.94         10.07        16.11 o                         
   0  11  17         40.87         46.61        17.61 o                         
   1  11  17         64.79         29.57        18.31 o                         
   2  11  17         48.90         35.13        33.61 o                         
   3  11  17          0.03         -2.60        23.41 o                         
  -4  12  17          1.67          5.42        25.52 o                         
  -3  12  17          0.24        -14.45        14.45 o                         
  -2  12  17         26.53         16.55        18.03 o                         
  -1  12  17        177.29        181.65        29.68 o                         
   0  12  17         11.09          9.03        16.72 o                         
   1  12  17        108.42         74.18        21.46 o                         
   2  12  17          0.89         -3.35        51.77 o                         
   3  12  17         70.44         88.25        31.71 o                         
  -3  13  17        110.56        121.20        36.21 o                         
  -2  13  17          4.05        -14.78        14.78 o                         
  -1  13  17          0.01         -0.86        17.16 o                         
   0  13  17         61.93         60.48        21.48 o                         
   1  13  17         16.48          1.66        18.86 o                         
   2  13  17          0.03         42.87        43.75 o                         
  -3  14  17          2.64        -16.52        16.52 o                         
  -2  14  17          0.01         21.21        16.92 o                         
  -1  14  17         13.58        -14.65        14.65 o                         
   0  14  17         89.11         93.80        23.17 o                         
   1  14  17          4.31        -13.65        32.58 o                         
   2  14  17          0.96         13.53        26.28 o                         
  -2  15  17         36.41         18.16        18.54 o                         
  -1  15  17          7.13         23.32        18.57 o                         
   0  15  17          6.11        -12.07        17.64 o                         
   1  15  17         76.83         44.75        21.24 o                         
   2  15  17         66.88         71.46        47.40 o                         
  -1  16  17          0.65        -16.33        16.33 o                         
   0  16  17         39.19         10.51        19.60 o                         
   1  16  17          4.33        -22.33        24.49 o                         
   0  17  17          7.89        -17.99        30.71 o                         
  -4   0  18         19.24         62.71        44.48 o                         
  -2   0  18          5.69         -1.70        15.35 o                         
   0   0  18        209.38        175.03        21.06 o                         
   2   0  18          5.37        -19.90        50.32 o                         
   4   0  18        179.16        161.74        36.59 o                         
  -5   1  18         11.76          2.73        31.36 o                         
  -4   1  18        109.46        116.46        33.84 o                         
  -3   1  18          3.84         53.41        28.14 o                         
  -2   1  18        118.74        149.18        22.42 o                         
  -1   1  18         90.19         95.43        12.32 o                         
   0   1  18         66.27         64.10        14.20 o                         
   1   1  18          7.57          9.41        12.00 o                         
   2   1  18          3.29         24.93        17.78 o                         
   3   1  18         51.29         57.08        20.10 o                         
   4   1  18         83.79         88.07        21.51 o                         
  -5   2  18          0.49        -20.09        20.09 o                         
  -4   2  18          0.33        -25.52        25.52 o                         
  -3   2  18          0.67         -3.94        14.27 o                         
  -2   2  18         25.72         36.21        14.98 o                         
  -1   2  18         92.30         85.16        16.00 o                         
   0   2  18        298.83        326.76        25.23 o                         
   1   2  18        698.43        683.43        31.32 o                         
   2   2  18        254.11        247.37        32.00 o                         
   3   2  18          5.56         13.08        17.81 o                         
   4   2  18          0.30         -7.76        16.15 o                         
  -5   3  18          4.82        -20.42        20.42 o                         
  -4   3  18        101.11        108.14        41.37 o                         
  -3   3  18          4.91         18.67        15.53 o                         
  -2   3  18         69.95         54.58        17.78 o                         
  -1   3  18         25.31         35.31        14.45 o                         
   0   3  18         84.42         79.63        16.26 o                         
   1   3  18        446.18        430.02        24.58 o                         
   2   3  18        122.42        118.28        21.02 o                         
   3   3  18          6.88        -17.03        17.03 o                         
   4   3  18         15.17         60.66        21.84 o                         
  -5   4  18         18.67         35.00        21.66 o                         
  -4   4  18          0.07        -16.12        16.40 o                         
  -3   4  18         10.87          8.49        18.73 o                         
  -2   4  18          0.98          7.66        20.63 o                         
  -1   4  18         24.99         53.50        16.41 o                         
   0   4  18          7.10         12.05        14.35 o                         
   1   4  18       1209.61       1200.48        47.13 o                         
   2   4  18         89.23         72.44        18.25 o                         
   3   4  18         15.69         -6.70        18.38 o                         
   4   4  18         75.82         85.50        20.54 o                         
  -5   5  18          0.22         13.47        15.97 o                         
  -4   5  18        111.73        122.05        23.09 o                         
  -3   5  18          2.76         14.88        15.68 o                         
  -2   5  18        184.24        237.19        28.10 o                         
  -1   5  18         16.95         40.07        15.56 o                         
   0   5  18          1.36         19.83        16.42 o                         
   1   5  18        457.19        534.88        32.19 o                         
   2   5  18        136.84        115.86        25.17 o                         
   3   5  18          9.04        -15.72        15.72 o                         
   4   5  18         56.75         46.80        19.16 o                         
  -4   6  18          0.01          0.10        16.87 o                         
  -3   6  18          8.32        -13.20        14.79 o                         
  -2   6  18         18.23         29.15        20.83 o                         
  -1   6  18          5.76         10.80        16.52 o                         
   0   6  18          1.71          4.36        15.21 o                         
   1   6  18         44.61         36.00        23.58 o                         
   2   6  18          5.37         -6.37        20.45 o                         
   3   6  18         76.14         44.73        20.62 o                         
   4   6  18          8.57         46.76        24.91 o                         
  -4   7  18          0.22         36.89        19.29 o                         
  -3   7  18          1.71         23.63        16.49 o                         
  -2   7  18         20.62         43.67        17.32 o                         
  -1   7  18         54.32         32.70        16.09 o                         
   0   7  18        469.77        462.82        31.06 o                         
   1   7  18         51.63         67.90        17.33 o                         
   2   7  18         22.43         30.83        29.90 o                         
   3   7  18         47.65          0.49        30.29 o                         
   4   7  18         57.75         99.90        28.44 o                         
  -4   8  18          0.84          1.58        16.63 o                         
  -3   8  18          0.13          2.99        27.26 o                         
  -2   8  18         33.27         40.99        17.42 o                         
  -1   8  18         13.42         19.38        16.76 o                         
   0   8  18        494.32        463.74        35.05 o                         
   1   8  18        421.39        428.16        44.29 o                         
   2   8  18         11.46        -31.72        31.72 o                         
   3   8  18         14.68         -2.95        28.01 o                         
  -4   9  18         18.60         46.16        18.98 o                         
  -3   9  18          3.01         -9.65        14.59 o                         
  -2   9  18         33.20         32.19        16.83 o                         
  -1   9  18        142.66        137.61        22.35 o                         
   0   9  18          0.02         -5.38        15.26 o                         
   1   9  18          1.81         25.78        17.41 o                         
   2   9  18         13.44         11.00        27.15 o                         
   3   9  18         39.50         30.11        26.45 o                         
  -4  10  18          1.31        -20.34        21.45 o                         
  -3  10  18          1.74        -15.26        15.26 o                         
  -2  10  18         10.10        -15.50        21.79 o                         
  -1  10  18          7.67          5.80        15.03 o                         
   0  10  18          1.60         12.85        14.94 o                         
   1  10  18          3.55         13.18        16.30 o                         
   2  10  18         10.86         12.31        51.41 o                         
   3  10  18        114.63         54.68        27.71 o                         
  -4  11  18         56.55         63.19        21.89 o                         
  -3  11  18         19.31         14.17        17.79 o                         
  -2  11  18          1.24          2.99        17.52 o                         
  -1  11  18          1.07        -15.14        15.14 o                         
   0  11  18          7.75        -13.82        15.00 o                         
   1  11  18         31.40         53.26        20.80 o                         
   2  11  18          2.75         26.25        41.56 o                         
   3  11  18         75.21         40.01        34.64 o                         
  -3  12  18          1.20         -2.10        15.26 o                         
  -2  12  18         28.27         33.98        18.65 o                         
  -1  12  18         12.08          1.56        16.06 o                         
   0  12  18         84.63         57.59        19.58 o                         
   1  12  18         57.47         31.62        19.92 o                         
   2  12  18         14.79         16.95        31.34 o                         
  -3  13  18         59.21         -4.03        19.89 o                         
  -2  13  18          0.05          1.28        23.05 o                         
  -1  13  18          9.71         -2.23        15.66 o                         
   0  13  18          4.55        -16.27        16.27 o                         
   1  13  18         63.04         43.47        21.49 o                         
   2  13  18         19.58         64.10        38.65 o                         
  -2  14  18         12.44          0.59        15.69 o                         
  -1  14  18          1.37         -1.17        22.94 o                         
   0  14  18          0.30         -0.54        18.76 o                         
   1  14  18          9.40          8.64        20.90 o                         
   2  14  18          5.04         34.66        30.58 o                         
  -2  15  18          1.81        -24.73        24.73 o                         
  -1  15  18          7.84        -14.44        22.06 o                         
   0  15  18          9.68         24.60        37.26 o                         
   1  15  18         15.43         24.20        21.45 o                         
  -1  16  18          0.00         -5.91        15.58 o                         
   0  16  18          0.19         36.43        19.51 o                         
  -5   0  19          0.01         57.61        29.90 o                         
  -3   0  19         25.02         25.52        40.84 o                         
  -1   0  19       3316.65       3365.00       303.00 o                         
   1   0  19          3.47        -12.36        15.90 o                         
   3   0  19         20.88         29.15        45.21 o                         
  -5   1  19          0.05        -21.51        21.51 o                         
  -4   1  19         64.35         48.15        27.10 o                         
  -3   1  19         20.03         23.83        29.90 o                         
  -2   1  19          7.63         23.87        15.45 o                         
  -1   1  19        137.30        145.91        16.20 o                         
   0   1  19         86.27         66.71        12.71 o                         
   1   1  19         19.59          9.82        11.43 o                         
   2   1  19         45.68         41.26        18.73 o                         
   3   1  19          2.01        -12.68        17.01 o                         
   4   1  19        106.43         88.08        19.68 o                         
  -5   2  19          2.03         27.50        21.58 o                         
  -4   2  19        152.37        116.14        32.08 o                         
  -3   2  19          3.76         31.95        22.70 o                         
  -2   2  19         65.07         42.40        24.73 o                         
  -1   2  19        110.56         96.95        17.85 o                         
   0   2  19         43.06         51.30        15.70 o                         
   1   2  19         46.91         51.66        13.14 o                         
   2   2  19         10.80          4.01        17.44 o                         
   3   2  19        112.61        129.15        24.38 o                         
   4   2  19         45.23         16.25        16.06 o                         
  -5   3  19          2.00         24.93        21.88 o                         
  -4   3  19          1.82        -24.43        24.43 o                         
  -3   3  19         10.69          4.23        15.67 o                         
  -2   3  19          5.54          9.85        15.01 o                         
  -1   3  19          5.51        -10.93        13.70 o                         
   0   3  19         86.46         81.61        17.98 o                         
   1   3  19          4.26         26.31        12.68 o                         
   2   3  19         47.91         42.05        18.35 o                         
   3   3  19        138.80        155.45        25.61 o                         
   4   3  19         29.58         60.99        19.62 o                         
  -4   4  19        154.20        107.93        43.15 o                         
  -3   4  19          5.90         -0.59        14.86 o                         
  -2   4  19          5.77        -14.57        14.57 o                         
  -1   4  19         35.97         72.55        17.02 o                         
   0   4  19         27.42         28.01        15.52 o                         
   1   4  19       1194.94       1097.53        50.98 o                         
   2   4  19        234.79        176.10        23.95 o                         
   3   4  19         10.92         60.34        23.31 o                         
   4   4  19         10.37          8.78        41.93 o                         
  -4   5  19          2.87          3.77        17.49 o                         
  -3   5  19          0.40          9.54        16.97 o                         
  -2   5  19         14.17          0.03        15.16 o                         
  -1   5  19         31.01         22.15        14.82 o                         
   0   5  19         30.89         25.94        16.14 o                         
   1   5  19        118.73        104.93        33.36 o                         
   2   5  19          0.72        -13.97        21.34 o                         
   3   5  19         11.07         16.98        18.96 o                         
   4   5  19         23.50         27.00        22.26 o                         
  -4   6  19          3.60         42.55        18.49 o                         
  -3   6  19         19.69         24.78        16.84 o                         
  -2   6  19         26.02         20.75        29.27 o                         
  -1   6  19         63.42         86.65        23.05 o                         
   0   6  19         20.81         16.53        17.02 o                         
   1   6  19         84.84         77.59        20.38 o                         
   2   6  19         13.18         26.33        27.33 o                         
   3   6  19         12.19          3.70        17.52 o                         
  -4   7  19         13.66         23.44        18.55 o                         
  -3   7  19          2.01          2.81        20.63 o                         
  -2   7  19         71.18         99.53        20.21 o                         
  -1   7  19          3.12          8.65        16.70 o                         
   0   7  19        568.90        525.47        33.46 o                         
   1   7  19        675.37        685.67        45.79 o                         
   2   7  19         36.73         52.50        26.25 o                         
   3   7  19        132.89        217.14        98.81 o                         
  -4   8  19          1.26        -17.79        17.79 o                         
  -3   8  19         14.75         21.99        15.75 o                         
  -2   8  19        186.32        183.43        23.78 o                         
  -1   8  19         50.12         40.75        18.56 o                         
   0   8  19         20.46         28.24        17.45 o                         
   1   8  19        239.25        218.66        40.19 o                         
   2   8  19          0.25         -6.77        24.79 o                         
   3   8  19        131.48         70.68        48.13 o                         
  -4   9  19         17.51         10.06        22.67 o                         
  -3   9  19          0.66         11.55        16.49 o                         
  -2   9  19          1.62         -1.89        15.15 o                         
  -1   9  19          2.78         -8.29        15.84 o                         
   0   9  19         55.03         67.88        19.67 o                         
   1   9  19        108.63        103.90        22.99 o                         
   2   9  19          2.77        -13.61        62.71 o                         
   3   9  19          8.95         38.81        30.65 o                         
  -4  10  19          4.66         22.20        16.12 o                         
  -3  10  19          0.03         -2.52        16.01 o                         
  -2  10  19          9.12         33.46        16.71 o                         
  -1  10  19        153.11        160.82        23.59 o                         
   0  10  19        425.71        420.73        31.56 o                         
   1  10  19         30.30         -6.76        17.98 o                         
   2  10  19         19.76         16.69        24.68 o                         
   3  10  19          3.46          5.71        27.48 o                         
  -3  11  19          0.21         21.48        16.75 o                         
  -2  11  19          0.67         18.52        17.84 o                         
  -1  11  19         42.04         63.99        24.78 o                         
   0  11  19         85.59         81.65        20.36 o                         
   1  11  19          5.70         -2.08        16.67 o                         
   2  11  19         13.76        -12.88        43.39 o                         
  -3  12  19          5.40         25.69        17.24 o                         
  -2  12  19         30.94          8.17        17.41 o                         
  -1  12  19          0.21          4.03        15.29 o                         
   0  12  19         19.51         21.79        17.57 o                         
   1  12  19         13.66         15.41        19.77 o                         
   2  12  19          1.70          9.25        36.82 o                         
  -2  13  19          0.82        -13.48        13.48 o                         
  -1  13  19          2.10         -5.36        16.39 o                         
   0  13  19          5.60         -0.94        17.04 o                         
   1  13  19          0.01         16.65        24.26 o                         
   2  13  19         21.08         11.83        27.33 o                         
  -2  14  19          0.52        -11.28        11.28 o                         
  -1  14  19          1.94         -1.16        18.52 o                         
   0  14  19          6.04        -27.71        33.15 o                         
   1  14  19          6.46        -18.88        21.16 o                         
  -1  15  19          1.96          1.01        18.63 o                         
   0  15  19          4.05         -1.32        41.30 o                         
   1  15  19          8.36        -18.23        18.23 o                         
  -4   0  20        383.78        404.64        78.75 o                         
  -2   0  20        127.06        161.15        44.48 o                         
   0   0  20          3.37        -12.62        15.47 o                         
   2   0  20         88.67         83.19        29.52 o                         
   4   0  20         25.03         55.42        43.75 o                         
  -4   1  20        112.91         89.48        35.81 o                         
  -3   1  20          6.73          1.88        44.48 o                         
  -2   1  20         16.41          1.17        17.34 o                         
  -1   1  20          1.08        -14.95        14.95 o                         
   0   1  20        105.62         97.26        17.73 o                         
   1   1  20         42.04         14.21        15.44 o                         
   2   1  20        106.52        105.15        21.67 o                         
   3   1  20         12.95         25.48        18.86 o                         
   4   1  20         61.70         40.46        27.41 o                         
  -4   2  20         94.61         65.63        37.19 o                         
  -3   2  20          2.70          9.16        28.59 o                         
  -2   2  20         37.24         31.84        15.42 o                         
  -1   2  20          0.33        -10.67        13.46 o                         
   0   2  20         85.49         63.88        19.77 o                         
   1   2  20          3.82          8.49        14.37 o                         
   2   2  20          0.53         -6.00        15.62 o                         
   3   2  20         41.78         82.89        21.24 o                         
   4   2  20        117.05         68.53        25.61 o                         
  -4   3  20         98.25         66.72        33.52 o                         
  -3   3  20          2.73          7.56        20.58 o                         
  -2   3  20          2.24         28.80        17.16 o                         
  -1   3  20        332.07        316.73        26.96 o                         
   0   3  20         86.67         97.46        21.50 o                         
   1   3  20        202.36        166.87        23.43 o                         
   2   3  20         53.85         52.58        18.79 o                         
   3   3  20          0.83          1.70        19.31 o                         
  -4   4  20          4.45          3.39        25.76 o                         
  -3   4  20         88.39         81.41        18.92 o                         
  -2   4  20          2.05         13.91        15.50 o                         
  -1   4  20          1.47         24.10        16.84 o                         
   0   4  20          2.01          8.37        16.74 o                         
   1   4  20         17.54          4.42        19.23 o                         
   2   4  20         20.14         29.65        19.02 o                         
   3   4  20          0.06         -9.52        15.86 o                         
  -4   5  20         52.10         43.31        19.01 o                         
  -3   5  20          7.58         14.46        15.22 o                         
  -2   5  20         16.60         29.21        16.69 o                         
  -1   5  20         28.89         28.10        15.29 o                         
   0   5  20        158.69        187.26        22.82 o                         
   1   5  20          5.92          8.76        18.92 o                         
   2   5  20          5.91        -24.79        24.79 o                         
   3   5  20         29.90         17.77        18.69 o                         
  -4   6  20          0.00         15.77        48.02 o                         
  -3   6  20          0.58          5.95        16.83 o                         
  -2   6  20          1.94         -8.91        14.99 o                         
  -1   6  20        118.59         96.36        19.81 o                         
   0   6  20         74.47         69.54        18.78 o                         
   1   6  20         76.52        120.43        25.22 o                         
   2   6  20          8.95        -18.12        25.40 o                         
   3   6  20          6.29        -12.34        23.97 o                         
  -4   7  20          2.53         -7.54        16.42 o                         
  -3   7  20         40.31         32.03        17.67 o                         
  -2   7  20        123.76        156.47        22.84 o                         
  -1   7  20          0.75         15.13        24.21 o                         
   0   7  20         78.98         87.52        20.53 o                         
   1   7  20        126.49         93.08        24.80 o                         
   2   7  20         29.06          3.42        22.93 o                         
   3   7  20          2.25         13.13        25.73 o                         
  -4   8  20          0.96         -2.52        35.36 o                         
  -3   8  20         13.37          7.86        16.82 o                         
  -2   8  20         24.58          6.67        16.24 o                         
  -1   8  20        129.26        127.73        22.09 o                         
   0   8  20        547.66        572.17        50.63 o                         
   1   8  20         59.92         35.82        22.83 o                         
   2   8  20          6.59         16.49        49.22 o                         
   3   8  20          0.97        -13.20        27.35 o                         
  -4   9  20          2.04         16.83        14.74 o                         
  -3   9  20          0.60          4.89        15.84 o                         
  -2   9  20         21.13         32.19        18.21 o                         
  -1   9  20        125.61        113.53        28.63 o                         
   0   9  20         91.50        116.53        23.06 o                         
   1   9  20          0.39         -5.78        20.97 o                         
   2   9  20          0.21        -21.20        21.20 o                         
  -3  10  20          1.61         -3.69        15.22 o                         
  -2  10  20          0.21          8.65        17.82 o                         
  -1  10  20         45.84         52.68        18.04 o                         
   0  10  20         47.04         29.00        18.11 o                         
   1  10  20         31.69         28.53        25.72 o                         
   2  10  20          0.04        -12.44        25.34 o                         
  -3  11  20         30.87         16.38        15.67 o                         
  -2  11  20         31.09         22.99        16.55 o                         
  -1  11  20          5.15         25.49        15.67 o                         
   0  11  20         32.95         27.79        20.73 o                         
   1  11  20          9.88        -16.10        21.89 o                         
   2  11  20         11.80         24.84        22.94 o                         
  -3  12  20          1.98         17.98        45.66 o                         
  -2  12  20          5.74        -12.58        19.42 o                         
  -1  12  20          5.20         24.47        16.73 o                         
   0  12  20         61.52         47.41        19.94 o                         
   1  12  20         10.36          8.24        22.67 o                         
   2  12  20         28.34         43.63        61.98 o                         
  -2  13  20          0.85        -14.35        14.35 o                         
  -1  13  20         12.48        -15.23        15.23 o                         
   0  13  20         17.29         11.52        25.22 o                         
   1  13  20          4.24         13.73        27.58 o                         
  -1  14  20          0.62         -0.50        14.92 o                         
   0  14  20          0.18        -11.60        16.31 o                         
   1  14  20         29.77         32.81        64.17 o                         
  -1  15  20          2.46         63.44        73.65 o                         
   0  15  20         52.24         38.22        26.67 o                         
  -3   0  21          1.24         26.25        35.73 o                         
  -1   0  21         33.91          8.02        32.08 o                         
   1   0  21         96.06         78.82        27.15 o                         
   3   0  21        176.69        158.98        35.37 o                         
  -4   1  21         40.24         41.47        29.38 o                         
  -3   1  21          6.55        -17.68        25.49 o                         
  -2   1  21          1.10         -7.06        21.36 o                         
  -1   1  21          8.94        -14.80        26.93 o                         
   0   1  21          0.13         -4.04        16.88 o                         
   1   1  21         64.52         62.29        20.00 o                         
   2   1  21         54.77         52.47        20.09 o                         
   3   1  21         24.09         30.74        19.88 o                         
  -4   2  21         39.78         34.93        40.11 o                         
  -3   2  21          6.99         20.85        29.10 o                         
  -2   2  21         57.29         59.54        20.01 o                         
  -1   2  21          3.96        -17.26        17.26 o                         
   0   2  21        123.40        105.91        19.29 o                         
   1   2  21          2.02         -4.42        15.83 o                         
   2   2  21          3.90        -11.40        16.29 o                         
   3   2  21          1.61          9.93        28.50 o                         
  -4   3  21        146.34        155.45        33.46 o                         
  -3   3  21          1.27         -7.02        29.53 o                         
  -2   3  21          1.28         10.15        13.63 o                         
  -1   3  21          3.82          7.98        16.09 o                         
   0   3  21        236.10        183.51        22.72 o                         
   1   3  21        230.52        185.60        70.00 o                         
   2   3  21          0.55        -17.15        17.15 o                         
   3   3  21          9.60         46.32        19.68 o                         
  -4   4  21          0.01        -14.79        26.98 o                         
  -3   4  21         11.79         11.46        17.13 o                         
  -2   4  21          5.17          7.33        15.75 o                         
  -1   4  21         11.45        -12.70        14.76 o                         
   0   4  21         11.21         16.83        19.35 o                         
   1   4  21         82.02         77.53        28.35 o                         
   2   4  21          6.72         33.52        26.46 o                         
   3   4  21        138.22        192.70        28.70 o                         
  -4   5  21          8.89         17.20        21.36 o                         
  -3   5  21         21.36        -14.43        21.26 o                         
  -2   5  21          7.97        -14.30        14.96 o                         
  -1   5  21         51.19         48.72        18.16 o                         
   0   5  21         11.68         18.09        18.09 o                         
   1   5  21        389.28        356.53        41.73 o                         
   2   5  21         88.09         76.16        31.87 o                         
   3   5  21         44.58         72.92        27.91 o                         
  -4   6  21          0.08         32.93        16.42 o                         
  -3   6  21          0.54         -4.68        15.98 o                         
  -2   6  21          0.61         35.12        17.05 o                         
  -1   6  21          6.26          6.20        19.26 o                         
   0   6  21        212.14        246.37        26.75 o                         
   1   6  21         27.77         25.75        27.92 o                         
   2   6  21          4.31        -23.75        31.72 o                         
   3   6  21        272.36        205.05        39.76 o                         
  -4   7  21          0.22         10.32        14.36 o                         
  -3   7  21         52.27         84.73        21.20 o                         
  -2   7  21         20.99         15.52        17.58 o                         
  -1   7  21        262.86        263.48        35.68 o                         
   0   7  21         77.48         92.88        20.83 o                         
   1   7  21          8.72          3.33        33.91 o                         
   2   7  21        101.22         36.46        38.65 o                         
   3   7  21          3.83         43.15        24.10 o                         
  -4   8  21          2.31         51.53        17.42 o                         
  -3   8  21         38.64          5.82        16.78 o                         
  -2   8  21          0.14         -8.61        17.26 o                         
  -1   8  21         81.44         49.09        18.82 o                         
   0   8  21        661.75        697.46        47.01 o                         
   1   8  21          0.12        -30.63        30.63 o                         
   2   8  21         21.47        -12.30        22.67 o                         
  -3   9  21          1.86         19.48        17.06 o                         
  -2   9  21          7.37         10.85        17.01 o                         
  -1   9  21          0.00        -14.18        14.40 o                         
   0   9  21         39.25         23.60        18.95 o                         
   1   9  21          6.60         41.83        28.91 o                         
   2   9  21         12.35         26.68        23.12 o                         
  -3  10  21          4.36         -3.64        13.68 o                         
  -2  10  21          0.94          3.59        16.34 o                         
  -1  10  21          1.76         -3.26        17.79 o                         
   0  10  21          5.57        -18.24        23.05 o                         
   1  10  21          4.02         56.68        28.80 o                         
   2  10  21          8.24          2.12        24.94 o                         
  -3  11  21          0.00          3.36        16.44 o                         
  -2  11  21          0.14        -17.02        20.49 o                         
  -1  11  21          2.14          2.80        16.05 o                         
   0  11  21          9.08         17.92        20.63 o                         
   1  11  21          3.86         16.40        24.87 o                         
   2  11  21        241.08        312.21        46.27 o                         
  -2  12  21         41.67         55.03        17.92 o                         
  -1  12  21         29.74          6.23        17.47 o                         
   0  12  21          4.02          7.23        18.45 o                         
   1  12  21         17.42         29.17        33.54 o                         
  -2  13  21          3.31        -19.21        39.74 o                         
  -1  13  21         13.57         13.74        20.21 o                         
   0  13  21         65.22         49.55        18.92 o                         
   1  13  21          0.65         17.27        31.16 o                         
  -1  14  21          8.51         15.61        20.52 o                         
   0  14  21         15.12          1.07        37.19 o                         
  -4   0  22         13.75         22.61        37.92 o                         
  -2   0  22         12.47         10.21        35.00 o                         
   0   0  22         76.18         74.74        26.00 o                         
   2   0  22         34.07         72.07        30.12 o                         
  -4   1  22         30.38         66.36        40.11 o                         
  -3   1  22          1.08        -24.75        24.75 o                         
  -2   1  22         11.33         11.79        22.39 o                         
  -1   1  22          0.06        -16.70        16.70 o                         
   0   1  22          0.10        -15.43        15.43 o                         
   1   1  22          0.06         -5.42        18.96 o                         
   2   1  22         23.81         10.43        19.39 o                         
   3   1  22         67.05         95.39        21.16 o                         
  -4   2  22          0.11         53.72        32.81 o                         
  -3   2  22          0.00        -19.69        37.19 o                         
  -2   2  22          0.62         15.48        23.70 o                         
  -1   2  22          9.74         20.11        17.03 o                         
   0   2  22         21.31          2.35        15.50 o                         
   1   2  22         14.89         10.11        18.42 o                         
   2   2  22          9.90        -20.09        29.81 o                         
   3   2  22        119.94        122.96        25.18 o                         
  -4   3  22          5.29         52.14        24.75 o                         
  -3   3  22          0.27          3.71        25.52 o                         
  -2   3  22          2.17         42.69        19.88 o                         
  -1   3  22          0.54          3.72        16.28 o                         
   0   3  22          0.32        -14.87        14.87 o                         
   1   3  22         90.27         48.77        28.10 o                         
   2   3  22         26.26         33.90        19.81 o                         
   3   3  22         27.15         56.45        20.70 o                         
  -4   4  22          0.00        -27.71        27.71 o                         
  -3   4  22         12.24        -29.70        35.28 o                         
  -2   4  22          0.59         -1.77        15.25 o                         
  -1   4  22          0.82         11.71        17.14 o                         
   0   4  22         42.45         17.98        20.91 o                         
   1   4  22          4.79         14.69        73.28 o                         
   2   4  22          0.33         19.76        27.62 o                         
   3   4  22         25.46         -5.10        16.72 o                         
  -4   5  22          1.43         53.45        45.94 o                         
  -3   5  22          0.14          2.75        21.16 o                         
  -2   5  22          9.97         18.25        26.84 o                         
  -1   5  22         59.44         63.61        18.98 o                         
   0   5  22        994.86        902.30        46.28 o                         
   1   5  22         94.75        102.82        43.75 o                         
   2   5  22         25.08        -20.29        21.45 o                         
   3   5  22          6.19        -18.86        18.86 o                         
  -4   6  22          3.84          8.44        31.38 o                         
  -3   6  22          8.41        -14.67        24.84 o                         
  -2   6  22          5.73         -1.33        16.88 o                         
  -1   6  22         54.74         51.04        19.31 o                         
   0   6  22        289.19        294.75        28.55 o                         
   1   6  22         85.17         51.29        30.10 o                         
   2   6  22         25.69        -32.08        39.38 o                         
   3   6  22          3.05        -48.13        48.13 o                         
  -3   7  22          4.07          5.46        16.68 o                         
  -2   7  22         20.38         27.56        17.18 o                         
  -1   7  22          0.00         -4.42        18.63 o                         
   0   7  22         91.67         85.90        21.61 o                         
   1   7  22         54.79         49.27        28.20 o                         
   2   7  22         39.46         20.11        38.65 o                         
  -3   8  22         23.49         -5.20        16.06 o                         
  -2   8  22          0.52         22.35        16.65 o                         
  -1   8  22         60.56        111.39        24.21 o                         
   0   8  22          3.13          7.33        26.21 o                         
   1   8  22          6.65         51.36        29.22 o                         
   2   8  22          0.07         29.19        21.36 o                         
  -3   9  22          7.57         37.39        17.50 o                         
  -2   9  22          8.44         -7.42        20.84 o                         
  -1   9  22         23.86         12.94        15.89 o                         
   0   9  22          2.41         21.72        18.20 o                         
   1   9  22          1.82         61.14        46.30 o                         
   2   9  22         24.84         31.36        28.80 o                         
  -3  10  22          2.59         32.28        24.79 o                         
  -2  10  22          0.00        -12.96        15.48 o                         
  -1  10  22          3.00         14.86        16.71 o                         
   0  10  22         92.66         74.25        28.14 o                         
   1  10  22          2.08        -11.48        26.44 o                         
   2  10  22         19.23          6.56        33.54 o                         
  -2  11  22         34.19         42.29        18.17 o                         
  -1  11  22          6.80          9.48        16.48 o                         
   0  11  22          0.86         19.58        26.84 o                         
   1  11  22          0.04        -19.45        24.94 o                         
  -2  12  22         22.89         22.48        27.47 o                         
  -1  12  22         12.25         -5.32        14.83 o                         
   0  12  22          0.01          5.59        29.15 o                         
   1  12  22          6.73         40.53        42.66 o                         
  -1  13  22          8.36        -14.79        15.18 o                         
   0  13  22          4.00         22.42        18.28 o                         
  -3   0  23         68.23         35.73        37.19 o                         
  -1   0  23          1.45         30.63        35.00 o                         
   1   0  23         11.91         27.71        29.90 o                         
   3   0  23        133.57         78.01        33.18 o                         
  -4   1  23          4.65        -13.16        19.41 o                         
  -3   1  23          0.00         18.08        27.51 o                         
  -2   1  23         80.42         63.34        25.25 o                         
  -1   1  23          0.73        -15.78        20.97 o                         
   0   1  23         54.23         29.72        20.07 o                         
   1   1  23         45.83          2.63        24.17 o                         
   2   1  23         22.67         18.13        27.70 o                         
   3   1  23          0.05         32.64        17.17 o                         
  -4   2  23          4.66        -18.96        19.59 o                         
  -3   2  23         14.94         15.84        24.66 o                         
  -2   2  23         87.58         59.79        25.76 o                         
  -1   2  23         91.15         80.36        25.75 o                         
   0   2  23         26.35         21.96        19.97 o                         
   1   2  23         26.58         20.46        27.15 o                         
   2   2  23          0.51        -12.03        17.45 o                         
   3   2  23         68.77         60.21        27.25 o                         
  -4   3  23          1.49         -7.47        20.32 o                         
  -3   3  23          0.01         -6.56        27.71 o                         
  -2   3  23         25.39         39.55        22.28 o                         
  -1   3  23          1.80          8.63        16.51 o                         
   0   3  23          3.60        -15.84        15.84 o                         
   1   3  23        172.16        138.11        32.20 o                         
   2   3  23          4.83        -46.17        54.33 o                         
   3   3  23          0.06         23.81        16.07 o                         
  -4   4  23          1.69        -43.02        44.48 o                         
  -3   4  23         11.43         25.33        25.94 o                         
  -2   4  23          2.26         -8.75        21.48 o                         
  -1   4  23          0.50        -17.09        17.09 o                         
   0   4  23        221.76        220.90        27.25 o                         
   1   4  23         45.05         18.96        35.00 o                         
   2   4  23          0.18         19.39        98.08 o                         
   3   4  23         30.43         48.86        44.48 o                         
  -3   5  23          0.48         37.19        22.14 o                         
  -2   5  23          0.18         16.54        33.79 o                         
  -1   5  23         37.01         58.93        19.46 o                         
   0   5  23         57.87         63.74        19.95 o                         
   1   5  23          0.11          6.03        27.20 o                         
   2   5  23         54.05         68.64        29.22 o                         
  -3   6  23         31.15         23.94        16.64 o                         
  -2   6  23         33.05         38.82        18.58 o                         
  -1   6  23          7.64         16.57        17.26 o                         
   0   6  23        367.98        383.44        35.60 o                         
   1   6  23          6.52          6.19        26.55 o                         
   2   6  23          3.75          7.43        24.01 o                         
  -3   7  23          0.14         42.76        18.10 o                         
  -2   7  23          2.64          0.57        20.78 o                         
  -1   7  23        270.38        297.77        42.69 o                         
   0   7  23         94.98         89.48        24.63 o                         
   1   7  23          0.13        -25.03        25.03 o                         
   2   7  23         30.27         29.62        60.89 o                         
  -3   8  23         17.82         48.96        17.44 o                         
  -2   8  23         40.59          7.53        17.03 o                         
  -1   8  23          9.91         -7.36        16.89 o                         
   0   8  23          3.47         58.61        19.78 o                         
   1   8  23         60.37         59.65        37.92 o                         
   2   8  23         74.55        169.90        53.96 o                         
  -3   9  23          6.06          7.12        18.87 o                         
  -2   9  23         22.85        -14.51        14.51 o                         
  -1   9  23          0.37        -16.00        16.00 o                         
   0   9  23         44.62         28.35        18.40 o                         
   1   9  23          3.39         -3.34        32.81 o                         
  -2  10  23          1.11          5.10        18.52 o                         
  -1  10  23         50.40         39.41        18.64 o                         
   0  10  23         41.30         56.14        20.24 o                         
   1  10  23          7.74         11.94        24.39 o                         
  -2  11  23         15.80         13.01        16.56 o                         
  -1  11  23          4.67        -17.37        17.37 o                         
   0  11  23          1.80         40.92        19.13 o                         
   1  11  23          1.63        -35.00        35.00 o                         
  -1  12  23         18.43         13.37        17.44 o                         
   0  12  23          1.19         -2.61        17.98 o                         
  -2   0  24        203.12        238.45        57.61 o                         
   0   0  24          1.37        -24.06        24.06 o                         
   2   0  24         56.34         -3.03        38.28 o                         
  -3   1  24          0.30        -21.98        24.55 o                         
  -2   1  24        213.26        195.54        47.03 o                         
  -1   1  24          5.96        -25.31        53.23 o                         
   0   1  24          4.19        -17.19        17.19 o                         
   1   1  24          4.98         54.65        31.36 o                         
   2   1  24         37.51         99.79        25.36 o                         
  -3   2  24          5.52         -6.79        22.25 o                         
  -2   2  24         19.05        -16.99        16.99 o                         
  -1   2  24          1.05        -14.43        36.82 o                         
   0   2  24          9.33          0.61        18.80 o                         
   1   2  24         66.93         20.59        25.09 o                         
   2   2  24          0.74        -16.66        25.23 o                         
  -3   3  24          0.78         22.43        25.73 o                         
  -2   3  24         16.08         54.54        30.48 o                         
  -1   3  24          1.45         44.14        31.88 o                         
   0   3  24         82.59         57.44        20.78 o                         
   1   3  24         21.56         35.73        38.65 o                         
   2   3  24         14.23         14.20        25.25 o                         
  -3   4  24          0.03          0.19        38.28 o                         
  -2   4  24         24.72          9.54        34.39 o                         
  -1   4  24         52.76         48.36        19.35 o                         
   0   4  24         50.89         52.75        19.06 o                         
   1   4  24         28.19         -2.70        30.29 o                         
   2   4  24         32.41         31.21        26.06 o                         
  -3   5  24          2.14        -18.82        18.82 o                         
  -2   5  24          2.60         33.34        27.53 o                         
  -1   5  24         42.10         29.92        18.47 o                         
   0   5  24        545.79        581.19        36.73 o                         
   1   5  24          0.01        -26.90        27.10 o                         
   2   5  24          0.09         -1.66        30.63 o                         
  -3   6  24         21.02         49.48        21.42 o                         
  -2   6  24         13.68          5.14        16.64 o                         
  -1   6  24         85.66         61.30        21.23 o                         
   0   6  24         83.83         96.32        22.03 o                         
   1   6  24          0.18          4.11        31.72 o                         
   2   6  24          5.02          9.04        21.84 o                         
  -3   7  24         20.63         28.79        16.22 o                         
  -2   7  24         38.39         42.98        18.15 o                         
  -1   7  24         19.00          9.68        21.68 o                         
   0   7  24         38.75          4.34        18.74 o                         
   1   7  24          1.12         -2.45        47.40 o                         
   2   7  24         31.22         48.77        37.19 o                         
  -3   8  24          0.48         -0.04        18.75 o                         
  -2   8  24         12.25          5.10        17.89 o                         
  -1   8  24         43.50         61.54        20.15 o                         
   0   8  24         38.90         26.07        17.55 o                         
   1   8  24         12.92        -27.35        27.35 o                         
  -2   9  24         13.61         12.38        16.52 o                         
  -1   9  24         81.34         73.04        25.58 o                         
   0   9  24         43.03         -5.63        16.38 o                         
   1   9  24          5.40        -18.37        22.22 o                         
  -2  10  24         16.12        -19.28        19.28 o                         
  -1  10  24          3.52          7.01        19.47 o                         
   0  10  24         27.60         54.26        18.13 o                         
   1  10  24          6.07         41.56        40.84 o                         
  -1  11  24         26.03         18.07        15.83 o                         
   0  11  24          4.50         -1.18        16.53 o                         
  -3   0  25          5.30         40.84        42.29 o                         
  -1   0  25          1.87         38.65        40.84 o                         
  -3   1  25         10.34         -2.42        24.46 o                         
  -2   1  25         19.56         39.56        25.20 o                         
  -1   1  25          6.02        -34.49        41.93 o                         
   0   1  25          4.42        -27.71        27.71 o                         
   1   1  25         37.89         66.36        32.81 o                         
   2   1  25          1.60         12.43        19.35 o                         
  -3   2  25          0.07        -17.64        23.33 o                         
  -2   2  25         54.25         54.56        28.01 o                         
  -1   2  25          1.15          4.72        26.16 o                         
   0   2  25          0.16         31.20        21.20 o                         
   1   2  25         11.34         18.96        37.92 o                         
   2   2  25          1.74        -30.41        33.54 o                         
  -3   3  25          9.25        -13.04        35.37 o                         
  -2   3  25          0.99         18.36        25.16 o                         
  -1   3  25          3.50         10.31        23.28 o                         
   0   3  25         19.66         -7.27        16.72 o                         
   1   3  25         50.06         85.32        45.21 o                         
   2   3  25         26.41         26.04        24.12 o                         
  -3   4  25          4.32         16.90        28.44 o                         
  -2   4  25         16.83         56.24        55.42 o                         
  -1   4  25         38.11         38.12        23.67 o                         
   0   4  25         15.46         12.53        15.94 o                         
   1   4  25          0.09        -26.81        26.81 o                         
   2   4  25          0.95        -16.75        37.92 o                         
  -3   5  25          3.95         17.50        48.86 o                         
  -2   5  25         13.86         38.72        24.73 o                         
  -1   5  25         14.39         14.27        18.63 o                         
   0   5  25          2.66        -11.06        17.58 o                         
   1   5  25          8.35        -20.76        22.91 o                         
   2   5  25          3.77         22.67        22.41 o                         
  -2   6  25         24.78         41.95        17.26 o                         
  -1   6  25        124.96        133.82        24.42 o                         
   0   6  25         43.05         40.35        18.39 o                         
   1   6  25          4.37         51.22        29.04 o                         
   2   6  25          0.01         51.04        38.65 o                         
  -2   7  25         14.74          2.89        15.09 o                         
  -1   7  25         79.24        105.91        23.33 o                         
   0   7  25         78.47         77.50        21.01 o                         
   1   7  25          0.06         -7.33        30.99 o                         
  -2   8  25         29.68         47.08        35.59 o                         
  -1   8  25          0.50        -12.72        20.64 o                         
   0   8  25         37.18         35.61        18.10 o                         
   1   8  25          7.05         78.15        36.46 o                         
  -2   9  25         14.98         27.50        31.36 o                         
  -1   9  25        135.16        104.53        22.40 o                         
   0   9  25         55.09         72.13        19.35 o                         
  -1  10  25         43.73         14.19        15.89 o                         
   0  10  25          2.86        -11.55        28.33 o                         
  -2   0  26          9.52        -27.71        27.71 o                         
   0   0  26         45.11         21.88        30.63 o                         
   2   0  26        180.62        113.03        27.71 o                         
  -2   1  26          3.69          7.12        23.97 o                         
  -1   1  26          0.73        -23.83        23.83 o                         
   0   1  26          6.09        -16.18        20.03 o                         
   2   1  26          7.74          9.48        23.33 o                         
  -2   2  26          9.90        -15.80        33.18 o                         
  -1   2  26          1.17        -21.03        35.00 o                         
   0   2  26         71.52         75.20        37.55 o                         
   1   2  26          1.88         -0.73        35.73 o                         
   2   2  26          1.52         25.53        72.19 o                         
  -2   3  26          1.01         16.03        43.75 o                         
  -1   3  26        107.01         77.07        37.19 o                         
   0   3  26         14.61        -16.58        16.58 o                         
   1   3  26          0.45         47.10        27.83 o                         
  -2   4  26         41.76         54.94        27.92 o                         
  -1   4  26         82.56         56.21        23.30 o                         
   0   4  26         28.31         52.59        19.53 o                         
   1   4  26          8.34        -22.10        22.10 o                         
  -2   5  26          9.18         23.70        24.18 o                         
  -1   5  26         10.03         19.60        22.01 o                         
   0   5  26         32.03         31.30        18.42 o                         
   1   5  26          9.77         18.26        26.97 o                         
  -2   6  26         49.82         85.55        25.32 o                         
  -1   6  26          3.21         40.05        23.89 o                         
   0   6  26         22.90         48.39        26.53 o                         
   1   6  26          0.50        -10.63        22.84 o                         
  -2   7  26         58.20         49.95        20.50 o                         
  -1   7  26        438.17        487.70        35.61 o                         
   0   7  26          0.35          0.00        18.95 o                         
   1   7  26          0.03         11.04        22.22 o                         
  -1   8  26          6.70         -8.30        15.79 o                         
   0   8  26         10.39          4.47        27.69 o                         
  -1   9  26         55.48         31.16        15.23 o                         
   0   9  26          4.95         -1.46        26.98 o                         
  -1   0  27          6.17        -15.31        29.17 o                         
  -2   1  27          0.71        -15.04        22.24 o                         
  -1   1  27         18.04        -19.73        19.73 o                         
   0   1  27          1.77        -23.33        32.81 o                         
  -2   2  27          2.46        -28.07        28.07 o                         
  -1   2  27          4.13          9.97        63.08 o                         
   0   2  27         37.68          7.29        32.81 o                         
   1   2  27          0.09         12.40        26.98 o                         
  -2   3  27          0.00        -10.57        33.91 o                         
  -1   3  27          6.13          1.65        26.62 o                         
   0   3  27          0.37         32.08        33.54 o                         
   1   3  27          2.01          0.73        32.81 o                         
  -2   4  27          4.56        -17.11        17.11 o                         
  -1   4  27         31.10         43.35        24.00 o                         
   0   4  27          4.25          5.78        29.17 o                         
   1   4  27          0.36         17.50        22.69 o                         
  -1   5  27          0.82         -5.07        19.60 o                         
   0   5  27          2.35         10.12        17.78 o                         
   1   5  27          7.39         -0.02        23.19 o                         
  -1   6  27        165.68        151.07        25.96 o                         
   0   6  27         16.67         11.38        16.74 o                         
  -1   7  27         33.36         42.62        15.52 o                         
   0   7  27          8.58         -6.34        15.76 o                         
  -1   1  28          8.96        -15.67        29.17 o                         
  -1   2  28          1.72        -18.91        30.26 o                         
  -1   3  28          0.09         62.44        27.79 o                         
  -1   4  28          8.11         26.56        22.75 o                         
   0   4  28          7.20        -24.79        24.79 o                         
                                                                                
